# Supplementary material for: Genome-wide analyses of cassava Pathogenesis-related (PR) gene families reveal core transcriptome responses to whitefly infestation, salicylic acid and jasmonic acid
Source: BMC Genomics. 2020 Jan 29;21:93. doi: 10.1186/s12864-019-6443-1 (PMC6990599; doi:10.1186/s12864-019-6443-1)
Supplement: Supplementary file 1 — Additional file 1: Table S1. Cassava PR gene nomenclature. Founder protein(s) used to identify each PR family via BLASTP and HMM queries, a list of cassava PR genes and functions, and loci designations in the cassava genome are provided. E-values and % identity are also provided. Table S2. PR gene clusters in the cassava genome. [file 12864_2019_6443_MOESM1_ESM.xlsx]

## Sheet: Table S1
Table S1. Cassava PR gene nomenclature
Familya	Founder PRs	Cassava Locus v.6 b	Cassava Locus v.4 b	Gene Namec	Function	E-value HMM Search	E-value BLASTP Search	Identity BLASTP Search (%)d
PR-1	PR1A_TOBAC (N. tabacum)	Manes.07G050400	cassava4.1_017950m	PR-1a	CAP/SCP superfamily (Unknown)	3.2e-61	5e-65	67
		Manes.07G050300	cassava4.1_017929m	PR-1b		3.3e-60	1e-63	66
		Manes.15G098400	cassava4.1_022384m	PR-1c1		7.9e-40
		Manes.06G026900	cassava4.1_030866m	PR-1c2		1.4e-34
		Manes.06G027000	cassava4.1_017915m	PR-1c3		1.5e-45
		Manes.13G133200	cassava4.1_017488m	PR-1c4		3e-27
		Manes.08G000600	cassava4.1_027428m	PR-1c5		4.3e-24
		Manes.06G028000	cassava4.1_021398m	PR-1cL		1.1e-34
		Manes.07G050200	cassava4.1_018017m	PR-1d1		1.7e-48	2e-50	56
		Manes.10G089700	cassava4.1_027474m	PR-1d2		1.2e-41
		Manes.02G187900	cassava4.1_028051m	PR-1d3		4.7e-25
		Manes.07G050800	cassava4.1_021492m	PR-1dL1		2.8e-28
		Manes.07G050900	cassava4.1_025113m	PR-1dL2		2.9e-28
		Manes.02G187700	cassava4.1_027745m	PR-1dL3		1.5e-29
		Manes.10G090000	cassava4.1_025959m	PR-1dL4		1e-29
		Manes.10G089900	cassava4.1_023341m	PR-1dL5		9.2e-27
		Manes.07G050700	cassava4.1_023198m	PR-1e		3.1e-67	7e-71	73
		Manes.10G089800	cassava4.1_026516m	PR-1eL		5.1e-64	7e-66	67
PR-2	At3g57260 (A. thaliana)	Manes.13G130200	cassava4.1_033887m	PR-2a	β-1,3-glucanase	1.8e-39
		Manes.17G032500	cassava4.1_030133m	PR-2b		1.6e-33
		Manes.03G202900	cassava4.1_009799m	PR-2c1		1.7e-108	3e-119	53
		Manes.08G054400	cassava4.1_010983m	PR-2c2		3.9e-119	1e-125	63
		Manes.03G039800	none	PR-2cL		1.2e-83
		Manes.01G056700	cassava4.1_024973m	PR-2d1		1.1e-51
		Manes.13G051800	cassava4.1_007070m	PR-2d2		3.9e-54
		Manes.12G050400	cassava4.1_023781m	PR-2d3		5.4e-53
		Manes.03G068000	cassava4.1_006709m	PR-2e1		4.2e-53
		Manes.02G225300	cassava4.1_021211m	PR-2e2		9.7e-54
		Manes.18G145400	cassava4.1_006628m	PR-2e3		2.2e-52
		Manes.03G054500	none	PR-2e4		2.1e-48
		Manes.16G088700	cassava4.1_006416m	PR-2e5		6.8e-47
		Manes.09G142500	cassava4.1_006689m	PR-2e6		7.5e-47
		Manes.S014200	cassava4.1_006515m	PR-2e7		3.4e-46
		Manes.08G073400	cassava4.1_006647m	PR-2e8		4.9e-56
		Manes.09G085100	cassava4.1_006682m	PR-2e9		3.1e-57
		Manes.09G077900	cassava4.1_006673m	PR-2e10		8.8e-56
		Manes.12G144400	cassava4.1_027475m	PR-2eL		3.3e-47
		Manes.13G029300	cassava4.1_026443m	PR-2f		7.6e-37
		Manes.07G124600	cassava4.1_021110m	PR-2fL		1.3e-34
		Manes.15G067000	cassava4.1_006863m	PR-2g1		9.7e-62
		Manes.12G069700	cassava4.1_006972m	PR-2g2		1.8e-62
		Manes.13G066200	cassava4.1_006981m	PR-2g3		4.4e-60
		Manes.15G106900	cassava4.1_007224m	PR-2h1		1.7e-47
		Manes.16G053400	cassava4.1_006189m	PR-2h2		8.7e-45
		Manes.02G077200	cassava4.1_005970m	PR-2h3		4.1e-55
		Manes.17G081900	cassava4.1_006180m	PR-2h4		1.5e-52
		Manes.15G132800	cassava4.1_007097m	PR-2h5		2.9e-50
		Manes.17G026100	cassava4.1_021465m	PR-2h6		7.6e-44
		Manes.16G005900	cassava4.1_030523m	PR-2h7		9.5e-44
		Manes.06G056900	cassava4.1_009600m	PR-2i1		9.8e-59
		Manes.11G056300	none	PR-2i2		4.8e-57
		Manes.04G113100	cassava4.1_028137m	PR-2i3		2e-56
		Manes.11G162000	cassava4.1_009671m	PR-2i4		1.3e-58
		Manes.01G056000	cassava4.1_008536m	PR-2i5		1.2e-53
		Manes.17G070500	cassava4.1_025555m	PR-2i6		2.7e-52
		Manes.15G121900	cassava4.1_010262m	PR-2i7		3.6e-50
		Manes.05G160600	cassava4.1_007157m	PR-2j1		5e-61
		Manes.17G100600	cassava4.1_007302m	PR-2j2		2.3e-62
		Manes.15G163900	cassava4.1_007509m	PR-2j3		1.5e-53
		Manes.01G173700	cassava4.1_006146m	PR-2j4		4e-52
		Manes.07G116500	cassava4.1_007570m	PR-2j5		6.6e-55
		Manes.10G030200	cassava4.1_030302m	PR-2j6		8.3e-50
		Manes.05G192000	cassava4.1_029477m	PR-2j7		5.4e-53
		Manes.01G040000	cassava4.1_028382m	PR-2j8		2.4e-50
		Manes.05G125000	cassava4.1_011788m	PR-2k1		8e-50
		Manes.16G107700	cassava4.1_007073m	PR-2k2		9.1e-71
		Manes.03G028200	cassava4.1_005968m	PR-2k3		1.1e-66
		Manes.12G113200	cassava4.1_008433m	PR-2l		0.00097
PR-3	At3g12500 (A. thaliana)	Manes.04G065700	none	PR-3a	Basic chitinases	1.5e-142	3e-146	67
		Manes.04G065900	none	PR-3bL		1.3e-141	1e-144	67
		Manes.04G067800	cassava4.1_030454m	PR-3c1		9.2e-90
		Manes.04G067900	cassava4.1_011797m	PR-3c2		2.6e-155	5e-157	74
		Manes.11G106100	cassava4.1_012136m	PR-3d		2.2e-154	1e-160	73
		Manes.05G008400	cassava4.1_013633m	PR-3e		2.8e-106	8e-114	62
		Manes.05G195100	cassava4.1_023221m	PR-3f1		3.7e-57
		Manes.15G006000	cassava4.1_011942m	PR-3f2		2.3e-57
		Manes.S045100	cassava4.1_013738m	PR-3g1		2e-48
		Manes.11G130700	none	PR-3g2		2.8e-41
		Manes.11G128200	none	PR-3g3		2.8e-40
		Manes.11G128300	cassava4.1_014554m	PR-3g4		2e-37
		Manes.04G065800	cassava4.1_032694m	PR-3h1		2.4e-143	2e-148	67
		Manes.04G066000	cassava4.1_011409m	PR-3h2		3e-124	6e-131	75
		Manes.08G078600	none	PR-3i1		1.5e-07
		Manes.18G145000	none	PR-3i2		0.0002
		Manes.18G145900	cassava4.1_019862m	PR-3i3		6.3e-15
		Manes.S012500	none	PR-3i4		1e-15
		Manes.11G080900	none	PR-3i5		5.8e-16
		Manes.18G146000	none	PR-3i6		1.5e-11
		Manes.18G146200	none	PR-3i7		1.7e-09
		Manes.S029100	none	PR-3i8		3.2e-16
PR-4	At3g04720 (A. thaliana)	Manes.08G135300	cassava4.1_025410m	PR-4a	Endochitinases	2.2e-67
		Manes.08G135400	cassava4.1_026892m	PR-4b		8.3e-70
		Manes.09G152300	cassava4.1_030975m	PR-4c1		2.6e-63
		Manes.08G135200	cassava4.1_032659m	PR-4c2		5.7e-60
		Manes.08G135100	cassava4.1_016261m	PR-4c3		4.6e-82	2e-76	62
PR-5	At1g75040 (A. thaliana)	Manes.01G146900	cassava4.1_011970m	PR-5a	Thaumatin-like	4.8e-76
		Manes.02G105400	cassava4.1_012383m	PR-5b		1.6e-74
		Manes.11G095900	cassava4.1_011211m	PR-5c		8.5e-79
		Manes.05G146000	none	PR-5d1		6e-73
		Manes.18G012600	cassava4.1_012600m	PR-5d2		8.4e-73
		Manes.01G050400	cassava4.1_026162m	PR-5e		1.7e-71
		Manes.08G013800	cassava4.1_022249m	PR-5fL		1.5e-22
		Manes.12G003700	cassava4.1_029036m	PR-5g1		1.7e-41
		Manes.13G003800	cassava4.1_022842m	PR-5g2		3e-31
		Manes.13G003900	cassava4.1_021595m	PR-5g3		3.1e-35
		Manes.06G007400	cassava4.1_014683m	PR-5h1		2.8e-77
		Manes.14G170800	cassava4.1_014734m	PR-5h2		1e-77
		Manes.02G025200	cassava4.1_030758m	PR-5i1		1.3e-44
		Manes.01G064400	cassava4.1_024651m	PR-5i2		5.5e-39
		Manes.01G064200	cassava4.1_014739m	PR-5i3		4.5e-53
		Manes.01G064300	cassava4.1_025976m	PR-5i4		6.9e-53
		Manes.02G028400	none	PR-5i5		2.7e-35
		Manes.02G025100	none	PR-5i6		3.2e-46
		Manes.02G028300	none	PR-5i7		8.7e-46
		Manes.02G160200	cassava4.1_015752m	PR-5j1		5.6e-71
		Manes.02G160300	none	PR-5j2		1.8e-69
		Manes.07G014800	cassava4.1_012897m	PR-5j3		2.7e-63
		Manes.10G130700	cassava4.1_030757m	PR-5j4		2.6e-68
		Manes.04G072700	cassava4.1_012232m	PR-5k1		3.8e-66
		Manes.01G146800	cassava4.1_029182m	PR-5k2		6.4e-74
		Manes.02G105300	cassava4.1_014312m	PR-5k3		6.8e-74
		Manes.05G146200	cassava4.1_011960m	PR-5k4		9e-76
		Manes.18G012700	none	PR-5k5		8.1e-77
		Manes.S049600	cassava4.1_032236m	PR-5l		1.5e-64
		Manes.02G199600	cassava4.1_021850m	PR-5lL		2.9e-74
		Manes.11G132100	cassava4.1_014480m	PR-5m1		2e-49
		Manes.15G175600	cassava4.1_022453m	PR-5m2		1.7e-61
		Manes.18G030000	cassava4.1_014857m	PR-5n		3e-91	2e-87	60
		Manes.12G003800	cassava4.1_027365m	PR-5o1		2.9e-81
		Manes.07G118500	cassava4.1_014615m	PR-5o2		1.2e-61
		Manes.09G094100	cassava4.1_033231m	PR-5o3		7.4e-61
PR-6	NP_001295870 (N. tabacum) Solyc08g080630 (S. lycopersicum)	Manes.01G200000	cassava4.1_033581m	PR-6a	Proteinase inhibitors	6.8e-07	1e-13	26
		Manes.09G094800	cassava4.1_028892m	PR-6b		0.0071	6e-09	17
		Manes.15G037300	cassava4.1_028648m	PR-6c		2e-08	2e-16	26
PR-7	Solyc08g079840 (S. lycopersicum) P69B (S. lycopersicum) PR-P69 (S. lycopersicum) Solyc08g079870 (S. lycopersicum) PR-P69 (S. lycopersicum)	Manes.04G150200	cassava4.1_003825m	PR-7a	Aspartic endoproteases	7.2e-161
		Manes.11G013600	cassava4.1_034446m	PR-7b		4.7e-160
		Manes.04G074500	cassava4.1_004221m	PR-7c		9e-173
		Manes.01G222700	cassava4.1_030451m	PR-7d		2.9e-161
		Manes.05G041400	cassava4.1_034259m	PR-7e		6.1e-187	0	48
		Manes.01G070400	cassava4.1_025874m	PR-7f1		1.5e-254	0	55
		Manes.02G028900	cassava4.1_026825m	PR-7f2		1.3e-255	0	56
		Manes.16G106100	none	PR-7f3		1e-235	0	54
		Manes.01G070600	cassava4.1_028465m	PR-7f4		4.2e-250	0	56
		Manes.12G038100	cassava4.1_034161m	PR-7f5		2.5e-180	0	46
		Manes.13G039400	cassava4.1_022697m	PR-7f6		8.6e-181	0	45
		Manes.01G070500	cassava4.1_028395m	PR-7fL1		3.2e-277	0	59
		Manes.02G029000	cassava4.1_022569m	PR-7fL2		1.5e-154
		Manes.05G041500	none	PR-7g1		6e-126
		Manes.05G041600	cassava4.1_022841m	PR-7g2		6.9e-122
		Manes.04G005700	cassava4.1_025107m	PR-7g3		1.9e-111
		Manes.08G023600	cassava4.1_024029m	PR-7g4		1.4e-140
		Manes.09G057300	cassava4.1_028828m	PR-7g5		5.4e-136
		Manes.01G167600	cassava4.1_032812m	PR-7g6		3.1e-133
		Manes.01G069200	cassava4.1_024645m	PR-7g7		8.1e-115
		Manes.02G030800	cassava4.1_002071m	PR-7g8		1.7e-134
		Manes.10G021800	cassava4.1_028946m	PR-7g9		6.3e-140
		Manes.10G021700	cassava4.1_031600m	PR-7g10		2.2e-145
		Manes.10G021400	cassava4.1_023271m	PR-7g11		9.5e-136
		Manes.10G021600	cassava4.1_024917m	PR-7g12		8.1e-140
		Manes.01G167700	cassava4.1_032969m	PR-7gL1		7.1e-109
		Manes.01G069100	cassava4.1_026735m	PR-7gL2		2.3e-141
		Manes.07G122300	cassava4.1_028732m	PR-7gL3		1.8e-136
		Manes.10G021500	cassava4.1_025391m	PR-7gL4		2.2e-141
		Manes.18G010600	cassava4.1_002297m	PR-7h1		1.2e-121
		Manes.11G010200	cassava4.1_002157m	PR-7h2		8.4e-138
		Manes.04G153200	none	PR-7h3		2.4e-136
		Manes.11G010100	cassava4.1_032682m	PR-7h4		2.4e-135
		Manes.01G158500	cassava4.1_002158m	PR-7h5		8.4e-142
		Manes.04G005200	cassava4.1_029857m	PR-7hL		2.4e-125
		Manes.03G086500	cassava4.1_023932m	PR-7i1		1.7e-122
		Manes.S089000	cassava4.1_029088m	PR-7i2		3.4e-128
		Manes.17G062600	cassava4.1_002037m	PR-7j1		1.6e-136
		Manes.01G267200	cassava4.1_002237m	PR-7j2		3.5e-156
		Manes.16G104900	cassava4.1_033289m	PR-7j3		2.1e-156
		Manes.09G072100	cassava4.1_023314m	PR-7j4		3.8e-147
		Manes.05G206800	cassava4.1_030494m	PR-7j5		2.9e-149
		Manes.12G081800	cassava4.1_002123m	PR-7j6		5.6e-156
		Manes.12G067800	cassava4.1_002555m	PR-7j7		2.4e-159
		Manes.13G059200	cassava4.1_002117m	PR-7j8		5.7e-158
		Manes.05G206600	cassava4.1_030894m	PR-7jL		2.6e-144
		Manes.18G039200	cassava4.1_034358m	PR-7k1		3.1e-141
		Manes.13G123200	cassava4.1_002191m	PR-7k2		6.9e-132
		Manes.05G175300	cassava4.1_002502m	PR-7k3		3.3e-145
		Manes.18G039000	cassava4.1_002210m	PR-7k4		1.5e-137
		Manes.05G175400	cassava4.1_024948m	PR-7k5		1.2e-143
		Manes.01G088700	cassava4.1_023854m	PR-7k6		4.4e-91
		Manes.17G027600	cassava4.1_025075m	PR-7k7		8.5e-79
		Manes.06G020400	cassava4.1_001801m	PR-7k8		9.3e-85
		Manes.14G157400	cassava4.1_001804m	PR-7k9		5.1e-85
		Manes.03G066700	cassava4.1_001695m	PR-7k10		1.9e-78
		Manes.16G063000	cassava4.1_005237m	PR-7k11		1.5e-46
		Manes.10G079600	cassava4.1_027768m	PR-7kL1		2.9e-142
		Manes.18G039300	cassava4.1_021827m	PR-7kL2		2.9e-120
		Manes.04G146100	cassava4.1_002048m	PR-7l1		9.6e-163
		Manes.11G018900	none	PR-7l2		1.3e-73
		Manes.16G094900	cassava4.1_003895m	PR-7l3		1.7e-168
		Manes.14G164700	cassava4.1_026420m	PR-7l4		1.4e-146
		Manes.06G013200	cassava4.1_002254m	PR-7l5		1.3e-146
		Manes.06G139800	cassava4.1_002076m	PR-7l6		4.3e-162
		Manes.13G113900	cassava4.1_032325m	PR-7l7		1.9e-169
		Manes.18G044300	cassava4.1_002107m	PR-7l8		1.3e-168
		Manes.06G013400	cassava4.1_025283m	PR-7lL1		1e-148
		Manes.06G013300	cassava4.1_023637m	PR-7lL2		1.4e-159
		Manes.18G101100	cassava4.1_019197m	PR-7m		0.0047
		Manes.04G153100	none	PR-7mL1		3.5e-18
		Manes.16G063100	none	PR-7mL2		4e-15
PR-8	KGN49898 (C. sativus)	Manes.10G048400	cassava4.1_029485m	PR-8aL	Class III chitinase	4.5e-113	4e-111	64
		Manes.10G048500	cassava4.1_026904m	PR-8bL		4.8e-112	7e-110	63
		Manes.10G048300	cassava4.1_028683m	PR-8cL		6.7e-109	1e-100	63
		Manes.07G097300	cassava4.1_023457m	PR-8d		2.2e-109	9e-107	62
		Manes.02G188800	cassava4.1_012979m	PR-8e		1.2e-112	3e-110	63
		Manes.06G155300	cassava4.1_034267m	PR-8f1		1.5e-107	3e-103	59
		Manes.06G155600	cassava4.1_027845m	PR-8f2		9.3e-104	2e-101	59
		Manes.05G027700	cassava4.1_012830m	PR-8f3		4.1e-91
		Manes.06G155400	cassava4.1_025190m	PR-8f4		1.6e-121	1e-121	66
		Manes.06G155500	cassava4.1_012935m	PR-8f5		2.1e-130	1e-129	71
PR-9	AAA34108 (N. tabacum)	Manes.15G104000	cassava4.1_011305m	PR-9a	Lignin-forming peroxidase	5.4e-104	1e-115	55
		Manes.15G104100	cassava4.1_023402m	PR-9b		1.6e-103	4e-115	55
		Manes.15G104200	cassava4.1_030160m	PR-9c		7.6e-115	1e-127	59
		Manes.03G089700	cassava4.1_021175m	PR-9d		2.2e-113	7e-126	59
		Manes.15G104300	cassava4.1_011142m	PR-9e		4.1e-99	8e-109	54
		Manes.12G130800	cassava4.1_022224m	PR-9f1		7.2e-74
		Manes.13G096100	cassava4.1_011704m	PR-9f2		5.1e-73
		Manes.14G093400	cassava4.1_013283m	PR-9g1		1.8e-76
		Manes.06G077600	cassava4.1_031396m	PR-9g2		8.3e-78
		Manes.08G172600	cassava4.1_025167m	PR-9h1		3.7e-81
		Manes.09G115400	cassava4.1_028049m	PR-9h2		9.3e-83
		Manes.07G138800	cassava4.1_012124m	PR-9h3		7.2e-87
		Manes.10G006000	cassava4.1_030936m	PR-9h4		6.5e-66
		Manes.18G144800	cassava4.1_025314m	PR-9h5		8.9e-82
		Manes.07G138600	cassava4.1_011779m	PR-9h6		1.5e-87
		Manes.10G005800	cassava4.1_011778m	PR-9h7		3e-82
		Manes.18G140400	cassava4.1_011653m	PR-9h8		5.8e-87
		Manes.09G115300	cassava4.1_033971m	PR-9h9		4.2e-88
		Manes.02G025800	cassava4.1_011804m	PR-9h10		5.8e-79
		Manes.15G141900	cassava4.1_021696m	PR-9h11		4.6e-81
		Manes.17G093300	cassava4.1_011787m	PR-9h12		1.8e-82
		Manes.17G093200	cassava4.1_029862m	PR-9h13		1.3e-79
		Manes.17G093100	cassava4.1_025263m	PR-9h14		4.9e-77
		Manes.17G092900	cassava4.1_033835m	PR-9h15		8.2e-79
		Manes.17G093000	cassava4.1_023529m	PR-9h16		2.8e-77
		Manes.15G142000	cassava4.1_024245m	PR-9h17		1.7e-77
		Manes.15G142100	cassava4.1_022772m	PR-9h18		4.7e-80
		Manes.15G142200	cassava4.1_023324m	PR-9h19		2e-79
		Manes.02G026300	cassava4.1_029336m	PR-9h20		1.1e-79
		Manes.01G065500	cassava4.1_031287m	PR-9h21		1.5e-85
		Manes.02G026000	none	PR-9hL1		2e-70
		Manes.02G026100	cassava4.1_030211m	PR-9hL2		6.6e-73
		Manes.17G092800	cassava4.1_028656m	PR-9hL3		2.8e-77
		Manes.02G025900	cassava4.1_026723m	PR-9hL4		2e-86
		Manes.03G063400	none	PR-9i1		1.8e-44
		Manes.03G063300	cassava4.1_011604m	PR-9i2		2.2e-45
		Manes.16G007300	none	PR-9i3		1.1e-43
		Manes.17G038800	cassava4.1_012064m	PR-9i4		4.6e-44
		Manes.16G048800	cassava4.1_027488m	PR-9i5		3.9e-52
		Manes.16G058800	cassava4.1_030325m	PR-9i6		9.1e-69
		Manes.02G184800	cassava4.1_027775m	PR-9j1		9.8e-52
		Manes.02G185000	cassava4.1_010776m	PR-9j2		1.6e-51
		Manes.02G184700	cassava4.1_031254m	PR-9j3		5.6e-52
		Manes.02G184600	cassava4.1_032882m	PR-9j4		1.1e-53
		Manes.02G184500	cassava4.1_025536m	PR-9j5		2.2e-61
		Manes.18G095800	cassava4.1_025889m	PR-9j6		1.6e-63
		Manes.02G182500	cassava4.1_010796m	PR-9j7		1.7e-60
		Manes.18G094100	none	PR-9jL		3.7e-22
		Manes.14G132500	none	PR-9k1		4.3e-73
		Manes.03G084300	cassava4.1_011945m	PR-9k2		3.4e-68
		Manes.01G030800	cassava4.1_032385m	PR-9k3		2.2e-70
		Manes.05G107200	cassava4.1_011950m	PR-9k4		1.4e-70
		Manes.02G174500	cassava4.1_024068m	PR-9kL		6.9e-59
		Manes.08G152000	cassava4.1_028102m	PR-9l1		3.5e-68
		Manes.06G129000	cassava4.1_022946m	PR-9l2		6e-62
		Manes.11G126600	cassava4.1_031145m	PR-9l3		2.1e-58
		Manes.11G163100	cassava4.1_024710m	PR-9lL1		6.3e-69
		Manes.11G045000	none	PR-9lL2		1.1e-61
		Manes.11G046500	cassava4.1_025400m	PR-9lL3		2.6e-62
		Manes.16G132400	cassava4.1_011556m	PR-9m1		1.2e-57
		Manes.16G034800	cassava4.1_029287m	PR-9m2		3.4e-57
		Manes.17G118100	cassava4.1_012020m	PR-9m3		4e-57
		Manes.S057800	none	PR-9m4		2.3e-57
		Manes.05G091500	cassava4.1_032477m	PR-9m5		1e-61
		Manes.06G101200	cassava4.1_027345m	PR-9m6		4e-58
		Manes.15G161900	cassava4.1_022283m	PR-9m7		1.7e-61
		Manes.S063900	cassava4.1_011662m	PR-9m8		1.9e-63
		Manes.12G111100	cassava4.1_024093m	PR-9m9		1.4e-60
		Manes.13G113300	cassava4.1_021806m	PR-9m10		2.5e-59
		Manes.14G069900	none	PR-9mL1		1.2e-56
		Manes.06G022100	cassava4.1_031946m	PR-9mL2		1.3e-63
		Manes.01G044000	cassava4.1_030389m	PR-9n1		1.6e-59
		Manes.04G107600	cassava4.1_024888m	PR-9n2		1.8e-57
		Manes.04G107800	cassava4.1_026282m	PR-9n3		5.7e-58
		Manes.15G018500	cassava4.1_028760m	PR-9n4		6.7e-64
		Manes.03G189800	cassava4.1_025818m	PR-9n5		2.2e-73
		Manes.05G069400	cassava4.1_022712m	PR-9n6		1.6e-70
		Manes.05G069500	cassava4.1_023964m	PR-9n7		2.3e-69
		Manes.05G069600	cassava4.1_031448m	PR-9n8		8.4e-70
		Manes.15G018400	cassava4.1_026031m	PR-9n9		2.5e-72
		Manes.12G076300	cassava4.1_011768m	PR-9n10		9.6e-71
		Manes.13G072600	cassava4.1_011775m	PR-9n11		4.6e-72
		Manes.17G029100	cassava4.1_027519m	PR-9n12		2.6e-71
		Manes.16G012900	cassava4.1_029294m	PR-9n13		1.5e-63
		Manes.16G013000	cassava4.1_029372m	PR-9n14		3.8e-66
		Manes.12G076200	cassava4.1_029175m	PR-9n15		6.6e-66
		Manes.13G153900	cassava4.1_030342m	PR-9n16		3.3e-66
		Manes.06G141700	cassava4.1_026378m	PR-9n17		1.4e-66
		Manes.05G143900	cassava4.1_030116m	PR-9n18		1e-68
		Manes.01G150200	cassava4.1_012142m	PR-9n19		4.6e-67
		Manes.02G109400	cassava4.1_030462m	PR-9n20		1.1e-70
		Manes.04G107900	none	PR-9nL1		3.5e-17
		Manes.15G018600	cassava4.1_023556m	PR-9nL2		3.5e-71
		Manes.03G189900	cassava4.1_031318m	PR-9nL3		3.6e-70
		Manes.13G103100	cassava4.1_030603m	PR-9nL4		4.7e-70
		Manes.15G001400	cassava4.1_021987m	PR-9o1		7.1e-82
		Manes.05G154800	cassava4.1_024428m	PR-9o2		1.4e-79
		Manes.01G140100	cassava4.1_011738m	PR-9o3		3.2e-88
		Manes.02G098400	cassava4.1_011574m	PR-9o4		6.1e-93	2e-103	49
		Manes.13G125300	cassava4.1_011844m	PR-9p		2.6e-84
		Manes.15G103900	cassava4.1_032435m	PR-9pL1		1.9e-95	2e-107	50
		Manes.15G143300	cassava4.1_030233m	PR-9pL2		5.2e-87
		Manes.08G043700	none	PR-9q		1.4e-126	2e-143	64
		Manes.01G147300	cassava4.1_013404m	PR-9r1		2e-06
		Manes.18G078800	cassava4.1_009867m	PR-9r2		3.1e-06
		Manes.02G165100	none	PR-9r3		0.0002
		Manes.08G002700	cassava4.1_024509m	PR-9r4		3.3e-05
		Manes.16G121900	none	PR-9r5		9.1e-09
		Manes.11G094500	cassava4.1_013184m	PR-9r6		3.3e-06
		Manes.11G139700	cassava4.1_014423m	PR-9r7		0.00024
PR-10	AAB47234 (P. crispum)	Manes.07G135200	cassava4.1_034305m	PR-10a	Ribonuclease-like	0.002
		Manes.10G007900	cassava4.1_015315m	PR-10b		0.0075
		Manes.03G115300	none	PR-10cL		3.2e-08
		Manes.15G007700	cassava4.1_018008m	PR-10d		2.8e-18	3e-21	38
		Manes.03G200600	cassava4.1_021522m	PR-10e		5.7e-25	3e-28	39
		Manes.15G008400	cassava4.1_018027m	PR-10f1		6.4e-26	9e-28	37
		Manes.03G200300	cassava4.1_028271m	PR-10f2		1e-25	3e-27	38
		Manes.03G200400	cassava4.1_031038m	PR-10f3		2.1e-24	6e-26	38
		Manes.15G008000	cassava4.1_018015m	PR-10f4		8.3e-30	1e-31	44
		Manes.15G008100	cassava4.1_018033m	PR-10f5		6.3e-27	3e-29	38
		Manes.03G200500	cassava4.1_027189m	PR-10fL		2.3e-24	2e-27	39
		Manes.15G008500	cassava4.1_017971m	PR-10g1		8e-30	2e-32	42
		Manes.15G008600	none	PR-10g2		3.9e-28	7e-31	38
		Manes.15G008700	cassava4.1_018042m	PR-10g3		7.3e-22	4e-23	36
		Manes.15G007800	cassava4.1_027975m	PR-10h		1e-33	2e-36	44
		Manes.15G007900	cassava4.1_027376m	PR-10hL		1.9e-34	4e-37	45
		Manes.05G089900	cassava4.1_018111m	PR-10i1		0.0011
		Manes.05G090000	cassava4.1_018205m	PR-10i2		1.5e-10
		Manes.15G130100	cassava4.1_029339m	PR-10i3		1.6e-06
		Manes.08G096200	cassava4.1_023235m	PR-10j1		0.0025
		Manes.09G110800	cassava4.1_016054m	PR-10j2		0.00078
PR-11	CAA54374 (N. tabacum)	Manes.14G141000	cassava4.1_009774m	PR-11a	Class V chitinase	5.8e-83	1e-91	40
		Manes.16G127400	cassava4.1_026732m	PR-11bL		2e-77	3e-85	40
		Manes.14G144300	cassava4.1_023806m	PR-11c		4.9e-82	8e-86	41
		Manes.14G111300	cassava4.1_010113m	PR-11d1		3e-111	2e-122	53
		Manes.14G111400	cassava4.1_031107m	PR-11d2		5.1e-113	4e-122	53
PR-12	DEF3_RAPSA/AFP3 (R. sativus)	none	none	none
PR-13	At1g72260/Thi2.1 (A. thaliana)	none	none	none
PR-14	NLT41_HORV/LTP4 (H. vulgare)	Manes.08G171800	cassava4.1_019504m	PR-14a	Lipid transfer protein	1.3e-26	1e-23	55
		Manes.08G171900	none	PR-14b		2e-26	8e-24	55
		Manes.09G117300	cassava4.1_033622m	PR-14c		9.1e-25	1e-21	48
		Manes.14G166500	cassava4.1_018699m	PR-14d		2e-22
		Manes.05G054000	cassava4.1_029363m	PR-14e		2.2e-13
		Manes.01G272800	cassava4.1_022650m	PR-14eL1		4.2e-08
		Manes.05G054100	none	PR-14eL2		2.9e-20
		Manes.02G187100	cassava4.1_019164m	PR-14eL3		1.7e-17
		Manes.05G053900	cassava4.1_032836m	PR-14eL4		3.4e-10
		Manes.05G053700	none	PR-14eL5		4.5e-13
		Manes.05G053800	none	PR-14eL6		5.5e-13
		Manes.06G145100	cassava4.1_022212m	PR-14f		0.00011
		Manes.05G079400	cassava4.1_017460m	PR-14g1		0.0014
		Manes.03G176600	cassava4.1_017710m	PR-14g2		0.00053
		Manes.15G030500	cassava4.1_017665m	PR-14g3		0.0041
		Manes.14G126100	cassava4.1_032361m	PR-14h		2.7e-12
		Manes.06G051500	cassava4.1_022483m	PR-14hL1		7.5e-14
		Manes.06G051600	none	PR-14hL2		2.9e-14
		Manes.12G089100	cassava4.1_026416m	PR-14i1		4.4e-06
		Manes.13G143800	cassava4.1_022741m	PR-14i2		0.00034
		Manes.13G144000	cassava4.1_031279m	PR-14i3		1.3e-07
		Manes.13G059000	cassava4.1_026204m	PR-14j1		6.1e-12
		Manes.16G001900	cassava4.1_023914m	PR-14j2		5.1e-08
		Manes.12G053100	cassava4.1_029164m	PR-14jL1		1.2e-08
		Manes.12G053200	cassava4.1_032281m	PR-14jL2		2.5e-07
		Manes.02G010200	cassava4.1_021881m	PR-14k		4.7e-12
		Manes.01G246800	cassava4.1_031991m	PR-14kL		8e-13
		Manes.13G030000	cassava4.1_019513m	PR-14l		3.7e-24
		Manes.08G171700	cassava4.1_019271m	PR-14m1		1.1e-19
		Manes.S095100	cassava4.1_019479m	PR-14m2		8.1e-18
PR-15/16	CAA74595 (H. vulgare)	Manes.01G236500	cassava4.1_015867m	PR-15/16a	Oxalate oxidase /Germin-like	8.4e-49	5e-54	47
		Manes.05G006700	cassava4.1_015858m	PR-15/16b		6.4e-49	2e-54	46
		Manes.14G072500	cassava4.1_027261m	PR-15/16c		4e-65	6e-70	55
		Manes.03G039900	cassava4.1_034248m	PR-15/16d1		1.2e-31	7e-34	37
		Manes.16G096200	cassava4.1_016243m	PR-15/16d2		1e-30	5e-34	36
		Manes.04G144900	cassava4.1_016262m	PR-15/16d3		1.2e-33	2e-36	40
		Manes.11G020100	cassava4.1_016269m	PR-15/16d4		1.9e-34	1e-37	41
		Manes.01G089400	cassava4.1_023428m	PR-15/16e1		3.5e-19
		Manes.01G089300	cassava4.1_021233m	PR-15/16e2		2.7e-22
		Manes.04G002400	cassava4.1_030047m	PR-15/16e3		1e-22
		Manes.01G089500	cassava4.1_026708m	PR-15/16eL1		9.1e-20
		Manes.02G045600	cassava4.1_032358m	PR-15/16eL2		1.1e-19
		Manes.04G002300	cassava4.1_024483m	PR-15/16eL3		1.9e-18
		Manes.08G024600	cassava4.1_029053m	PR-15/16f1		8.5e-40	1e-44	44
		Manes.10G061300	cassava4.1_015913m	PR-15/16f2		3.6e-39	2e-45	39
		Manes.17G113900	cassava4.1_029709m	PR-15/16g1		2.9e-44	2e-47	45
		Manes.17G114000	cassava4.1_029662m	PR-15/16g2		6e-43	3e-46	44
		Manes.17G113800	cassava4.1_015546m	PR-15/16g3		3.3e-44	2e-46	45
		Manes.17G114100	cassava4.1_030328m	PR-15/16g4		6.9e-44	1e-46	44
		Manes.17G114200	cassava4.1_033084m	PR-15/16g5		1.5e-44	4e-47	45
		Manes.08G142900	none	PR-15/16hL1		1.3e-52	1e-56	50
		Manes.08G146500	none	PR-15/16hL2		1.9e-37	2e-41	51
		Manes.08G131400	cassava4.1_028682m	PR-15/16iL1		1.8e-51	2e-57	53
		Manes.08G130600	cassava4.1_021844m	PR-15/16iL2		3.3e-42	2e-47	50
		Manes.08G130800	cassava4.1_032484m	PR-15/16iL3		3.3e-43	2e-48	51
		Manes.08G131500	cassava4.1_033777m	PR-15/16iL4		1.3e-49	7e-54	51
		Manes.08G146700	cassava4.1_026699m	PR-15/16iL5		2e-49	2e-54	50
		Manes.08G143200	none	PR-15/16iL6		6.4e-50	6e-55	50
		Manes.08G130000	none	PR-15/16iL7		8.3e-49	5e-54	49
		Manes.08G130500	none	PR-15/16j1		3.1e-46	9e-51	47
		Manes.08G131600	none	PR-15/16j2		1.5e-46	9e-51	48
		Manes.08G131800	none	PR-15/16j3		1.6e-45	2e-50	49
		Manes.08G130300	cassava4.1_015731m	PR-15/16j4		4.1e-47	7e-52	49
		Manes.08G131100	none	PR-15/16j5		5.1e-47	5e-52	49
		Manes.08G131700	none	PR-15/16j6		7.4e-41	3e-45	46
		Manes.08G131000	none	PR-15/16j7		3.3e-46	2e-49	48
		Manes.08G129900	none	PR-15/16j8		4.3e-46	3e-49	48
		Manes.08G130400	none	PR-15/16j9		2.3e-46	2e-49	48
		Manes.08G143100	none	PR-15/16j10		4.6e-46	1e-50	47
		Manes.08G130200	none	PR-15/16j11		4.6e-46	3e-50	48
		Manes.08G131300	none	PR-15/16j12		8.8e-44	2e-48	48
		Manes.08G130700	none	PR-15/16j13		5.3e-10
		Manes.08G130900	none	PR-15/16j14		2.4e-44	7e-48	48
		Manes.08G143600	none	PR-15/16jL1		6.8e-49	4e-53	49
		Manes.08G130100	cassava4.1_030513m	PR-15/16jL2		6.3e-49	3e-53	49
		Manes.08G143300	cassava4.1_028239m	PR-15/16jL3		8.3e-49	5e-53	49
		Manes.08G143000	none	PR-15/16jL4		2.7e-47	2e-50	49
		Manes.08G131200	cassava4.1_032826m	PR-15/16jL5		1.7e-46	4e-51	47
		Manes.08G143400	none	PR-15/16jL6		2.1e-26
		Manes.14G124400	cassava4.1_028627m	PR-15/16k		1.2e-54	4e-61	51
		Manes.06G058500	cassava4.1_028797m	PR-15/16kL1		1.7e-46	4e-47	45
		Manes.14G124500	cassava4.1_030892m	PR-15/16kL2		1.8e-53	4e-59	48
		Manes.06G058400	cassava4.1_027899m	PR-15/16kL3		1.3e-51	2e-55	49
		Manes.01G194800	cassava4.1_030638m	PR-15/16l1		1.4e-39	6e-43	42
		Manes.06G128500	cassava4.1_026357m	PR-15/16l2		2.9e-29	2e-32	38
		Manes.14G042800	cassava4.1_033232m	PR-15/16lL		7.9e-31	1e-33	39
		Manes.08G106400	cassava4.1_015966m	PR-15/16m1		6.9e-52	1e-56	51
		Manes.09G182300	cassava4.1_016098m	PR-15/16m2		1.8e-51	4e-56	50
		Manes.11G141600	cassava4.1_026860m	PR-15/16n		0.0073
PR-17	NP_001312988 (N. tabacum)	Manes.S013800	cassava4.1_015503m	PR-17a	Unknown	1.6e-96	1e-99	63
		Manes.S020200	cassava4.1_024155m	PR-17b		7.9e-97	8e-100	63
		Manes.07G071700	cassava4.1_023657m	PR-17c		6.8e-82	1e-83	57
		Manes.S020100	cassava4.1_034317m	PR-17d1		1.3e-107	2e-109	72
		Manes.02G084700	none	PR-17d2		2e-07
		Manes.07G071600	cassava4.1_033125m	PR-17dL		2.3e-74	2e-75	55
a PR gene families as defined by van Loon et al. (2006). Twenty PR proteins identified lacked the canonical protein motifs associated with their PR gene family and were not included in the phylogenetic trees. These genes included: PR-2l, PR-3i1, PR-3i2, PR-3i3, PR-3i4, PR-3i5, PR-3i6 ,PR-3i7, PR-3i8, PR-7m, PR-7mL1, PR-7mL2, PR-r1, PR-r2, PR-r3, PR-r4, PR-r5, PR-r6, PR-r7, and PR-15/16n.
b Cassava loci are provided for version 6 (v.6) and 4 (v.4) of the cassava genome. Several published papers with PR transcriptome data used v.4 annotations. Some PR loci were not annotated in v.4 and are indicated as "none". Some transcripts mapping to a single gene in v.4 map to two PR genes in v.6 genome; these are noted in Additional file 9.
c Genes were designated PR-Like (PR-#L) when there was no significant differential expression after pest/pathogen exposure and/or no constiutive expression in whitelfy-susceptible (see Additional file 1) and/or whitefly-resistant cassava genotypes genotypes (unpublished data).
d Percent identity is only shown for PR proteins identified using BLASTP searches.

## Sheet: Table S2 
Table S2. PR gene clusters in the cassava genome
PR Family	# of clustersa	Average # of PR genes per cluster	Range of # of PR genes per cluster	Total # of PR genes in clusters	# of PR genes in family	% of PR gene family members in clusters
1	4	3.5	2-6	14	18	78
2	0	0	0	0	50	0
3	4	2.8	2-4	11	22	50
4	1	4	4	4	5	80
5	9	2.3	2-4	21	36	58
6	0	0	0	0	3	0
7	14	2.9	2-5	40	72	56
8	2	3.5	3-4	7	10	70
9	18	3.1	2-6	56	110	51
10	3	5	2-9	15	21	71
11	1	2	2	2	5	40
14	5	2.8	2-5	14	30	47
15/16	8	5.4	2-20	43	59	73
17	1	2	2	2	6	33
a A cluster is defined as two or more PR genes located within 200 kb .
