# Supplementary material for: Genome-wide analyses of cassava Pathogenesis-related (PR) gene families reveal core transcriptome responses to whitefly infestation, salicylic acid and jasmonic acid
Source: BMC Genomics. 2020 Jan 29;21:93. doi: 10.1186/s12864-019-6443-1 (PMC6990599; doi:10.1186/s12864-019-6443-1)
Supplement: Supplementary file 3 — Additional file 3 PR gene expression after whitefly, SA and JA treatments of cassava. Table S3. log2FC and FDR values of DEGs identified in whitefly-susceptible genotypes (COL2246, COL1468, 60444, and TME3) after whitefly infestation. Table S4. log2FC and FDR values for PR genes detected in whitefly-susceptible genotypes after whitefly infestation. Table S5. Mean RPKM values of PR genes during whitefly infestation (0–22 dpi) of four whitefly-susceptible genotypes. Table S6. Read counts of PR genes during whitefly infestation (0–22 dpi) of four whitefly-susceptible genotypes. Table S7. log2FC and FDR values of DEGs in COL2246 after SA treatment. Table S8. log2FC and FDR values for PR genes detected in COL2246 after SA treatment. Table S9. Mean RPKM values for PR genes after SA treatment (0–24 h) of COL2246. Table S10. Read counts of PR genes after SA treatments (0–24 h) of COL2246. Table S11. log2FC and FDR values of DEGs in COL2246 after JA treatment. Table S12. log2FC and FDR values for PR genes detected in COL2246 after JA treatment. Table S13. Mean RPKM values for PR genes after JA treatment (0–24 h) of COL2246. Table S14. Read counts for PR genes after JA treatment (0–24 h) of COL2246. [file 12864_2019_6443_MOESM3_ESM.xlsx]

## Sheet: Table S3
Table S3. log2FC and FDR values of DEGs identified in whitefly-susceptible genotypes (COL2246, COL1468, 60444, and TME3) after whitefly infestation a
Gene	Annotation	Genotype-specific PR genesb	COL2246								COL1468								60444								TME3
			1 dpi		7 dpi		14 dpi		22 dpi		1 dpi		7 dpi		14 dpi		22 dpi		1 dpi		7 dpi		14 dpi		22 dpi		1 dpi		7 dpi		14 dpi		22 dpi
			log2FC	FDR	log2FC	FDR	log2FC	FDR	log2FC	FDR	log2FC	FDR	log2FC	FDR	log2FC	FDR	log2FC	FDR	log2FC	FDR	log2FC	FDR	log2FC	FDR	log2FC	FDR	log2FC	FDR	log2FC	FDR	log2FC	FDR	log2FC	FDR
Manes.07G050400	PR-1a		4.86	0.046	3.05	0.23	6.54	0.0011	7.97	5.1e-05	-2.42	0.85	1.54	0.94	3.04	0.18	0.3	0.92	0.11	1	2.97	0.35	5.88	0.0097	5.59	0.0057	1.27	1	2.82	0.41	4.67	0.027	4.9	0.03
Manes.07G050300	PR-1b		18	1e-15	16.4	9.7e-13	19.9	5.1e-20	21.29	9.1e-23	-3.12	0.67	1.34	0.95	2.59	0.26	-0.22	0.94	-0.86	1	2.86	0.39	6.21	0.0068	5.89	0.0039	1.34	1	2.72	0.43	5.02	0.016	5.11	0.021
Manes.06G026900	PR-1c2		-2.45	0.16	-2.4	0.14	-2.84	0.048	-4.09	0.0026	-0.57	1	-0.31	0.99	-2.27	0.13	-3.57	0.0088	-0.02	1	-0.37	0.9	-1.25	0.52	-4.08	0.0024	0.28	1	1.22	0.67	-0.92	0.61	0.84	0.67
Manes.06G027000	PR-1c3		-1.69	0.29	-0.72	0.68	-1.71	0.18	-3.25	0.005	-0.43	1	-0.44	0.98	-1.81	0.17	-3.82	0.0017	-0.38	1	-1.74	0.33	-0.68	0.72	-0.86	0.55	-0.48	1	0.05	0.99	-0.59	0.71	-1.12	0.46
Manes.13G133200	PR-1c4		-0.82	0.12	-1.1	0.018	-1.49	0.00026	-1.59	9.6e-05	0.35	0.96	-0.18	0.98	-0.57	0.25	-1.32	0.0018	-0.1	1	-0.78	0.21	-0.56	0.31	-0.84	0.057	0.33	1	-0.13	0.91	-0.55	0.27	-0.71	0.17
Manes.08G000600	PR-1c5		-0.1	0.96	-0.06	0.97	-0.9	0.38	-1.47	0.11	-0.1	1	-1.02	0.84	-0.62	0.58	-2.05	0.025	0.56	1	-0.61	0.7	-1.56	0.14	-1.15	0.23	0.24	1	-0.72	0.71	-2.18	0.029	-1.09	0.34
Manes.07G050700	PR-1e		6.48	0.016	3.81	0.2	1.82	0.58	1.15	0.74	6.72	0.038	4.51	0.49	4.78	0.059	2.31	0.42	1.91	1	2.24	0.46	1.99	0.43	2.94	0.14	4.53	0.79	4.76	0.18	7.4	0.0023	3.54	0.23
Manes.08G054400	PR-2c2		1.94	0.15	1.19	0.38	3.85	0.00012	4.46	6.7e-06	1.37	0.76	1.71	0.63	2.3	0.036	0.54	0.68	1.3	1	1.84	0.23	2.88	0.013	1.25	0.29	2.11	0.7	2.52	0.083	3.07	0.0044	3.08	0.0075
Manes.13G051800	PR-2d2		1	0.42	0.37	0.79	-0.74	0.48	-1.27	0.16	0.43	1	-0.7	0.93	-2.24	0.01	-2.72	0.0012	-0.58	1	-1.56	0.21	-1.5	0.14	-2.4	0.0046	-0.43	1	-1.01	0.53	-2.27	0.01	-1.8	0.069
Manes.02G225300	PR-2e2		0.07	0.94	-0.54	0.34	-0.44	0.41	-0.94	0.039	0.29	0.99	-0.42	0.9	-1.37	0.0021	-1.38	0.0014	-0.42	1	-1.05	0.078	-0.88	0.086	-0.93	0.038	-0.43	1	-0.84	0.21	-1.48	0.0012	-1.05	0.037
Manes.16G088700	PR-2e5	60444	-0.59	0.69	-0.69	0.6	-0.61	0.59	-0.59	0.58	0.75	0.95	0.16	0.99	-1.87	0.051	-1.26	0.19	-1.13	1	-1.73	0.17	-1.36	0.21	-2.04	0.025	-0.12	1	0.09	0.97	-0.84	0.44	-0.44	0.74
Manes.08G073400	PR-2e8	COL2246	-0.87	0.27	-1.09	0.11	-0.74	0.26	-1.54	0.0087	-0.68	0.85	-0.33	0.97	-0.66	0.34	-1.01	0.1	-0.13	1	-0.9	0.33	-0.49	0.57	-0.69	0.31	-0.23	1	-0.57	0.64	-0.43	0.58	-0.55	0.49
Manes.09G085100	PR-2e9		-1.07	0.0067	-0.88	0.026	-1.47	1e-05	-1.51	6.7e-06	-0.59	0.53	-0.64	0.53	-0.94	0.0098	-1.48	2e-05	-0.04	1	-0.49	0.37	-1.16	0.0024	-1.31	0.00015	-0.2	1	-0.69	0.2	-1.01	0.0068	-0.79	0.055
Manes.09G077900	PR-2e10		-1.14	0.0025	-0.84	0.029	-1.17	0.0004	-1.26	0.00014	-1	0.032	-0.58	0.6	-1.01	0.0035	-1.54	4.2e-06	0.05	1	-0.38	0.49	-0.91	0.013	-1.38	2e-05	-0.05	1	-0.53	0.34	-0.84	0.018	-1.17	0.0013
Manes.13G029300	PR-2f	COL1468	-0.75	0.54	-0.53	0.67	0.65	0.45	0.89	0.24	-0.31	1	-1.49	0.48	-1.71	0.032	-1.83	0.017	-0.43	1	-0.59	0.62	-0.72	0.42	-0.62	0.43	-0.73	1	-0.34	0.83	-0.69	0.37	-0.78	0.35
Manes.15G067000	PR-2g1		0.41	0.76	0.8	0.43	0.49	0.62	-0.04	0.97	-0.54	0.98	-0.29	0.98	-1	0.25	-1.5	0.055	-1.49	0.94	-1.76	0.089	-1.86	0.029	-1.98	0.0084	-0.78	1	-0.8	0.59	-0.7	0.45	-1.04	0.27
Manes.12G069700	PR-2g2		-0.19	0.95	-1.34	0.51	-3.78	0.01	-3.7	0.012	0.23	1	-1.08	0.94	-5.38	0.00027	-4.55	0.0016	-0.24	1	-2.62	0.22	-3.1	0.067	-4.05	0.005	-0.02	1	-1.47	0.62	-4.23	0.0054	-1.29	0.52
Manes.13G066200	PR-2g3		0.46	0.82	-1.44	0.29	-1.45	0.23	-2.07	0.063	0.19	1	-0.7	0.95	-2.92	0.0078	-2.75	0.01	-0.65	1	-1.65	0.31	-1.27	0.38	-2.41	0.027	-0.57	1	-0.75	0.76	-2.22	0.054	-0.79	0.6
Manes.15G106900	PR-2h1	60444	0.65	0.62	-0.02	0.99	-0.79	0.43	-0.93	0.31	0.43	1	-0.76	0.91	-2.67	0.0015	-3.39	4e-05	-0.39	1	-2.36	0.031	-2.25	0.015	-3.03	0.00021	-0.58	1	-0.89	0.57	-2.51	0.0034	-1.97	0.035
Manes.16G053400	PR-2h2		0.27	0.74	-0.25	0.73	-0.33	0.58	-0.53	0.31	0.35	0.97	-0.46	0.9	-0.99	0.047	-1.08	0.023	-0.13	1	-0.47	0.55	-0.43	0.51	0.33	0.56	-0.22	1	-0.5	0.59	-0.16	0.82	-0.6	0.3
Manes.02G077200	PR-2h3		-0.22	0.91	-1.61	0.15	-2.29	0.016	-2.34	0.013	0.04	1	-1.03	0.85	-4.33	3.8e-06	-3.62	7.9e-05	-0.61	1	-2.94	0.015	-3.13	0.0019	-4.32	2.1e-06	-0.7	1	-1.23	0.46	-3.29	0.00067	-2.06	0.055
Manes.17G026100	PR-2h6		0.45	0.6	-0.14	0.88	-0.16	0.84	0.09	0.91	0.34	0.99	-0.2	0.98	-1.41	0.012	-1.23	0.025	0.05	1	-0.77	0.36	-0.7	0.32	-1.16	0.037	0.01	1	-0.04	0.98	-0.47	0.49	-0.34	0.67
Manes.06G056900	PR-2i1		0.2	0.74	0.17	0.75	0.73	0.035	1	0.0021	-0.06	1	0.27	0.93	0.58	0.1	0.36	0.34	0.03	1	-0.09	0.9	-0.14	0.8	0.01	0.99	0.15	1	0.01	0.99	0.38	0.33	0.37	0.38
Manes.11G056300	PR-2i2	COL1468	-0.84	0.51	-1.63	0.11	-1.75	0.05	-0.84	0.38	0.11	1	0.05	1	-1.96	0.029	-1.9	0.028	-1.2	1	-1.47	0.24	-1.48	0.14	-2.34	0.0063	0.04	1	0.59	0.76	-0.37	0.76	0.83	0.46
Manes.11G162000	PR-2i4		0.19	0.87	0.47	0.58	1.22	0.047	0.01	0.99	0.38	0.99	-0.19	0.98	-0.53	0.47	-0.56	0.4	-0.97	1	-0.6	0.54	-1.05	0.13	-1.39	0.018	-0.76	1	-0.34	0.81	-0.06	0.95	-0.44	0.59
Manes.15G121900	PR-2i7		1.32	0.29	0.6	0.66	1.12	0.28	0.83	0.43	0.24	1	-0.18	0.99	-2.38	0.012	-0.96	0.35	-1.32	1	-1.79	0.16	-2.29	0.024	-3.95	1.1e-05	-1.15	1	-0.39	0.87	-1.69	0.084	-0.17	0.91
Manes.05G160600	PR-2j1	COL2246	-0.4	0.73	-0.46	0.64	-1.29	0.07	-1.27	0.068	-0.03	1	-0.23	0.98	-1.5	0.033	-1.39	0.043	-0.41	1	-0.4	0.76	-0.68	0.47	-0.65	0.41	0.22	1	0.1	0.96	-0.73	0.37	0.2	0.85
Manes.17G100600	PR-2j2		0.18	0.9	-0.12	0.92	-0.36	0.69	-0.86	0.24	0.07	1	0.02	1	-1.56	0.023	-2.16	0.00092	0.03	1	-0.55	0.64	-0.55	0.57	-1.84	0.0049	-0.02	1	0.49	0.74	-0.65	0.42	-0.02	0.99
Manes.15G163900	PR-2j3		0.71	0.24	0.05	0.95	1.15	0.011	1.19	0.0075	1.62	0.0018	0.75	0.61	0.73	0.14	-0.16	0.78	0.66	1	-0.07	0.95	-0.16	0.83	-0.27	0.64	0.99	0.49	0.85	0.21	0.64	0.21	0.86	0.1
Manes.01G173700	PR-2j4		-0.37	0.82	-1.73	0.093	-2.16	0.016	-2.12	0.018	0.92	0.89	-0.06	1	-1.91	0.042	-2.34	0.0081	-0.41	1	-2.03	0.094	-1.42	0.19	-2.2	0.013	-0.96	1	-1.56	0.25	-1.74	0.066	-2.36	0.016
Manes.07G116500	PR-2j5	60444	0.04	0.99	-0.07	0.97	-0.03	0.99	-0.43	0.74	1.04	0.9	0.72	0.95	-0.75	0.57	0.58	0.65	-0.52	1	1.24	0.44	2.74	0.013	1.53	0.16	-1.01	1	-0.61	0.8	-0.93	0.45	-1.68	0.16
Manes.01G040000	PR-2j8	COL1468	-0.92	0.54	-0.24	0.89	-1.55	0.15	-0.43	0.73	0.27	1	-0.09	1	-2.28	0.028	-2.38	0.017	-0.86	1	-1.26	0.43	-1.72	0.15	-1.61	0.13	0.12	1	0.49	0.84	-0.86	0.49	-0.36	0.82
Manes.05G125000	PR-2k1	COL1468	1.09	0.6	-0.65	0.76	-0.05	0.98	-1.36	0.36	0.57	1	-0.71	0.97	-3.86	0.005	-3.17	0.017	-1.71	1	-3.2	0.075	-2.7	0.076	-3.94	0.003	-1.6	1	-1.57	0.51	-3.21	0.02	-1.1	0.53
Manes.16G107700	PR-2k2		0.06	0.98	-1.15	0.26	-2.25	0.0064	-2.16	0.0091	0.31	1	-1.48	0.54	-2.28	0.007	-2.34	0.0042	-0.13	1	-2.07	0.065	-2.57	0.0049	-2.41	0.0032	-0.35	1	-1.56	0.21	-3.13	0.00026	-2.05	0.028
Manes.03G028200	PR-2k3		-0.33	0.63	-0.43	0.46	-1.06	0.014	-1.09	0.011	0.06	1	-0.41	0.9	-1.23	0.0048	-1.09	0.011	-0.25	1	-0.82	0.18	-1.23	0.0096	-1.19	0.0048	-0.27	1	-0.66	0.37	-0.97	0.036	-1.21	0.012
Manes.12G113200	PR-2l		-0.14	0.96	-2.31	0.11	-3.63	0.0034	-4	0.0012	0.72	0.99	-1.14	0.91	-4.59	0.00031	-4.11	0.00087	-1.3	1	-4.18	0.01	-3.96	0.0039	-5.05	4.2e-05	-0.96	1	-2.13	0.28	-4.69	0.00031	-3.22	0.022
Manes.04G065700	PR-3a		-0.28	0.85	0.68	0.53	0.14	0.9	0.32	0.74	-0.49	1	-1.54	0.67	-2.37	0.031	-5.02	0.002	-1.06	1	-1.46	0.37	-1.65	0.21	-3.98	0.016	-0.06	1	-0.1	0.97	-0.25	0.8	-0.5	0.61
Manes.11G106100	PR-3d	COL2246	1.24	0.059	0.91	0.17	0.93	0.12	2	0.00015	1.06	0.35	0.39	0.95	-0.22	0.78	-0.65	0.29	-0.11	1	-0.03	0.98	-0.03	0.98	-0.5	0.44	-0.1	1	0	1	0.05	0.96	0.19	0.83
Manes.05G195100	PR-3f1	60444	0.31	0.71	0.45	0.51	-0.03	0.97	-0.49	0.39	0.08	1	0.21	0.98	-0.74	0.18	-0.83	0.11	-0.19	1	-0.6	0.45	-0.37	0.62	-1.02	0.042	-0.25	1	0.4	0.71	-0.21	0.76	-0.01	1
Manes.15G006000	PR-3f2	COL1468	-0.66	0.56	-0.89	0.34	-0.5	0.6	-1.17	0.13	-0.02	1	0.1	1	-1.6	0.036	-1	0.2	-0.56	1	-0.7	0.57	-0.57	0.59	-1.31	0.085	0.05	1	0.56	0.73	-1.18	0.15	-0.55	0.58
Manes.S045100	PR-3g1		6.98	7.4e-08	7.35	8.4e-09	9.13	2.4e-14	7.15	6e-09	2.67	0.043	1.32	0.75	1.37	0.2	2.36	0.013	0.6	1	2.38	0.06	2.05	0.058	2.32	0.014	0.46	1	0.15	0.96	1.57	0.13	2.37	0.026
Manes.11G130700	PR-3g2		0.08	0.96	0.32	0.77	1.03	0.18	1.63	0.02	-1.05	0.65	1.53	0.31	1.82	0.011	1.45	0.041	0.63	1	2.15	0.015	2.5	0.00063	2.2	0.001	0.63	1	0.76	0.57	1.43	0.054	0.98	0.25
Manes.11G128200	PR-3g3		0.13	0.93	0.5	0.61	1.01	0.18	1.82	0.0069	-0.91	0.75	1.3	0.47	1.86	0.0071	1.57	0.022	0.49	1	1.97	0.025	2.53	0.00034	2.39	0.00023	0.4	1	0.6	0.67	0.87	0.27	0.69	0.43
Manes.11G128300	PR-3g4		-0.02	0.99	0.43	0.62	0.84	0.2	1.75	0.0023	-0.18	1	0.96	0.62	2.31	7.2e-05	2.34	3.9e-05	0.26	1	1.64	0.031	1.69	0.0084	2.06	0.00024	0.74	1	0.76	0.46	1.78	0.0031	1.21	0.076
Manes.04G065800	PR-3h1	60444	-0.08	0.97	0.76	0.45	1.36	0.061	1.28	0.076	-2.25	0.46	-0.09	1	-1.03	0.36	-0.1	0.94	-0.1	1	-0.44	0.69	-1.72	0.019	-1.29	0.049	0.26	1	0.42	1	-0.08	0.94	0.07	0.94
Manes.18G145000	PR-3i2		-1.13	0.045	-0.79	0.17	-1.25	0.0078	-1.45	0.0018	-0.38	0.99	-0.04	1	-1.63	0.02	-1.03	0.11	-0.28	1	0.13	0.93	-2.08	0.025	-2.61	0.006	0.61	1	0.29	0.83	-0.69	0.31	-1.05	0.13
Manes.18G145900	PR-3i3	60444	-0.45	0.45	-0.31	0.6	-0.93	0.025	-0.94	0.023	0.04	1	0.08	0.99	-0.38	0.45	-0.07	0.91	-0.1	1	0.22	0.78	0.56	0.28	1.13	0.0046	0.19	1	0.2	0.84	0.17	0.77	-0.05	0.95
Manes.S012500	PR-3i4		-1.04	0.051	-0.98	0.054	-1.19	0.0081	-1.48	0.00069	0.31	0.98	-0.03	1	-0.65	0.19	-0.67	0.16	-0.41	1	-0.61	0.39	-0.58	0.32	-0.41	0.44	0.11	1	0.02	0.99	-0.41	0.46	-1.61	0.00058
Manes.18G146200	PR-3i7	60444	-0.58	0.43	-0.23	0.78	-0.49	0.41	-0.86	0.1	-0.05	1	0.32	0.96	0.1	0.9	0.8	0.15	-0.62	1	0.54	0.53	0.39	0.62	1.09	0.035	0.25	1	0.74	0.4	0.21	0.78	-0.17	0.83
Manes.08G135200	PR-4c2		3.88	0.15	3.63	0.16	4.44	0.045	5.73	0.0065	-1.56	0.95	1.17	0.95	1.28	0.57	0.45	0.85	0.59	1	2.08	0.47	4.24	0.034	2.85	0.13	0.64	1	0.43	0.93	-1.62	0.46	0.47	0.87
Manes.08G135100	PR-4c3	TME3	-0.6	0.53	-0.23	0.82	-0.63	0.4	-0.49	0.51	-0.08	1	0.15	0.99	-0.02	0.98	-0.2	0.82	-0.19	1	-0.12	0.94	0.36	0.72	0.41	0.61	0.11	1	0.24	0.88	0.11	0.91	-1.88	0.0064
Manes.02G105400	PR-5b		-0.49	0.68	0.44	0.68	1.53	0.035	-0.66	0.41	-0.02	1	-0.05	1	0.77	0.37	1.54	0.033	-0.87	1	-0.75	0.52	-0.22	0.86	0.13	0.9	-0.4	1	-0.32	0.86	1.47	0.055	0.71	0.45
Manes.11G095900	PR-5c		0.05	0.99	-0.75	0.66	-2.01	0.1	-2.85	0.013	0.11	1	-1.1	0.9	-4.42	0.00013	-4.14	0.00022	-0.54	1	-2.67	0.086	-2.87	0.026	-3.43	0.0023	-0.89	1	-1.34	0.53	-3.16	0.0075	-2.04	0.13
Manes.05G146000	PR-5d1	COL1468	0.89	0.56	0.96	0.48	1.15	0.31	-0.16	0.91	0.41	1	0.15	1	-2.24	0.028	-1.83	0.064	-0.08	1	-1.61	0.27	-0.74	0.59	-0.78	0.5	-0.56	1	-0.32	0.9	-0.89	0.44	-0.54	0.69
Manes.18G012600	PR-5d2	COL1468	0.6	0.63	0.48	0.67	0.39	0.7	-0.04	0.97	0.32	1	-0.2	0.99	-2.1	0.0069	-1.9	0.012	-0.32	1	-0.8	0.52	-0.81	0.42	-1.18	0.14	-0.42	1	0	1	-1.19	0.16	-0.03	0.98
Manes.06G007400	PR-5h1		-0.31	0.9	-0.59	0.76	-2.51	0.054	-3.04	0.015	0.21	1	-0.94	0.94	-2.69	0.04	-3.53	0.0041	-0.63	1	-2.56	0.14	-2.39	0.1	-3.06	0.014	-0.68	1	-1.36	0.57	-3.09	0.018	-1.78	0.24
Manes.14G170800	PR-5h2		-0.47	0.88	-1.18	0.62	-3.51	0.035	-3.8	0.019	-0.18	1	-1.58	0.89	-5.47	0.00078	-4.94	0.0018	-0.75	1	-3.61	0.1	-3.58	0.051	-5.04	0.0014	-1.16	1	-1.82	0.55	-4	0.017	-2.54	0.19
Manes.02G025200	PR-5i1		2.2	0.34	-0.65	0.84	4.04	0.012	5.29	0.00064	-2.68	0.35	0.72	0.97	0.19	0.93	-0.41	0.83	0.2	1	2.39	0.23	3.84	0.011	4.15	0.0018	0.3	1	0.94	0.77	2.15	0.16	1.87	0.27
Manes.02G025100	PR-5i6		0.84	0.43	0.4	0.74	2.13	0.0017	2.84	1.4e-05	0.86	0.77	2	0.039	1.44	0.036	0.52	0.51	-0.03	1	0.29	0.95	1.07	0.77	0.25	0.94	1.76	0.55	2.71	0.0084	2.34	0.0045	3.28	4.2e-05
Manes.02G028300	PR-5i7		0.79	0.54	0.65	0.6	1.96	0.02	2.94	0.00022	0.39	1	2.52	0.19	1.89	0.092	1.25	0.28	-0.03	1	0.29	0.96	0.1	0.98	0.25	0.94	3.01	0.74	2.63	0.29	3.09	0.061	4.16	0.013
Manes.02G160200	PR-5j1		-1.15	0.36	-0.94	0.43	-1.62	0.088	-1	0.31	0.2	1	-0.14	1	-2.09	0.025	-2.17	0.015	-1.06	1	-1.49	0.26	-1.41	0.19	-1.89	0.039	0.05	1	0.14	0.96	-0.85	0.44	-0.51	0.7
Manes.07G014800	PR-5j3		-0.02	0.99	-0.24	0.88	-1.55	0.14	-1.08	0.31	0.06	1	-0.72	0.94	-1.56	0.14	-2.85	0.0026	-0.5	1	-1.85	0.18	-1.88	0.098	-2.31	0.018	-0.34	1	-0.6	0.79	-2.07	0.044	-1.65	0.15
Manes.01G146800	PR-5k2	COL1468	0.63	0.78	0.62	0.76	-1.73	0.25	-0.3	0.86	0.85	0.98	1.16	0.9	-3.59	0.0073	-2.24	0.086	-0.17	1	1.49	0.46	1.78	0.25	-0.49	0.78	-1.09	1	-1.1	0.68	-2.15	0.13	-1.79	0.25
Manes.05G146200	PR-5k4	COL1468	0.71	0.6	0.58	0.65	0.87	0.4	-0.06	0.96	1.06	0.81	-0.45	0.97	-0.99	0.33	-1.87	0.033	-0.4	1	0.03	0.99	-0.36	0.81	0.4	0.73	-0.49	1	-0.41	0.85	-0.51	0.66	-1.03	0.35
Manes.18G012700	PR-5k5	COL2246	-0.15	0.91	0.36	0.72	1.37	0.045	0.2	0.82	0.99	0.63	0.11	1	1.04	0.15	0.76	0.3	-0.23	1	0.77	0.47	0.21	0.86	0.42	0.61	-0.33	1	-0.3	0.86	0.37	0.68	-0.53	0.55
Manes.11G132100	PR-5m1		0.03	0.99	-1.67	0.095	-2.38	0.0059	-2.51	0.0035	0.68	0.97	-1.2	0.75	-3.36	0.00011	-2.99	0.00039	-1.1	1	-2.77	0.013	-2.55	0.0073	-2.86	0.00067	-0.67	1	-1.72	0.18	-3.43	9.9e-05	-2.76	0.0032
Manes.18G030000	PR-5n	COL1468	0.65	0.73	-0.99	0.54	-1.65	0.19	-1.9	0.11	0.37	1	-1.26	0.84	-3.34	0.0043	-2.83	0.012	-0.16	1	-1.62	0.35	-1.79	0.2	-1.48	0.23	-0.57	1	-0.01	1	-1.65	0.19	-1.04	0.48
Manes.09G094100	PR-5o3	COL1468	-0.16	0.91	0.24	0.84	-0.79	0.34	-0.51	0.54	0.27	1	-0.15	0.99	-1.63	0.035	-0.89	0.26	0.04	1	-1.05	0.36	-0.61	0.56	-0.03	0.98	0.11	1	-0.12	0.96	-0.36	0.72	-0.74	0.44
Manes.15G037300	PR-6c	60444	-0.4	0.71	-1.39	0.081	-0.62	0.4	-0.59	0.4	-0.33	1	-0.33	0.97	0.06	0.95	0.23	0.78	-0.02	1	-0.19	0.88	0.51	0.54	1.39	0.015	-0.24	1	0.34	0.83	0.33	0.69	-0.28	0.77
Manes.04G150200	PR-7a		-0.27	0.83	-0.52	0.6	-1.76	0.012	-1.37	0.055	0.38	1	-0.55	0.94	-2.23	0.0013	-1.91	0.005	0.01	1	-0.87	0.43	-1.33	0.1	-1.65	0.017	-0.01	1	-0.42	0.8	-1.41	0.057	-0.45	0.65
Manes.11G013600	PR-7b	COL2246	-0.87	0.42	-0.4	0.73	-0.38	0.71	-1.52	0.047	-0.22	1	0.03	1	-0.3	0.77	-1.28	0.1	0	1	-0.6	0.65	-0.36	0.77	-0.63	0.48	0.09	1	-0.43	0.81	-0.21	0.85	-0.68	0.49
Manes.04G074500	PR-7c		-0.73	0.4	-0.86	0.26	-1.26	0.047	-1.97	0.00091	-0.02	1	-0.5	0.93	-1.47	0.019	-2.24	0.00016	0.07	1	-0.72	0.46	-0.93	0.22	-0.96	0.14	-0.42	1	-0.79	0.47	-1.27	0.053	-0.83	0.27
Manes.05G041400	PR-7e		-0.57	0.71	-0.38	0.79	-1.38	0.16	-1.99	0.029	-0.05	1	-0.73	0.93	-2.77	0.0022	-2.42	0.0063	-0.28	1	-1.69	0.19	-1.51	0.16	-2.54	0.0038	-0.56	1	-0.71	0.71	-2.08	0.028	-0.91	0.43
Manes.12G038100	PR-7f5		-0.47	0.81	-0.48	0.77	-2.15	0.048	-0.95	0.43	-0.4	1	-1.34	0.78	-1.65	0.15	-1.41	0.21	0.18	1	0.11	0.96	-0.47	0.79	-0.97	0.43	-1.06	1	-1.78	0.28	-2.65	0.014	-0.96	0.49
Manes.13G039400	PR-7f6		-0.02	0.99	0.29	0.83	-1.62	0.059	-0.66	0.48	-0.8	0.92	-0.83	0.88	-1.78	0.037	-1.6	0.054	-0.27	1	0.08	0.97	-0.51	0.69	-1.25	0.15	-1.07	1	-1.34	0.3	-2.27	0.0067	-1.75	0.06
Manes.18G010600	PR-7h1		-0.84	0.41	-1.63	0.04	-1.3	0.086	-1.23	0.097	-0.45	0.99	0.7	0.89	0.08	0.94	0.36	0.69	-1.03	1	-1.05	0.33	-1.48	0.07	-2.55	0.0002	-0.62	1	0.48	0.77	0.48	0.6	0.51	0.61
Manes.11G010200	PR-7h2	60444	-0.29	0.81	-0.74	0.39	-0.68	0.37	-0.97	0.16	0.33	1	-0.05	1	-1.32	0.056	-1.17	0.083	-0.08	1	-1	0.31	-1.15	0.14	-1.42	0.031	0.79	1	0.44	0.77	0.29	0.75	0.53	0.55
Manes.04G153200	PR-7h3	60444	0.15	0.9	-0.71	0.35	0	1	0.41	0.55	0.4	0.98	0.34	0.96	-0.71	0.28	-0.57	0.38	-0.06	1	-0.62	0.51	-1.09	0.099	-1.33	0.019	0.58	1	0.92	0.32	0.87	0.18	0.79	0.26
Manes.03G086500	PR-7i1		-1.08	0.71	-2.36	0.28	-3.41	0.066	-2.9	0.11	-0.04	1	-1.7	0.89	-6.53	0.0011	-6.27	0.00085	-0.11	1	-2.48	0.36	-4.28	0.035	-5.83	0.0025	-0.44	1	-1.99	0.54	-5.02	0.0061	-3.34	0.099
Manes.S089000	PR-7i2	COL2246	1.36	0.3	1.81	0.1	1.93	0.045	3.15	0.00037	1.32	0.59	0.92	0.86	-0.31	0.8	0.3	0.79	0.03	1	0.03	0.99	-0.02	0.99	-0.25	0.84	0.45	1	-0.45	0.83	-0.56	0.59	-0.33	0.79
Manes.01G267200	PR-7j2		1.44	0.14	1.03	0.29	0.43	0.68	0.47	0.62	0.51	0.99	0.01	1	-2.07	0.0089	-2.35	0.002	0.04	1	-0.89	0.48	-1.36	0.14	-3.12	2.7e-05	0.08	1	0.41	0.83	-1.29	0.13	-0.5	0.65
Manes.16G104900	PR-7j3		2.08	0.019	2.12	0.012	1.84	0.021	2.36	0.0021	0.32	1	0.5	0.95	-0.87	0.33	-0.1	0.93	0.36	1	0.78	0.54	0.27	0.84	-0.01	1	0.24	1	1.04	0.44	0.14	0.91	1.85	0.032
Manes.05G206800	PR-7j5		-0.37	0.8	-0.43	0.72	-1.17	0.18	-1.81	0.028	-0.53	0.98	-0.54	0.95	-2.34	0.005	-1.61	0.047	-0.73	1	-1.83	0.093	-1.92	0.033	-2.66	0.0011	-0.73	1	-0.54	0.76	-1.27	0.15	-1.14	0.24
Manes.12G081800	PR-7j6		1.68	0.1	0.78	0.52	0.98	0.31	0.73	0.46	-0.28	1	-0.39	0.98	-2.06	0.019	-0.83	0.37	-0.81	1	-2.25	0.043	-3.11	0.001	-2.03	0.014	-0.71	1	-0.27	0.9	-1.97	0.025	-1.01	0.32
Manes.12G067800	PR-7j7	COL2246	1.45	0.27	3.31	0.0009	4.15	4.5e-06	4.09	7.5e-06	-1.58	0.54	0.29	0.99	0.61	0.63	-0.49	0.69	-0.08	1	0.12	0.96	-0.22	0.9	-0.37	0.78	-0.14	1	-0.32	0.9	1.38	0.21	0.41	0.78
Manes.18G039200	PR-7k1		0.75	0.39	0.6	0.46	1.16	0.072	1.15	0.066	-0.15	1	1.58	0.13	1.29	0.043	0.93	0.15	-0.51	1	-0.37	0.74	-0.51	0.56	-0.5	0.5	1.1	0.88	2.23	0.0032	2.91	1.6e-06	1.99	0.0022
Manes.13G123200	PR-7k2		-0.27	0.86	-1.6	0.095	-1.68	0.048	-1.44	0.089	-0.38	1	-0.49	0.96	-2.53	0.0033	-1.57	0.064	-0.03	1	-1.18	0.34	-1.64	0.084	-2.3	0.005	-0.59	1	-0.32	0.88	-1.52	0.092	-0.28	0.83
Manes.05G175300	PR-7k3		0.55	0.72	1.1	0.34	2.05	0.027	-0.73	0.49	1.5	0.52	1.44	0.65	0	1	-0.49	0.67	-0.82	1	-1.33	0.34	-0.51	0.73	-1.85	0.045	-0.03	1	-0.05	0.99	0.64	0.59	-0.35	0.8
Manes.18G039000	PR-7k4		0.52	0.68	0.3	0.81	0.82	0.36	-0.13	0.9	2.18	0.041	0.95	0.81	-0.12	0.92	-0.34	0.74	-0.84	1	-1.55	0.14	-2	0.018	-2.5	0.0007	1.31	0.95	0.26	0.9	0.41	0.69	-0.52	0.64
Manes.06G020400	PR-7k8	COL1468	0.35	0.79	0.35	0.75	-0.93	0.24	-0.62	0.44	0.12	1	-0.22	0.98	-2.18	0.002	-2.13	0.0019	0.23	1	-0.31	0.83	-0.91	0.32	-1.35	0.062	-0.05	1	0.08	0.97	-1.19	0.13	-0.55	0.57
Manes.14G157400	PR-7k9	COL2246	1.2	0.19	1.46	0.07	0.28	0.78	1.46	0.043	0.19	1	-0.59	0.93	-0.82	0.32	-0.11	0.91	0.19	1	-0.19	0.9	-0.7	0.47	-1.16	0.12	-0.14	1	-0.54	0.73	-0.81	0.33	-0.76	0.4
Manes.03G066700	PR-7k10		0.82	0.53	-0.11	0.94	-1.27	0.19	-2.19	0.013	0.3	1	-0.49	0.97	-2.83	0.0012	-2.44	0.0043	0	1	-0.14	0.95	-0.25	0.87	-1.44	0.12	-0.33	1	-0.96	0.56	-2.08	0.023	-0.91	0.42
Manes.16G063000	PR-7k11	COL1468	0.12	0.93	-0.4	0.68	-0.75	0.31	-1.18	0.079	0.5	0.97	0.04	1	-1.86	0.0057	-1.55	0.018	0.07	1	-0.9	0.38	-1.45	0.057	-0.98	0.17	0.03	1	-0.68	0.59	-1.2	0.089	-0.66	0.43
Manes.11G018900	PR-7l2		-0.57	0.45	-0.41	0.58	-0.94	0.084	-1.33	0.011	-0.19	1	0.1	0.99	0.18	0.83	-0.23	0.76	-0.33	1	-0.53	0.57	-0.71	0.32	-1.31	0.023	0.05	1	0.16	0.92	-0.35	0.65	-0.48	0.55
Manes.16G094900	PR-7l3		0.17	0.92	-0.38	0.78	-0.97	0.33	-2.16	0.013	0.52	0.99	-0.38	0.98	-3.09	0.00033	-3.2	0.00014	-0.25	1	-1.26	0.34	-0.74	0.55	-1.83	0.036	-0.74	1	-1.35	0.34	-2.01	0.026	-1.84	0.064
Manes.06G013200	PR-7l5		0.02	0.99	-0.07	0.95	1.01	0.19	0.08	0.93	1.35	0.34	0.91	0.77	1.7	0.018	0.17	0.86	2.27	0.025	2.15	0.015	2.91	4.5e-05	2.96	6.9e-06	1.99	0.091	1.59	0.1	2.53	0.00038	1.99	0.0092
Manes.06G139800	PR-7l6		-0.32	0.87	-0.21	0.91	-1.15	0.32	-1.28	0.24	0.04	1	0.15	1	-1.92	0.071	-2.65	0.007	-0.08	1	-1.03	0.53	-0.95	0.49	-3.15	0.0011	0.12	1	0.62	0.79	-0.55	0.68	-0.08	0.96
Manes.13G113900	PR-7l7		0.42	0.7	0.46	0.63	-0.14	0.89	-0.69	0.34	0.6	0.93	-0.07	1	-1.34	0.05	-2.09	0.00093	-0.44	1	-0.63	0.57	-0.84	0.31	-1.72	0.0066	-0.31	1	0	1	-0.74	0.33	-0.37	0.7
Manes.06G155300	PR-8f1	COL2246	-0.09	0.98	0.7	0.71	4.39	0.00012	1.92	0.13	0.82	0.98	0.26	0.99	0.78	0.61	1.5	0.25	-1.52	1	0.27	0.92	-0.55	0.78	0.07	0.97	-1.13	1	-1.48	0.49	-0.58	0.72	-1.56	0.29
Manes.06G155400	PR-8f4		1.78	0.15	1.15	0.38	1.54	0.15	2.02	0.041	1.8	0.47	2.73	0.11	1.8	0.11	0.77	0.54	0.87	1	1.21	0.77	7.07	6.2e-05	6.99	2e-05	0.43	1	0.9	0.66	0.92	0.45	1.45	0.22
Manes.06G155500	PR-8f5		0.53	0.71	0.61	0.63	1.33	0.15	1.74	0.046	1.48	0.47	2.23	0.12	1.53	0.098	0.23	0.84	1.73	0.84	1.78	0.13	3.17	0.00039	3.14	0.00012	1.8	0.62	2.56	0.025	2.14	0.017	2.6	0.0055
Manes.15G104100	PR-9b		2.96	0.16	2.35	0.26	3.45	0.042	5	0.0017	-2.72	0.77	0.48	0.99	5.13	0.00065	5.11	0.00048	0.27	1	0.51	0.86	0.96	0.64	3.79	0.0038	0.64	1	0.53	0.89	5.57	9.8e-05	2.41	0.15
Manes.15G104300	PR-9e		2.29	0.011	3.6	7.1e-06	4.49	1.4e-09	4.03	7.5e-08	0.94	0.85	1.82	0.27	2.92	0.0003	2.12	0.0079	-0.36	1	0.25	0.88	0.99	0.35	1.54	0.064	-0.06	1	0.56	0.76	2.31	0.0054	0.25	0.85
Manes.12G130800	PR-9f1	COL2246	-1.32	0.27	-2.12	0.033	-1.45	0.12	-2.45	0.0053	-0.72	0.97	-0.46	0.97	-1.34	0.2	-0.55	0.62	-1.43	1	-1.29	0.33	-1.13	0.31	-0.7	0.5	-1.55	0.92	-0.95	0.57	-1.12	0.27	-0.91	0.42
Manes.13G096100	PR-9f2	COL2246	1.14	0.35	2.35	0.012	3.46	2.3e-05	2.44	0.0045	-1.14	0.76	0.19	0.99	0.59	0.6	0.61	0.56	-0.41	1	-0.17	0.93	-0.02	0.99	0.76	0.46	-0.95	1	-0.95	0.57	0.5	0.67	0.06	0.97
Manes.07G138800	PR-9h3	COL2246	-0.97	0.41	-1.15	0.26	-1.36	0.13	-2.01	0.015	-0.16	1	0.44	0.97	-1.49	0.095	-1.07	0.23	0.17	1	0.19	0.92	0.73	0.54	0.07	0.95	0.63	1	0.75	0.66	0.07	0.96	-0.08	0.96
Manes.18G144800	PR-9h5		1.59	0.18	2.37	0.017	1.74	0.071	3.79	1.1e-05	-1.54	0.51	1.03	0.84	3.37	0.00022	4.22	1.6e-06	0.16	1	1.13	0.44	2.54	0.011	3.17	0.00029	0.85	1	1.4	0.35	3.88	2.6e-05	2.52	0.012
Manes.07G138600	PR-9h6	TME3	-1.72	0.23	-0.46	0.79	-1.13	0.37	0.43	0.75	-1.24	0.86	0.33	0.99	1.21	0.34	0.79	0.54	0.38	1	1.37	0.41	2.07	0.095	1.69	0.14	-1.99	0.79	-2.7	0.061	-2.53	0.022	-1.23	0.36
Manes.10G005800	PR-9h7	COL2246	-0.63	0.45	-0.51	0.52	-1.57	0.006	-0.82	0.17	0.58	0.91	-0.44	0.94	-0.76	0.28	-0.83	0.21	0.55	1	-1.06	0.34	-0.66	0.49	0.08	0.94	0.81	1	0.47	0.73	0.25	0.78	-0.28	0.77
Manes.09G115300	PR-9h9		0.95	0.51	1.72	0.13	1.71	0.097	2.69	0.0046	1.19	0.82	1.18	0.82	2.84	0.0038	3.89	3.5e-05	-0.38	1	0.24	0.91	1.06	0.41	1.51	0.14	1.58	1	1.09	0.55	2.89	0.0031	0.62	0.65
Manes.02G026300	PR-9h20		4.8	0.0019	2.99	0.076	6.56	7e-07	4.23	0.0028	0.84	0.98	1.79	0.69	3.67	0.0015	3.27	0.0038	1.04	1	1.55	0.34	1.5	0.26	1.37	0.25	-0.17	1	0.72	0.78	1.48	0.24	0.71	0.65
Manes.01G065500	PR-9h21	COL2246	16.79	1.5e-10	14.86	4.4e-08	17.71	1.4e-12	18.62	1.2e-13	-2.36	0.92	-2.24	0.91	-2.28	0.44	-2.18	0.44	-0.46	1	-0.06	0.99	3.16	0.29	1.06	0.74	-0.39	1	0.06	1	-3.1	0.27	0.62	0.87
Manes.03G063400	PR-9i1	TME3	0.83	0.66	-0.17	0.94	0.07	0.97	-0.12	0.94	-0.48	1	0.58	0.97	1.18	0.37	1.87	0.11	-0.18	1	-0.26	0.92	0.27	0.89	1.06	0.42	-0.98	1	1.17	0.6	2.66	0.024	0.66	0.69
Manes.03G063300	PR-9i2	TME3	0.73	0.66	0.29	0.87	0.51	0.71	-0.03	0.98	-0.79	0.97	0.45	0.98	0.9	0.46	1.58	0.13	-0.2	1	-0.16	0.95	0.57	0.72	1.29	0.24	-1.15	1	0.84	0.69	2.42	0.02	0.19	0.91
Manes.02G182500	PR-9j7	TME3	0.31	0.7	0.09	0.92	0.84	0.098	0.61	0.24	0.74	0.59	0.21	0.98	0.63	0.25	0.01	0.98	0.09	1	-0.4	0.63	-0.08	0.93	-0.21	0.74	0.32	1	0.11	0.94	0.09	0.9	-1.12	0.038
Manes.03G084300	PR-9k2		2.4	0.2	1.11	0.6	3.47	0.017	2.81	0.058	0.9	0.99	0.76	0.97	1.28	0.46	1.79	0.25	-0.59	1	-0.5	0.87	2.18	0.2	0.5	0.8	-3.04	0.53	-2.74	0.18	-3.33	0.023	-4.53	0.0027
Manes.05G107200	PR-9k4		0.83	0.79	-0.42	0.89	-1.75	0.39	-2.43	0.2	2.21	0.75	0.48	0.99	-4.94	0.0049	-7.11	0.00018	-1.69	1	-3.48	0.14	-4.33	0.025	-5.52	0.0019	-0.11	1	-2.11	0.48	-2.47	0.19	-3	0.13
Manes.11G126600	PR-9l3	COL2246	-0.05	0.98	-0.07	0.95	1.34	0.032	1	0.12	-0.2	1	0.01	1	0.29	0.72	0.33	0.66	-0.09	1	-0.05	0.97	-0.13	0.91	0.01	0.99	-0.18	1	-0.09	0.96	-0.18	0.84	-0.2	0.83
Manes.16G132400	PR-9m1		-0.93	0.62	-2.75	0.046	-2.18	0.082	-2.45	0.044	-0.15	1	-1.35	0.83	-4.12	0.00068	-4.02	0.00059	-0.33	1	-2.1	0.22	-2.33	0.087	-4.43	0.0003	-0.64	1	-1.49	0.47	-3.41	0.006	-1.39	0.35
Manes.16G034800	PR-9m2		-1.49	0.37	0.01	1	-0.71	0.64	-2.17	0.078	0.44	1	-0.39	0.98	-3.73	0.0024	-3.94	0.00097	-0.68	1	-3.27	0.041	-3.06	0.022	-7.57	2.1e-05	-0.64	1	-0.25	0.94	-2.4	0.067	-0.89	0.58
Manes.17G118100	PR-9m3		-0.3	0.86	-0.57	0.67	-0.33	0.79	-0.91	0.36	-0.03	1	0.05	1	-1.92	0.039	-1.74	0.056	-0.49	1	-1.52	0.24	-1.06	0.37	-2.1	0.018	-0.4	1	0.45	0.84	-0.6	0.6	0.28	0.84
Manes.S057800	PR-9m4	COL1468	0.17	0.92	-0.01	1	-0.6	0.56	-1.31	0.14	0.45	1	0.11	1	-2.15	0.011	-2.06	0.012	-0.39	1	-1.54	0.19	-0.93	0.4	-1.57	0.068	-0.38	1	-0.25	0.91	-1.12	0.24	-0.66	0.56
Manes.12G111100	PR-9m9		3.64	0.00012	2.25	0.026	4.21	7.7e-07	3.85	8.9e-06	1.3	0.66	1.8	0.41	2.44	0.0076	0.89	0.39	0.82	1	-0.12	0.95	1.05	0.38	0.78	0.47	0.74	1	0	1	1.08	0.3	-0.43	0.75
Manes.12G076300	PR-9n10		0.31	0.85	0.02	0.99	-0.34	0.79	-0.34	0.77	0.29	1	-0.19	0.99	-3	0.00087	-2.43	0.0059	-0.26	1	-0.95	0.52	-1.54	0.15	-2.76	0.0015	-0.77	1	-0.64	0.75	-2.74	0.003	-0.75	0.54
Manes.13G072600	PR-9n11		-0.39	0.87	-1.29	0.43	-0.43	0.81	-1.4	0.3	-0.43	1	0.78	0.96	-1.34	0.36	-2.5	0.047	0.28	1	-0.99	0.65	-0.36	0.87	-2.79	0.024	-0.09	1	0.45	0.89	-0.5	0.77	-0.45	0.81
Manes.06G141700	PR-9n17	60444	0.25	0.8	-0.11	0.91	-0.4	0.55	0.22	0.75	0.01	1	0.49	0.9	-0.67	0.28	-0.5	0.41	0	1	-0.39	0.68	-0.69	0.31	-1.17	0.03	0.25	1	0.47	0.67	0.1	0.9	0.08	0.93
Manes.05G154800	PR-9o2	60444	-0.94	0.35	-0.88	0.35	-1.13	0.14	-0.9	0.23	-0.41	1	0.78	0.85	0.76	0.36	0.65	0.42	0.1	1	0.69	0.56	1.23	0.13	1.39	0.048	-0.21	1	0.4	0.81	-0.13	0.91	-0.09	0.93
Manes.08G002700	PR-9r4		-2.75	0.13	-2.33	0.18	-5.04	0.00077	-2.37	0.12	-0.26	1	0.56	0.98	1.59	0.37	2.72	0.074	-0.29	1	0.02	1	-0.55	0.82	0.78	0.67	-1.42	1	-5.3	0.009	-4.77	0.002	-4.79	0.0031
Manes.11G139700	PR-9r7	COL2246	-2.06	0.025	-2.06	0.018	-1.54	0.069	-3.05	6.9e-05	0.2	1	0.64	0.93	0.67	0.51	0.02	0.99	0.17	1	0.9	0.49	0.96	0.37	1.23	0.15	-0.04	1	0.24	0.91	0.57	0.58	-0.46	0.69
Manes.07G135200	PR-10a		3.34	0.0014	2.62	0.013	4.05	7.9e-06	2.71	0.0049	1.3	0.71	2.07	0.28	1.6	0.11	2.43	0.0078	0.05	1	-0.54	0.76	1.11	0.34	1.26	0.2	-0.7	1	0.58	0.78	2.01	0.035	0.96	0.41
Manes.15G007700	PR-10d		3.11	0.029	1.97	0.2	4.65	5.2e-05	4.91	1.9e-05	3.41	0.016	1.38	0.81	3.06	0.0065	2.49	0.026	1.99	1	1.72	0.27	2.55	0.028	3.66	0.00023	1.59	1	0.34	0.91	2.99	0.006	1.51	0.25
Manes.03G200600	PR-10e	COL1468	1.86	0.3	2.67	0.072	1.79	0.22	0.89	0.58	-0.92	0.97	-0.31	0.99	-2.19	0.088	-4.76	0.00027	-0.79	1	0.44	0.87	-0.19	0.94	-2.89	0.082	0.86	1	0.51	1	-0.41	0.82	0.92	0.59
Manes.15G008400	PR-10f1		1.98	0.17	1.41	0.32	2.63	0.021	3.77	0.00048	0.66	0.99	0.49	0.98	0.65	0.65	-0.26	0.86	0.86	1	1.25	0.48	2.46	0.047	1.7	0.14	0.49	1	-0.16	0.96	-1.42	0.26	0.38	0.82
Manes.15G008100	PR-10f5		1.52	0.12	0.89	0.38	2.67	0.0004	3.16	2.1e-05	1.08	0.72	1.03	0.77	1.91	0.018	1.81	0.022	0.23	1	1.68	0.12	1.37	0.14	1.88	0.016	1.48	0.8	1.33	0.29	1.79	0.031	1.77	0.05
Manes.15G008500	PR-10g1	60444	0.07	0.99	-0.63	0.76	-0.13	0.95	-1.57	0.29	0.32	1	1.05	0.94	-0.39	0.84	-1.57	0.29	0.62	1	-0.08	0.98	-0.28	0.91	-3.72	0.0045	0.99	1	1.84	0.43	0.39	0.84	1.43	0.41
Manes.15G008600	PR-10g2		-0.12	0.96	-1.63	0.23	-0.26	0.87	-2.46	0.029	-0.17	1	0.82	0.94	-0.63	0.65	-1.3	0.27	0.38	1	0.14	0.96	-1.19	0.41	-3.36	0.0032	1.25	1	1.87	0.27	0.33	0.84	1.51	0.26
Manes.15G008700	PR-10g3		3.67	0.16	4.22	0.071	5.09	0.011	5.2	0.0086	0.34	1	1.41	0.88	0.79	0.67	0.38	0.84	0.42	1	2.24	0.28	3.88	0.01	2.07	0.17	2.83	0.78	3.44	1	1.37	0.45	1.96	0.29
Manes.05G089900	PR-10i1		2.22	0.064	2.97	0.0048	1.08	0.36	2.71	0.0062	1.69	0.51	1.85	0.51	2.02	0.057	0.36	0.79	1.27	1	2.74	0.036	0.09	0.97	0.77	0.53	3.93	0.00087	2.86	0.034	3.12	0.0024	-1.24	0.33
Manes.05G090000	PR-10i2		-0.64	0.74	-0.9	0.58	-0.09	0.96	-1.68	0.16	-0.03	1	0.57	0.97	-0.41	0.8	-2.53	0.026	0.17	1	0.06	0.98	-0.19	0.93	-2.3	0.046	0.6	1	0.98	0.68	-0.02	0.99	0.37	0.84
Manes.15G130100	PR-10i3	COL1468	0.03	0.99	-0.01	1	1.57	0.14	1.26	0.23	-0.8	0.96	-2.01	0.4	-4.04	0.00013	-3.41	0.00063	0.13	1	0.05	0.98	0.2	0.92	-0.97	0.4	-0.05	1	0.19	0.95	-0.82	0.5	1.31	0.27
Manes.09G110800	PR-10j2		3.4	4.6e-05	2.43	0.0049	3.96	1.2e-07	2.38	0.003	2.14	0.049	1.91	0.18	0.54	0.59	0.9	0.3	-0.18	1	-1.12	0.34	-0.48	0.69	-0.02	0.99	0.23	1	0.13	0.96	0.32	0.77	-0.29	0.81
Manes.14G141000	PR-11a		-0.38	0.78	0.5	0.65	1.07	0.2	-0.62	0.47	0.73	0.93	0.94	0.8	1.71	0.029	0.71	0.42	-0.19	1	-0.08	0.96	1.06	0.25	1.07	0.19	0.35	1	0.94	0.49	1.83	0.02	-0.33	0.77
Manes.14G144300	PR-11c	COL1468	-0.09	0.96	0.07	0.96	-0.12	0.92	0.86	0.35	-0.03	1	0.04	1	1.14	0.22	2.22	0.0062	0.65	1	1.14	0.37	1.44	0.14	1.57	0.064	0.35	1	0.36	0.87	0.72	0.48	1.35	0.17
Manes.14G111400	PR-11d2	COL2246	1.13	0.73	-0.14	0.97	1.97	0.37	3.83	0.045	-1.65	0.94	0.38	0.99	0.05	0.99	-1.21	0.59	0.73	1	1.62	0.61	2.94	0.19	0.68	0.79	1.69	1	0.84	0.86	-2.86	0.17	1.48	0.55
Manes.08G171800	PR-14a	COL2246	-1.17	0.093	-1.22	0.056	-1.76	0.0015	-1.13	0.052	-0.89	0.59	-0.37	0.95	0.58	0.39	-0.44	0.52	0.43	1	1.38	0.072	0.56	0.48	0.95	0.12	0.62	1	-0.53	0.65	0.44	0.54	-0.33	0.7
Manes.08G171900	PR-14b	COL2246	-1.24	0.0099	-1.04	0.028	-1.47	0.00041	-0.91	0.04	-0.61	0.7	-0.19	0.98	0.57	0.25	-0.24	0.65	0.26	1	0.7	0.28	0.23	0.75	0.35	0.51	0.52	1	-0.34	0.71	0.15	0.81	0.04	0.95
Manes.14G166500	PR-14d		-0.65	0.28	-0.6	0.27	-0.65	0.19	0.05	0.93	-0.88	0.31	0.57	0.78	1.78	5.2e-05	1.46	0.00073	-0.07	1	0.93	0.13	0.54	0.35	0.71	0.13	0.36	1	0.91	0.16	1.8	5.6e-05	1.17	0.017
Manes.03G176600	PR-14g2	TME3	-1.08	0.43	-0.86	0.51	-0.4	0.75	-0.58	0.6	0.02	1	0.02	1	-0.03	0.98	0.75	0.48	-0.32	1	0.95	0.52	0.96	0.42	-0.2	0.89	-0.74	1	-1.93	0.14	-2.05	0.03	-0.32	0.82
Manes.08G171700	PR-14m1	TME3	-1.81	0.062	-1.44	0.13	-0.8	0.41	-0.78	0.39	-1.09	0.74	-0.87	0.86	0.88	0.36	0.02	0.99	0.06	1	0.31	0.86	0.09	0.96	-0.07	0.95	1.05	1	0.02	1	1.83	0.032	1.23	0.21
Manes.S095100	PR-14m2		3.13	0.12	2.65	0.17	5.46	0.00038	5.99	8.7e-05	-1.28	0.96	1.26	0.93	1.88	0.29	0.9	0.64	0.82	1	1.72	0.49	4.58	0.006	3.7	0.015	-0.07	1	0.15	0.98	1.34	0.48	1.26	0.54
Manes.01G236500	PR-15/16a		-0.78	0.6	-0.91	0.48	-0.77	0.51	-0.86	0.43	0.21	1	0.33	0.98	-1.73	0.088	-1.91	0.047	-0.59	1	-1.21	0.42	-1.66	0.14	-2.54	0.0062	0.29	1	0.34	0.89	-1.01	0.37	-0.2	0.89
Manes.05G006700	PR-15/16b		-0.42	0.77	-0.55	0.65	-0.7	0.48	-0.75	0.42	0.08	1	0.51	0.96	-2.12	0.01	-2.22	0.0052	-0.82	1	-1.62	0.15	-1.44	0.13	-2.71	0.00055	0.27	1	0.38	0.85	-1.58	0.07	-0.21	0.87
Manes.14G072500	PR-15/16c		1.02	0.45	1.81	0.082	4.31	4.5e-08	3.79	2.5e-06	1.44	0.27	1.65	0.22	2.17	0.002	2.79	3.5e-05	-0.25	1	0.58	0.63	0.55	0.58	1.4	0.045	0.26	1	1.27	0.23	1.69	0.02	1.44	0.074
Manes.03G039900	PR-15/16d1		-1.19	0.69	-0.23	0.94	-1.4	0.52	-2.1	0.28	0.36	1	0.26	1	-6.76	0.00012	-7.96	3.3e-06	-0.47	1	-2.21	0.43	-1.39	0.59	-4.38	0.012	-0.94	1	-0.62	0.89	-2.87	0.14	-3.12	0.14
Manes.16G096200	PR-15/16d2	COL1468	-0.91	0.64	-0.12	0.95	-0.35	0.84	-2.3	0.06	0.24	1	0.21	0.99	-2.84	0.02	-3.03	0.0099	-0.06	1	-1.21	0.54	-0.31	0.89	-1.83	0.15	-0.36	1	0.07	0.99	-0.84	0.58	-0.68	0.7
Manes.04G144900	PR-15/16d3	COL1468	0.1	0.97	1.13	0.48	0.97	0.5	-1.02	0.45	0.36	1	0.46	0.98	-2.79	0.022	-3.6	0.0018	-0.72	1	-0.87	0.68	-0.13	0.96	-1.99	0.11	-0.62	1	0	1	-0.53	0.75	0.19	0.92
Manes.11G020100	PR-15/16d4	COL1468	0.36	0.85	1.17	0.36	1.37	0.22	-0.73	0.54	0.36	1	1.14	0.84	-2.12	0.042	-1.33	0.22	-1.05	1	-1.17	0.47	0.18	0.92	-1.04	0.37	-1	1	-0.06	0.99	-0.41	0.77	-0.71	0.61
Manes.08G024600	PR-15/16f1		-1.82	0.12	-2.68	0.013	-3.28	0.0005	-4.15	2.6e-05	0.51	1	-0.93	0.89	-3.08	0.0013	-3.6	0.00014	-1.22	1	-3.03	0.022	-2.66	0.015	-3.79	0.00031	-0.49	1	-1.04	0.55	-2.73	0.0044	-1.95	0.066
Manes.10G061300	PR-15/16f2		-1.4	0.48	-4.04	0.025	-1.68	0.26	-2.1	0.14	-0.06	1	-0.43	0.98	-2.6	0.062	-4.29	0.0016	-0.41	1	-1.85	0.36	-2.4	0.13	-6.52	0.00051	0.16	1	-0.09	0.99	-2.77	0.053	-1.55	0.35
Manes.17G113900	PR-15/16g1		-2.05	0.17	-1.37	0.36	0.28	0.86	-0.27	0.86	-0.47	1	1.21	0.85	-0.62	0.67	-0.49	0.73	0.1	1	-1.08	0.55	2.67	0.026	-0.3	0.85	-1.61	1	-1.2	0.56	-2.49	0.03	-0.36	0.83
Manes.17G114000	PR-15/16g2		-0.71	0.51	-2.18	0.005	-0.82	0.33	-1.33	0.073	0.43	0.99	-0.02	1	-1.8	0.013	-2.25	0.0012	0	1	-1.03	0.34	-0.76	0.43	-1.68	0.018	0.18	1	0.05	0.99	-0.57	0.53	0.45	0.66
Manes.08G131100	PR-15/16j5		-0.27	0.99	-2.3	0.86	-22.38	0.0045	-6.41	0.49	2.75	1	-3.14	0.98	-20.8	0.011	-21.01	0.0075	-0.04	1	0.43	0.98	0.15	0.99	0.37	0.98	17.22	0.55	-0.62	1	-1.15	0.93	-1.2	0.93
Manes.01G194800	PR-15/16l1		0.58	0.73	0.02	0.99	0.25	0.86	-0.18	0.89	0.3	1	0.29	0.98	-1.74	0.086	-2.55	0.0064	-0.79	1	-1.34	0.36	-1.58	0.17	-3.38	0.00045	-0.51	1	-0.04	0.99	-1.69	0.11	-0.47	0.74
Manes.06G128500	PR-15/16l2	COL1468	-1.3	0.3	-0.9	0.47	-0.67	0.54	-0.92	0.36	0.33	1	0.45	0.97	-2.6	0.012	-1.62	0.096	-0.8	1	-0.78	0.62	-1.37	0.23	-1.3	0.2	0.12	1	-0.31	0.89	-1.24	0.21	-0.88	0.43
Manes.S013800	PR-17a		1.08	0.49	0.88	0.55	3.37	0.00085	2.06	0.055	0.57	1	-0.23	0.99	-0.16	0.92	-0.51	0.7	0.17	1	1.33	0.42	2.02	0.094	2.16	0.041	0.54	1	1.41	0.43	2.52	0.02	1.27	0.33
Manes.S020200	PR-17b	COL2246	2.92	0.11	1.92	0.32	4.7	0.00077	3.65	0.012	1.14	0.96	0.66	0.98	0.46	0.82	-0.35	0.86	0.28	1	1.47	0.42	1.94	0.17	2.02	0.094	0.34	1	1.19	0.61	2.26	0.071	0.86	0.6
Manes.07G071700	PR-17c		0.62	0.52	0.37	0.71	1.34	0.039	1.91	0.002	1.02	0.61	1.36	0.37	1.85	0.0054	0.89	0.21	0.34	1	1.93	0.016	2.46	0.00014	2.56	1.6e-05	0.74	1	0.8	0.49	1.65	0.012	-0.06	0.95
a DEGs were identified by comparisons of PR gene expression values at 1-22 dpi to 0 dpi and had a log2FC >1 or < -1 and an FDR < 5%. b PR genes that were DEGs in a single genotype are denoted as genotype-specific PR genes

## Sheet: Table S4
Table S4. log2FC and FDR values for PR genes detected in whitefly-susceptible genotypes after whitefly infestation a
		COL2246								COL1468								60444								TME3
		1 dpi		7 dpi		14 dpi		22 dpi		1 dpi		7 dpi		14 dpi		22 dpi		1 dpi		7 dpi		14 dpi		22 dpi		1 dpi		7 dpi		14 dpi		22 dpi
Gene	Annotation	log2FC	FDR	log2FC	FDR	log2FC	FDR	log2FC	FDR	log2FC	FDR	log2FC	FDR	log2FC	FDR	log2FC	FDR	log2FC	FDR	log2FC	FDR	log2FC	FDR	log2FC	FDR	log2FC	FDR	log2FC	FDR	log2FC	FDR	log2FC	FDR
Manes.07G050400	PR-1a	4.85556	0.0459248	3.05307	0.229978	6.54189	0.00108711	7.96617	5.1e-05	-2.42148	0.851219	1.54316	0.940978	3.03517	0.177172	0.295767	0.918318	0.113264	0.999986	2.97188	0.352395	5.87749	0.00973236	5.59405	0.00573419	1.275	0.999963	2.81555	0.411566	4.67306	0.0268204	4.89865	0.0298238
Manes.07G050300	PR-1b	17.9969	1.03e-15	16.4028	9.66e-13	19.8997	5.09e-20	21.2859	9.1e-23	-3.12147	0.670479	1.33927	0.952212	2.5922	0.262598	-0.222992	0.939097	-0.856635	0.999986	2.85594	0.388016	6.20522	0.00675634	5.88998	0.00391842	1.33916	0.999963	2.71609	0.43318	5.02405	0.0155142	5.11334	0.0214691
Manes.06G026900	PR-1c2	-2.4486	0.163635	-2.39609	0.140287	-2.83793	0.0483759	-4.09029	0.0025701	-0.574654	0.999452	-0.310737	0.991049	-2.26528	0.133997	-3.56949	0.0088056	-0.0184286	0.999986	-0.36811	0.904654	-1.2537	0.520965	-4.07834	0.00238009	0.284142	0.999963	1.21927	0.67101	-0.921411	0.608874	0.840815	0.673213
Manes.06G027000	PR-1c3	-1.69239	0.286461	-0.717268	0.680318	-1.70878	0.184325	-3.24587	0.00502543	-0.434155	0.999452	-0.436282	0.98159	-1.80524	0.173543	-3.82139	0.00168022	-0.376956	0.999986	-1.74374	0.330413	-0.679639	0.71695	-0.856842	0.552316	-0.481107	0.999963	0.0510969	0.990924	-0.592987	0.708835	-1.12188	0.463425
Manes.13G133200	PR-1c4	-0.817896	0.124189	-1.09872	0.0182788	-1.48883	0.000263513	-1.5887	9.62e-05	0.346641	0.96126	-0.180083	0.980085	-0.566983	0.248236	-1.31716	0.00176507	-0.099111	0.999986	-0.775257	0.206417	-0.560053	0.305293	-0.837004	0.0566279	0.331209	0.999963	-0.128508	0.912616	-0.551603	0.26788	-0.709816	0.168485
Manes.08G000600	PR-1c5	-0.101381	0.958922	-0.0609811	0.969358	-0.895703	0.381976	-1.46788	0.110233	-0.103182	0.999452	-1.01565	0.839904	-0.617788	0.583764	-2.05452	0.0249283	0.555028	0.999986	-0.606559	0.703395	-1.55731	0.138487	-1.15016	0.234208	0.24396	0.999963	-0.718138	0.712789	-2.17536	0.0287923	-1.09237	0.336133
Manes.07G050700	PR-1e	6.47692	0.015776	3.81233	0.203377	1.82135	0.57524	1.15297	0.737834	6.72317	0.0383889	4.51492	0.487859	4.78225	0.0587455	2.31411	0.423147	1.91133	0.999986	2.24306	0.457689	1.98872	0.433015	2.94294	0.140162	4.5315	0.79361	4.75507	0.176889	7.39936	0.00231602	3.53606	0.232877
Manes.03G202900	PR-2c1	-0.506017	0.467424	0.0316429	0.970577	0.203552	0.756133	0.186011	0.757506	-0.31697	0.984198	-0.128139	0.988456	0.318254	0.601126	0.0177576	0.97914	-0.0476951	0.999986	-0.162843	0.870468	-0.0207193	0.984898	0.311711	0.597441	0.260661	0.999963	0.0795096	0.95633	0.568806	0.302527	0.414891	0.513477
Manes.08G054400	PR-2c2	1.93792	0.145395	1.19311	0.384604	3.84542	0.000122892	4.46027	6.66e-06	1.37449	0.760994	1.70828	0.629977	2.30218	0.0355698	0.542302	0.682089	1.30093	0.999986	1.83953	0.225237	2.87955	0.0126458	1.25335	0.288759	2.11194	0.696339	2.52148	0.0826617	3.07116	0.00439689	3.0772	0.00754116
Manes.13G051800	PR-2d2	0.996357	0.417962	0.370443	0.785339	-0.74329	0.475209	-1.26872	0.16442	0.425724	0.999452	-0.703707	0.928559	-2.23782	0.0104337	-2.7204	0.00115136	-0.575654	0.999986	-1.56165	0.206843	-1.49921	0.143957	-2.39639	0.00464644	-0.42643	0.999963	-1.00586	0.527438	-2.27305	0.0103695	-1.7991	0.0685324
Manes.12G050400	PR-2d3	0.135893	0.953464	0.210717	0.910554	1.80078	0.109542	-1.24945	0.278644	0.589941	0.994831	0.33041	0.983935	-1.90026	0.094077	-1.98983	0.0652615	-0.237897	0.999986	-0.746382	0.698503	-0.444304	0.803837	-1.63345	0.150385	-0.0500425	0.999963	-0.556512	0.830082	-0.8866	0.497609	-0.935658	0.506815
Manes.02G225300	PR-2e2	0.0677955	0.944652	-0.539391	0.344427	-0.43668	0.406801	-0.93729	0.0386005	0.286975	0.986469	-0.42199	0.899357	-1.37188	0.00213678	-1.38354	0.0014087	-0.417339	0.999986	-1.05375	0.0782858	-0.881001	0.0858397	-0.933202	0.0378633	-0.431106	0.999963	-0.840948	0.208078	-1.47506	0.00121479	-1.04705	0.0370181
Manes.18G145400	PR-2e3	-0.398615	0.445774	-0.67379	0.108933	-0.581456	0.133392	-0.935855	0.00878498	0.0193472	0.999452	-0.108	0.985015	-0.730036	0.0529376	-0.952891	0.00683406	-0.0928648	0.999986	-0.395314	0.498241	-0.746954	0.0690187	-0.527195	0.169934	-0.131154	0.999963	-0.629514	0.260051	-0.712583	0.064115	-0.570974	0.185276
Manes.03G054500	PR-2e4	-0.329953	0.81295	-0.23131	0.857732	-1.01346	0.232953	-0.12691	0.90037	0.328418	0.999452	0.0762145	0.999257	-1.37267	0.0923191	-0.497297	0.583448	-0.94032	0.999986	-0.524637	0.696955	0.17302	0.899455	-0.36481	0.708396	0.399348	0.999963	0.66091	0.673619	-0.502635	0.613025	0.950053	0.309098
Manes.16G088700	PR-2e5	-0.591173	0.693454	-0.69043	0.599126	-0.610739	0.587891	-0.590355	0.577399	0.748664	0.954873	0.16095	0.994068	-1.87322	0.0510365	-1.26335	0.186858	-1.13305	0.999986	-1.72605	0.171185	-1.35558	0.211111	-2.03765	0.0245392	-0.124833	0.999963	0.0947062	0.974361	-0.842685	0.436671	-0.440307	0.739344
Manes.09G142500	PR-2e6	0.622727	0.142766	0.720513	0.0580376	0.400004	0.29866	0.327766	0.388541	0.192547	0.993531	-0.0175091	0.999303	-0.77276	0.0238897	-0.50155	0.152578	-0.0663215	0.999986	-0.0839564	0.909602	-0.590142	0.129245	-0.730347	0.0273156	-0.227019	0.999963	0.00211358	0.998901	-0.480416	0.201337	-0.17016	0.730438
Manes.S014200	PR-2e7	-0.509882	0.648547	-0.350328	0.743514	0.216268	0.820798	-0.625658	0.420704	0.454784	0.984198	0.982909	0.713848	-0.266164	0.780537	0.412686	0.620295	-0.768765	0.999986	-1.15888	0.241122	-0.389659	0.715179	-1.00066	0.167445	-0.846331	0.999963	-0.95958	0.40679	-0.344757	0.705077	-1.22865	0.124583
Manes.08G073400	PR-2e8	-0.870072	0.27362	-1.08987	0.11187	-0.741891	0.263852	-1.53669	0.0086798	-0.679623	0.851207	-0.331228	0.967531	-0.662211	0.340077	-1.01	0.0996992	-0.132682	0.999986	-0.895603	0.328249	-0.486569	0.573423	-0.69095	0.30843	-0.232862	0.999963	-0.567269	0.640075	-0.427479	0.575063	-0.546588	0.488141
Manes.09G085100	PR-2e9	-1.07011	0.00672587	-0.878764	0.0257235	-1.4708	1e-05	-1.51394	6.66e-06	-0.587062	0.532076	-0.640543	0.534203	-0.936476	0.00983933	-1.47815	2.04e-05	-0.0384431	0.999986	-0.487198	0.374544	-1.15955	0.00236573	-1.30714	0.000145636	-0.200546	0.999963	-0.687938	0.204366	-1.00502	0.0067836	-0.789841	0.0546084
Manes.09G077900	PR-2e10	-1.14341	0.00254054	-0.843466	0.0286101	-1.16719	0.000397937	-1.25851	0.000138889	-1.00173	0.0323684	-0.581428	0.601111	-1.0121	0.00352652	-1.54099	4.15e-06	0.0459713	0.999986	-0.376278	0.489227	-0.911346	0.013465	-1.37625	1.96e-05	-0.0504891	0.999963	-0.528184	0.341766	-0.838368	0.0178647	-1.16949	0.00125591
Manes.13G029300	PR-2f	-0.749352	0.536125	-0.525547	0.66534	0.649468	0.445408	0.891188	0.242706	-0.307704	0.999452	-1.49341	0.475236	-1.71388	0.0317757	-1.82722	0.0166611	-0.42685	0.999986	-0.589103	0.615893	-0.723345	0.424708	-0.623258	0.432867	-0.728158	0.999963	-0.338859	0.832921	-0.694946	0.371383	-0.776282	0.347109
Manes.15G067000	PR-2g1	0.412627	0.760368	0.796895	0.431949	0.494683	0.616658	-0.0382461	0.970637	-0.541172	0.978494	-0.291524	0.980865	-0.999448	0.254126	-1.50231	0.0546587	-1.48781	0.942894	-1.75732	0.0894525	-1.86257	0.0292953	-1.97828	0.00839358	-0.776512	0.999963	-0.804936	0.588875	-0.704378	0.451158	-1.04241	0.269392
Manes.12G069700	PR-2g2	-0.188944	0.953969	-1.34378	0.506436	-3.78488	0.0104423	-3.69665	0.0121998	0.229426	0.999452	-1.08439	0.944256	-5.37683	0.000274325	-4.55479	0.0015755	-0.241182	0.999986	-2.62428	0.218135	-3.102	0.0674568	-4.0548	0.00498108	-0.0199012	0.999963	-1.46922	0.61854	-4.22507	0.00537077	-1.28641	0.51686
Manes.13G066200	PR-2g3	0.459582	0.816794	-1.44054	0.288311	-1.45054	0.232383	-2.06505	0.0633932	0.185073	0.999452	-0.695472	0.954241	-2.92025	0.00784723	-2.75103	0.010079	-0.652769	0.999986	-1.65107	0.314043	-1.26806	0.375072	-2.41152	0.027459	-0.573712	0.999963	-0.749737	0.759289	-2.22499	0.0538844	-0.794651	0.595051
Manes.15G106900	PR-2h1	0.648531	0.623686	-0.0198196	0.990563	-0.791065	0.427241	-0.9313	0.312391	0.428888	0.998889	-0.757316	0.906119	-2.66705	0.00151542	-3.38915	4.03e-05	-0.39198	0.999986	-2.36125	0.0305263	-2.24937	0.0147934	-3.02823	0.000214112	-0.584141	0.999963	-0.891324	0.573284	-2.50627	0.00335693	-1.97003	0.0350435
Manes.16G053400	PR-2h2	0.269211	0.743617	-0.252533	0.730335	-0.329782	0.582567	-0.532519	0.30885	0.348131	0.974536	-0.457671	0.895906	-0.985316	0.0472036	-1.07929	0.0225184	-0.132238	0.999986	-0.472266	0.548382	-0.433514	0.510713	0.334209	0.56223	-0.223471	0.999963	-0.495489	0.587015	-0.156946	0.817415	-0.603419	0.300968
Manes.02G077200	PR-2h3	-0.219069	0.911232	-1.61323	0.148828	-2.29076	0.0163141	-2.34185	0.0132914	0.0397903	0.999452	-1.03464	0.851574	-4.33283	3.8e-06	-3.62137	7.88e-05	-0.612325	0.999986	-2.93829	0.0146759	-3.13234	0.00193855	-4.3168	2.1e-06	-0.700615	0.999963	-1.22838	0.458476	-3.288	0.000665841	-2.06297	0.0548717
Manes.17G081900	PR-2h4	1.05325	0.162998	0.0954715	0.933058	0.046326	0.962211	0.624587	0.344261	0.193157	0.999452	0.0341159	0.999303	0.847914	0.187161	0.669807	0.29437	0.214369	0.999986	0.424924	0.682589	0.411551	0.63299	0.829238	0.178436	-0.264707	0.999963	-0.397624	0.764365	-0.295298	0.706983	-0.379583	0.644512
Manes.15G132800	PR-2h5	-0.024103	0.981593	-0.715504	0.118308	-0.0493921	0.934735	-0.64035	0.112195	0.0557948	0.999452	-0.541336	0.738751	-0.4334	0.335301	-0.0059062	0.992085	0.395811	0.999986	0.504367	0.396246	0.149723	0.818202	0.355843	0.426278	0.43423	0.999963	0.132099	0.89591	0.424202	0.346435	0.26948	0.614814
Manes.17G026100	PR-2h6	0.4517	0.604395	-0.14222	0.882145	-0.164315	0.835496	0.086449	0.908975	0.337777	0.987051	-0.203786	0.98097	-1.40754	0.0119979	-1.22972	0.0254618	0.0483635	0.999986	-0.768869	0.362365	-0.703575	0.317248	-1.16281	0.0365842	0.0124332	0.999963	-0.0406844	0.983865	-0.467439	0.493387	-0.339633	0.667118
Manes.16G005900	PR-2h7	-0.214342	0.837015	-0.0279014	0.978923	-0.388258	0.581327	-0.292475	0.668648	0.339287	0.987051	0.291956	0.970352	-0.854515	0.163102	-0.533319	0.399365	-0.274596	0.999986	-0.5516	0.55166	-0.0148625	0.989143	-0.982211	0.0894214	-0.244743	0.999963	-0.188027	0.896907	-0.517176	0.443956	-0.386416	0.619983
Manes.06G056900	PR-2i1	0.196261	0.736208	0.169514	0.747557	0.725547	0.0345587	1.00135	0.00214893	-0.0643406	0.999452	0.273869	0.927374	0.57995	0.103872	0.355408	0.338982	0.0282626	0.999986	-0.0899413	0.901509	-0.142206	0.796401	0.00940972	0.985982	0.146905	0.999963	0.0126426	0.992282	0.38212	0.328292	0.373767	0.379179
Manes.11G056300	PR-2i2	-0.835371	0.512258	-1.62701	0.108647	-1.74531	0.0499213	-0.841519	0.375579	0.110517	0.999452	0.0499988	0.999303	-1.95681	0.0288378	-1.89991	0.0281476	-1.20183	0.999986	-1.46903	0.237614	-1.48232	0.14318	-2.33645	0.00629122	0.0447479	0.999963	0.586512	0.762064	-0.365334	0.761586	0.826066	0.455539
Manes.04G113100	PR-2i3	0.176122	0.908434	0.0665423	0.960507	-0.000935677	0.999699	0.329941	0.717852	0.0468594	0.999452	-0.0953012	0.997406	-0.940659	0.245312	-0.693207	0.385338	-0.679287	0.999986	-0.184588	0.907553	0.0252603	0.986501	-0.977321	0.219903	0.0353605	0.999963	0.80893	0.544823	-0.0602864	0.959286	0.302013	0.782028
Manes.11G162000	PR-2i4	0.187662	0.86978	0.468101	0.581628	1.22488	0.0469966	0.0118948	0.988132	0.379651	0.986803	-0.186134	0.983935	-0.526635	0.46848	-0.564591	0.404406	-0.968582	0.999986	-0.604274	0.539048	-1.0525	0.132849	-1.38883	0.0181462	-0.759386	0.999963	-0.3378	0.812378	-0.06335	0.947154	-0.440458	0.590689
Manes.01G056000	PR-2i5	-0.109276	0.933525	-0.395974	0.663058	-0.196049	0.820046	-1.12935	0.0727651	0.470424	0.969352	-0.129988	0.99121	-1.08577	0.0999803	-1.16379	0.062854	-0.240065	0.999986	-0.808923	0.397376	-0.759534	0.336912	-0.984744	0.127731	-0.437444	0.999963	-0.649634	0.579602	-1.25986	0.0534145	-1.02139	0.160705
Manes.15G121900	PR-2i7	1.31777	0.290022	0.600924	0.661913	1.11905	0.28173	0.830953	0.425417	0.238362	0.999452	-0.182369	0.992546	-2.38112	0.0117821	-0.956819	0.350418	-1.3244	0.999986	-1.79238	0.156417	-2.28551	0.0237252	-3.95427	1.11e-05	-1.15441	0.999963	-0.385559	0.868421	-1.69299	0.0840146	-0.172578	0.906825
Manes.05G160600	PR-2j1	-0.396032	0.73321	-0.464384	0.641553	-1.28985	0.0697657	-1.26834	0.0684686	-0.0305958	0.999452	-0.23445	0.98382	-1.50442	0.0328459	-1.39469	0.0426119	-0.412108	0.999986	-0.397447	0.757085	-0.675564	0.466519	-0.65265	0.411279	0.221893	0.999963	0.10246	0.962119	-0.725065	0.371154	0.202995	0.850017
Manes.17G100600	PR-2j2	0.176277	0.896539	-0.122339	0.920123	-0.358031	0.689957	-0.859682	0.235595	0.0664312	0.999452	0.0242266	0.999421	-1.56391	0.0232569	-2.16007	0.000917011	0.0320377	0.999986	-0.54791	0.641988	-0.554472	0.566588	-1.83648	0.00488519	-0.0238116	0.999963	0.494123	0.738753	-0.651355	0.422137	-0.0184312	0.987747
Manes.15G163900	PR-2j3	0.705626	0.237175	0.0497771	0.951361	1.14617	0.0107303	1.19022	0.00751163	1.6242	0.00175711	0.746098	0.606577	0.728897	0.135952	-0.164936	0.779168	0.66445	0.999986	-0.0731029	0.945173	-0.164457	0.83112	-0.267334	0.63757	0.990463	0.487347	0.846252	0.209061	0.644181	0.206202	0.858981	0.100301
Manes.01G173700	PR-2j4	-0.366394	0.822454	-1.73052	0.0929088	-2.15976	0.0162652	-2.12319	0.0177862	0.916008	0.893484	-0.0612538	0.999259	-1.90596	0.0416072	-2.33634	0.00812967	-0.405667	0.999986	-2.03269	0.0938674	-1.4229	0.187163	-2.20374	0.0130619	-0.959992	0.999963	-1.55838	0.252051	-1.74105	0.0655601	-2.35886	0.0155375
Manes.07G116500	PR-2j5	0.0407841	0.988888	-0.0680019	0.970941	-0.0299422	0.98717	-0.430176	0.741563	1.03778	0.899132	0.724199	0.946259	-0.750837	0.568697	0.581495	0.646823	-0.519486	0.999986	1.23859	0.442147	2.74459	0.0130974	1.52869	0.156384	-1.00795	0.999963	-0.608327	0.798483	-0.92615	0.449579	-1.68174	0.161683
Manes.01G040000	PR-2j8	-0.923088	0.542047	-0.244578	0.88657	-1.55305	0.153585	-0.426155	0.732914	0.268319	0.999452	-0.0891267	0.999257	-2.28492	0.0279479	-2.3801	0.0173141	-0.864031	0.999986	-1.25581	0.429347	-1.72012	0.15322	-1.61106	0.131189	0.117114	0.999963	0.494934	0.841647	-0.861039	0.488104	-0.356065	0.81874
Manes.05G125000	PR-2k1	1.08952	0.59604	-0.646455	0.756356	-0.0451927	0.984044	-1.35771	0.364028	0.574004	0.999452	-0.713849	0.969222	-3.85894	0.0049843	-3.16634	0.0169364	-1.7115	0.999986	-3.1972	0.0753549	-2.70112	0.0755479	-3.93934	0.00299756	-1.59686	0.999963	-1.57466	0.508362	-3.20806	0.0196183	-1.09938	0.529819
Manes.16G107700	PR-2k2	0.0599236	0.978516	-1.152	0.263091	-2.2494	0.00640123	-2.15829	0.00910869	0.307358	0.999452	-1.48296	0.541954	-2.27849	0.00703628	-2.33577	0.00420626	-0.126167	0.999986	-2.07426	0.0648114	-2.56515	0.00491942	-2.40511	0.00322388	-0.349204	0.999963	-1.56409	0.210655	-3.12955	0.000264114	-2.04718	0.02804
Manes.03G028200	PR-2k3	-0.334958	0.62665	-0.427945	0.461969	-1.0623	0.0142337	-1.09084	0.0113172	0.0580758	0.999452	-0.41496	0.897627	-1.23407	0.00482968	-1.09203	0.0105931	-0.2469	0.999986	-0.81908	0.1787	-1.22985	0.00956488	-1.19327	0.00475787	-0.274086	0.999963	-0.655472	0.365325	-0.968987	0.0357895	-1.21237	0.0118446
Manes.12G113200	PR-2l	-0.135386	0.963272	-2.31223	0.113775	-3.62695	0.00342353	-3.99636	0.00118852	0.721798	0.993733	-1.13882	0.908451	-4.58861	0.000307362	-4.10918	0.000869452	-1.29822	0.999986	-4.18136	0.0102457	-3.96126	0.00387351	-5.04923	4.2e-05	-0.95855	0.999963	-2.13163	0.281028	-4.68735	0.000312099	-3.21558	0.0217758
Manes.04G065700	PR-3a	-0.281581	0.85244	0.679018	0.528421	0.140443	0.904075	0.322241	0.738334	-0.485937	0.995124	-1.53852	0.674737	-2.36981	0.030861	-5.02443	0.00199521	-1.05719	0.999986	-1.46419	0.374896	-1.64547	0.20733	-3.98417	0.0160998	-0.0551133	0.999963	-0.0972073	0.965548	-0.252262	0.801041	-0.498202	0.609464
Manes.04G067800	PR-3c1	-0.447512	0.450573	-0.332195	0.565581	0.125416	0.826355	0.40485	0.37024	-0.198981	0.999452	-0.250199	0.959826	-0.728666	0.101565	-0.812668	0.0527925	-0.0480205	0.999986	-0.238594	0.756049	-0.678727	0.165438	-0.370487	0.438994	-0.138849	0.999963	-0.0832369	0.944541	-0.232322	0.663135	-0.196525	0.742927
Manes.04G067900	PR-3c2	-0.42403	0.443827	0.0293828	0.965661	0.0496071	0.934336	0.0806003	0.8742	-0.157631	0.999452	-0.169624	0.977507	-0.590868	0.159459	-0.705603	0.0704256	-0.226527	0.999986	-0.4352	0.482058	-0.651875	0.151762	-0.659244	0.0976662	-0.16821	0.999963	-0.182986	0.848223	-0.310998	0.512054	-0.357324	0.474801
Manes.11G106100	PR-3d	1.2399	0.0591146	0.908595	0.166717	0.926496	0.118497	1.99824	0.000150981	1.05979	0.348533	0.389191	0.946259	-0.217084	0.7777	-0.648428	0.288483	-0.10985	0.999986	-0.0341297	0.978667	-0.031329	0.980919	-0.502916	0.439929	-0.102266	0.999963	-0.00358522	0.998901	0.0480611	0.958041	0.188796	0.826372
Manes.05G195100	PR-3f1	0.310713	0.711705	0.450458	0.507408	-0.0321377	0.968377	-0.485251	0.385952	0.0835087	0.999452	0.214124	0.979192	-0.743413	0.177741	-0.83305	0.10652	-0.192137	0.999986	-0.598495	0.452168	-0.369679	0.616236	-1.02087	0.0423893	-0.24588	0.999963	0.396143	0.711596	-0.20934	0.764286	-0.00714611	0.995085
Manes.15G006000	PR-3f2	-0.656841	0.561104	-0.894351	0.34458	-0.497036	0.59543	-1.17158	0.12958	-0.0150925	0.999452	0.102892	0.997406	-1.60496	0.0357781	-1.00412	0.202436	-0.561938	0.999986	-0.697633	0.572925	-0.570421	0.593898	-1.31421	0.0850405	0.0455422	0.999963	0.55878	0.726763	-1.17737	0.147712	-0.553993	0.582904
Manes.S045100	PR-3g1	6.98221	7.36e-08	7.35374	8.41e-09	9.1348	2.42e-14	7.14721	5.97e-09	2.66516	0.043435	1.31707	0.748516	1.37271	0.200929	2.35797	0.0126025	0.599727	0.999986	2.38129	0.0604078	2.05288	0.058183	2.32246	0.0135648	0.457522	0.999963	0.154248	0.958514	1.57422	0.134876	2.37202	0.0258942
Manes.11G130700	PR-3g2	0.0838201	0.957862	0.324991	0.766712	1.02813	0.181181	1.63342	0.0199481	-1.05199	0.648792	1.52712	0.307466	1.81759	0.0110158	1.45319	0.0413734	0.633306	0.999986	2.15442	0.0146759	2.4958	0.000626993	2.19951	0.00102131	0.631826	0.999963	0.758969	0.566306	1.42623	0.053998	0.982384	0.247878
Manes.11G128200	PR-3g3	0.125123	0.932159	0.502945	0.613393	1.00919	0.178637	1.81984	0.006917	-0.91471	0.752403	1.30036	0.46895	1.85883	0.00711767	1.56951	0.0215112	0.489359	0.999986	1.96711	0.0246329	2.526	0.000341046	2.38664	0.000229514	0.404384	0.999963	0.600069	0.669059	0.865629	0.267806	0.694147	0.428745
Manes.11G128300	PR-3g4	-0.0207445	0.989659	0.42798	0.61883	0.836321	0.200787	1.75387	0.00234622	-0.183943	0.999452	0.964651	0.624417	2.31374	7.24e-05	2.34304	3.88e-05	0.263823	0.999986	1.63728	0.0314041	1.692	0.00836063	2.06477	0.000239328	0.743933	0.999963	0.761905	0.46362	1.77533	0.00314241	1.20597	0.075635
Manes.04G065800	PR-3h1	-0.0770136	0.967515	0.759891	0.448422	1.35664	0.0613261	1.27621	0.0759461	-2.24999	0.46035	-0.0938417	0.999257	-1.03138	0.361601	-0.0988089	0.935519	-0.103126	0.999986	-0.441304	0.688585	-1.72255	0.0185082	-1.28948	0.0490711	0.256974	0.999963	0.416289	1	-0.0788818	0.938517	0.0732173	0.944789
Manes.04G066000	PR-3h2	-0.17914	0.871251	-0.145514	0.886306	0.240981	0.749253	0.491971	0.427825	-1.8249	0.205574	-0.179245	0.988456	-0.625664	0.448463	-0.425808	0.596618	0.0619315	0.999986	-0.20656	0.84732	-1.03667	0.0928884	-0.729323	0.203301	0.00312595	0.999963	0.481479	0.663326	0.327153	0.640135	-0.0702892	0.937437
Manes.08G078600	PR-3i1	-0.769785	0.148034	-0.575919	0.273708	-0.687996	0.12711	-0.874985	0.0403995	-0.153756	0.999452	-0.270353	0.953203	-0.498787	0.298464	-0.177906	0.736964	-0.282957	0.999986	-0.380063	0.598103	-0.405908	0.480903	-0.124329	0.835801	-0.139957	0.999963	-0.0639567	0.962119	-8.65e-05	0.999877	0.108778	0.870977
Manes.18G145000	PR-3i2	-1.1307	0.0448342	-0.791611	0.168472	-1.24737	0.00780397	-1.45294	0.00181911	-0.379762	0.987051	-0.0446202	0.999257	-1.63058	0.0197309	-1.03153	0.113816	-0.277749	0.999986	0.126747	0.92921	-2.08322	0.0253148	-2.60706	0.00599444	0.60626	0.999963	0.292436	0.830702	-0.68741	0.308021	-1.0541	0.131525
Manes.18G145900	PR-3i3	-0.452449	0.446889	-0.307917	0.603284	-0.93375	0.0247649	-0.938218	0.0228191	0.0407631	0.999452	0.0760843	0.993878	-0.378698	0.447426	-0.0686882	0.905823	-0.0996542	0.999986	0.224162	0.780068	0.56434	0.279139	1.12913	0.00464644	0.191277	0.999963	0.204208	0.842539	0.167024	0.773748	-0.047368	0.945404
Manes.S012500	PR-3i4	-1.04112	0.0505424	-0.975058	0.0538754	-1.18855	0.00811369	-1.48184	0.00068892	0.306772	0.983741	-0.0343003	0.999257	-0.654978	0.194978	-0.674012	0.159263	-0.414076	0.999986	-0.609079	0.388016	-0.579683	0.318279	-0.413625	0.437873	0.109173	0.999963	0.0195929	0.990924	-0.411095	0.455559	-1.61397	0.000577465
Manes.11G080900	PR-3i5	-1.57759	0.145601	-1.04256	0.33927	-1.64514	0.0635399	-1.46404	0.0946781	0.192661	0.999452	-0.0761324	0.999257	0.0204828	0.989328	0.487702	0.650443	-0.329899	0.999986	0.491342	0.779783	-0.663776	0.645244	0.997495	0.324767	0.376771	0.999963	0.843347	0.653259	0.524432	0.667582	-0.0602998	0.969346
Manes.18G146000	PR-3i6	-0.557601	0.476572	-0.0470383	0.959989	-0.887583	0.118274	-0.897467	0.103935	-1.10457	0.272842	0.0453332	0.999257	-0.148095	0.846303	0.629572	0.269933	-0.581898	0.999986	0.1446	0.909125	0.0195126	0.987209	0.700768	0.24952	-0.00509846	0.999963	0.264621	0.853331	0.181913	0.823813	-0.226337	0.794395
Manes.18G146200	PR-3i7	-0.582642	0.430608	-0.228492	0.776415	-0.493885	0.410109	-0.858695	0.104776	-0.0507644	0.999452	0.318746	0.96223	0.100087	0.901462	0.795099	0.154234	-0.623396	0.999986	0.536981	0.533755	0.387491	0.616576	1.09493	0.0351021	0.250314	0.999963	0.744001	0.395472	0.207661	0.778352	-0.172681	0.834124
Manes.S029100	PR-3i8	-0.813085	0.475951	-0.372229	0.75703	-1.33811	0.105228	-1.30267	0.106598	-1.56709	0.396857	-0.0120225	0.999943	-0.485415	0.637892	-0.303898	0.764961	-0.310445	0.999986	-0.277168	0.886966	-0.0783993	0.967392	1.12891	0.218604	1.33587	0.999963	1.87675	0.165534	1.32986	0.210702	0.772135	0.550525
Manes.09G152300	PR-4c1	0.776833	0.516064	1.05042	0.29468	-0.580948	0.56532	-0.316039	0.757304	-0.489572	0.988479	-0.41373	0.972402	-1.16519	0.205084	-0.062278	0.957308	-0.709762	0.999986	-0.067416	0.970809	-0.201528	0.889406	-1.39311	0.0994657	-1.2434	0.999963	-0.702224	0.676042	-1.3789	0.121356	-0.349106	0.773238
Manes.08G135200	PR-4c2	3.88021	0.153005	3.62692	0.155207	4.43718	0.0450768	5.72879	0.00654669	-1.56464	0.952207	1.17007	0.953203	1.27973	0.573783	0.449614	0.854112	0.5867	0.999986	2.08177	0.471845	4.23947	0.0342028	2.84624	0.133066	0.64029	0.999963	0.432999	0.933711	-1.61804	0.457772	0.468678	0.86846
Manes.08G135100	PR-4c3	-0.597088	0.531695	-0.23048	0.823289	-0.62958	0.400231	-0.48951	0.505946	-0.0828711	0.999452	0.146389	0.99037	-0.023328	0.982264	-0.196078	0.816298	-0.194682	0.999986	-0.117627	0.937012	0.364453	0.720013	0.405936	0.610861	0.105762	0.999963	0.243604	0.882779	0.111677	0.909914	-1.88477	0.00638836
Manes.01G146900	PR-5a	0.50219	0.792629	0.353129	0.840205	-0.239508	0.877444	-0.115921	0.936183	-0.175938	0.999452	-0.585446	0.967531	-1.90496	0.0914154	-1.10809	0.349698	0.510853	0.999986	0.7166	0.711087	0.0139206	0.994729	-0.940193	0.45053	-0.18108	0.999963	0.363313	0.895624	-1.09941	0.380527	0.215736	0.899248
Manes.02G105400	PR-5b	-0.486297	0.679787	0.443893	0.675401	1.53469	0.0350647	-0.662501	0.411983	-0.0158649	0.999452	-0.048401	0.999303	0.767888	0.368774	1.54395	0.032703	-0.872995	0.999986	-0.749149	0.521789	-0.224624	0.860214	0.128923	0.904961	-0.397509	0.999963	-0.317407	0.864115	1.46667	0.0548709	0.707702	0.448804
Manes.11G095900	PR-5c	0.0530655	0.987658	-0.751714	0.659551	-2.00954	0.101772	-2.85306	0.013168	0.109751	0.999452	-1.10259	0.897627	-4.41641	0.000125591	-4.13805	0.000222803	-0.544527	0.999986	-2.67214	0.0861432	-2.87436	0.0255929	-3.43106	0.00226108	-0.887111	0.999963	-1.33793	0.530464	-3.15718	0.00751294	-2.04456	0.131157
Manes.05G146000	PR-5d1	0.88884	0.558003	0.955091	0.480437	1.14573	0.30727	-0.156065	0.909315	0.409065	0.999452	0.148574	0.996934	-2.24246	0.0283053	-1.83107	0.0642362	-0.0809811	0.999986	-1.6143	0.266102	-0.738049	0.59482	-0.782046	0.496096	-0.558528	0.999963	-0.320513	0.897679	-0.890964	0.443759	-0.542879	0.6943
Manes.18G012600	PR-5d2	0.596372	0.625065	0.48442	0.672855	0.392121	0.701935	-0.0393132	0.969917	0.317109	0.999452	-0.198495	0.988456	-2.09766	0.00685673	-1.90183	0.0116001	-0.322442	0.999986	-0.800404	0.516853	-0.813411	0.420441	-1.18303	0.141208	-0.422307	0.999963	0.000417992	0.999874	-1.18851	0.163272	-0.0324252	0.980034
Manes.01G050400	PR-5e	-1.13931	0.369905	-1.55954	0.156777	-1.33387	0.173083	-1.38785	0.140579	0.026629	0.999452	0.433796	0.975562	-1.49052	0.158101	-0.809905	0.450951	-0.920074	0.999986	-0.840307	0.601662	-0.261971	0.873589	0.000822268	0.999382	0.214486	0.999963	0.478844	0.836174	-0.358528	0.792208	0.798953	0.520836
Manes.06G007400	PR-5h1	-0.307221	0.903863	-0.594626	0.758716	-2.50853	0.0535714	-3.04443	0.0148545	0.210815	0.999452	-0.944874	0.940986	-2.69028	0.0395116	-3.5267	0.00405736	-0.627963	0.999986	-2.55595	0.143493	-2.38885	0.102166	-3.06206	0.0141158	-0.6779	0.999963	-1.36223	0.566512	-3.09448	0.0175173	-1.78425	0.241807
Manes.14G170800	PR-5h2	-0.467223	0.88346	-1.17942	0.615656	-3.50962	0.034519	-3.80475	0.0191393	-0.176855	0.999452	-1.58052	0.894444	-5.47319	0.000780176	-4.93688	0.00180751	-0.746767	0.999986	-3.60594	0.102973	-3.57869	0.051191	-5.04185	0.00139585	-1.15545	0.999963	-1.8236	0.546592	-3.99751	0.0173398	-2.53532	0.192577
Manes.02G025200	PR-5i1	2.19687	0.335754	-0.653368	0.842148	4.03599	0.0123255	5.28885	0.000644959	-2.67695	0.348533	0.720903	0.970352	0.187965	0.929919	-0.405278	0.827326	0.199963	0.999986	2.38702	0.229654	3.84266	0.0107193	4.15378	0.0017626	0.30108	0.999963	0.935933	0.765077	2.15041	0.160473	1.87173	0.26857
Manes.01G064200	PR-5i3	-0.526084	0.31063	-0.0856792	0.89678	-0.204517	0.68386	0.0694496	0.890211	0.346426	0.93347	0.205954	0.968785	-0.0473702	0.935438	-0.206934	0.657498	-0.257926	0.999986	-0.160857	0.834596	0.099556	0.884104	0.241177	0.608595	0.471447	0.999963	0.165186	0.862866	0.377473	0.401075	0.191764	0.731014
Manes.01G064300	PR-5i4	-0.799163	0.156735	-0.371391	0.551609	-0.866046	0.0592534	-0.399172	0.421237	0.0387775	0.999452	0.307186	0.946259	-0.0503938	0.940668	-0.159597	0.779257	-0.0231535	0.999986	0.256281	0.763358	0.593665	0.288741	0.662996	0.160472	0.462097	0.999963	0.307408	0.752894	0.38284	0.470817	-0.01849	0.980034
Manes.02G028400	PR-5i5	0.899226	0.435629	1.6039	0.0730189	0.630238	0.51626	1.19825	0.145578	-0.407672	0.999452	0.37803	0.980085	-0.739579	0.528294	0.465978	0.666608	0.487362	0.999986	0.057117	0.980935	0.319778	0.857135	0.809554	0.487313	-0.267864	0.999963	-0.768569	1	-0.783906	0.4878	0.137956	0.923641
Manes.02G025100	PR-5i6	0.83842	0.429079	0.39659	0.737746	2.12759	0.00170442	2.8415	1.38e-05	0.859755	0.774179	2.00077	0.038851	1.4399	0.0360771	0.517769	0.513994	-0.0285976	0.999986	0.293839	0.954368	1.06564	0.766455	0.248489	0.942449	1.76187	0.553255	2.70558	0.00837892	2.33581	0.00445036	3.2773	4.18e-05
Manes.02G028300	PR-5i7	0.786967	0.54193	0.651926	0.599386	1.9621	0.0200686	2.94281	0.00021544	0.385886	0.999452	2.51686	0.190343	1.89466	0.0916568	1.25479	0.283472	-0.0285976	0.999986	0.293839	0.95521	0.103841	0.98401	0.248489	0.943503	3.01299	0.744443	2.63406	0.287684	3.08876	0.0609484	4.15954	0.0126501
Manes.02G160200	PR-5j1	-1.14918	0.360823	-0.939646	0.428169	-1.61997	0.0878899	-0.997055	0.30951	0.200823	0.999452	-0.135779	0.99719	-2.08755	0.0248021	-2.17268	0.0152521	-1.06431	0.999986	-1.48606	0.259748	-1.41459	0.194708	-1.89207	0.0387482	0.0472124	0.999963	0.14096	0.959777	-0.851581	0.436542	-0.50901	0.697726
Manes.07G014800	PR-5j3	-0.0194322	0.994079	-0.240421	0.884936	-1.55011	0.139696	-1.08307	0.308417	0.0609991	0.999452	-0.720781	0.940986	-1.55608	0.139589	-2.85411	0.00261398	-0.50293	0.999986	-1.85283	0.178556	-1.87569	0.0976939	-2.31177	0.0181462	-0.341002	0.999963	-0.603785	0.788802	-2.07291	0.044387	-1.64749	0.15163
Manes.04G072700	PR-5k1	-0.225427	0.801283	-0.229592	0.765351	-0.549167	0.334412	-0.3101	0.598529	-0.633483	0.771021	-0.226756	0.975562	0.0974714	0.893771	0.0945806	0.891245	0.318488	0.999986	0.256746	0.789355	0.385779	0.589424	0.674958	0.205692	0.462456	0.999963	0.499985	0.60881	0.806809	0.137489	0.50008	0.433294
Manes.01G146800	PR-5k2	0.631912	0.784729	0.618633	0.757219	-1.72631	0.251012	-0.298713	0.861443	0.852284	0.982975	1.15657	0.901005	-3.5869	0.00726523	-2.23882	0.0859296	-0.166313	0.999986	1.4876	0.458049	1.77739	0.253484	-0.493716	0.778896	-1.09031	0.999963	-1.10038	0.677677	-2.15096	0.128903	-1.78978	0.251948
Manes.02G105300	PR-5k3	0.662076	0.382255	0.157628	0.864218	0.251823	0.728737	-0.444857	0.474996	0.434403	0.961147	0.0690858	0.997406	0.145592	0.851944	0.230996	0.735988	0.0548118	0.999986	0.542464	0.533462	0.557584	0.430916	0.692802	0.2304	-0.29515	0.999963	0.20623	0.880367	-0.0141124	0.986038	0.272617	0.727809
Manes.05G146200	PR-5k4	0.708227	0.604543	0.583062	0.651344	0.867474	0.399275	-0.0616721	0.958611	1.05813	0.808504	-0.451308	0.970932	-0.988314	0.331472	-1.87015	0.0331008	-0.404738	0.999986	0.0331447	0.986821	-0.356774	0.808554	0.395514	0.731754	-0.485081	0.999963	-0.407951	0.852467	-0.509856	0.658434	-1.03449	0.34569
Manes.18G012700	PR-5k5	-0.149691	0.913783	0.364539	0.715584	1.36547	0.0448331	0.200734	0.8158	0.985502	0.626307	0.105034	0.996933	1.03716	0.152604	0.761209	0.298198	-0.227683	0.999986	0.767058	0.468208	0.20758	0.8597	0.41741	0.612178	-0.330164	0.999963	-0.298696	0.858247	0.368475	0.675735	-0.530504	0.554734
Manes.11G132100	PR-5m1	0.0326912	0.989422	-1.66942	0.0954373	-2.37882	0.00588146	-2.50548	0.00352213	0.676507	0.968735	-1.19983	0.748939	-3.35614	0.000108121	-2.99433	0.00039476	-1.09637	0.999986	-2.76934	0.0132111	-2.55439	0.00734919	-2.86136	0.000670806	-0.674392	0.999963	-1.72278	0.178273	-3.43486	9.92e-05	-2.76177	0.00316502
Manes.18G030000	PR-5n	0.653437	0.734209	-0.987623	0.536855	-1.64595	0.191629	-1.90059	0.113152	0.372247	0.999452	-1.26062	0.841616	-3.34493	0.00434278	-2.82858	0.012255	-0.157957	0.999986	-1.62487	0.349607	-1.78813	0.1962	-1.48176	0.234016	-0.565122	0.999963	-0.0128449	0.998123	-1.64939	0.193037	-1.03691	0.481043
Manes.12G003800	PR-5o1	-0.624577	0.475081	-0.259616	0.78271	-0.661987	0.3265	-0.591069	0.366941	-0.338569	0.995537	0.324537	0.970352	0.598803	0.404963	0.664395	0.319392	-0.712641	0.999986	-0.508888	0.625069	-0.322872	0.734955	-0.0256246	0.977702	-0.456991	0.999963	0.122298	0.946075	0.0668012	0.945107	-0.173896	0.854849
Manes.09G094100	PR-5o3	-0.163897	0.912625	0.243871	0.837258	-0.786124	0.344542	-0.514105	0.541563	0.273306	0.999452	-0.145076	0.992546	-1.62651	0.0345444	-0.893406	0.26109	0.0363712	0.999986	-1.04932	0.356304	-0.608335	0.562311	-0.0336092	0.976493	0.112482	0.999963	-0.119728	0.957976	-0.355691	0.724217	-0.7386	0.442337
Manes.01G200000	PR-6a	1.26322	0.0797112	1.06898	0.123134	0.0937089	0.91891	0.435607	0.535375	0.116262	0.999452	-0.223349	0.980865	-0.689839	0.322292	0.149809	0.854115	0.51109	0.999986	0.744718	0.430728	0.583773	0.475082	0.509809	0.474346	0.219537	0.999963	0.109506	0.951851	-0.00530333	0.995248	0.784315	0.287541
Manes.15G037300	PR-6c	-0.401655	0.706905	-1.38899	0.0811436	-0.621721	0.398311	-0.594105	0.398765	-0.332561	0.999452	-0.334097	0.972553	0.056866	0.954414	0.229462	0.780895	-0.0200268	0.999986	-0.186513	0.884986	0.50925	0.543388	1.3926	0.0152074	-0.240939	0.999963	0.33676	0.825489	0.327578	0.693193	-0.277381	0.769512
Manes.04G150200	PR-7a	-0.274204	0.832368	-0.523452	0.602129	-1.75547	0.0117952	-1.36532	0.0554734	0.379656	0.995407	-0.546691	0.935241	-2.23192	0.00129827	-1.90877	0.00502436	0.00531269	0.999986	-0.870931	0.430979	-1.33179	0.100512	-1.65065	0.0169496	-0.00635585	0.999963	-0.42493	0.796743	-1.41212	0.0574294	-0.448635	0.650692
Manes.11G013600	PR-7b	-0.865911	0.422831	-0.399696	0.727153	-0.378561	0.707575	-1.52223	0.0470095	-0.215051	0.999452	0.0285371	0.999421	-0.301259	0.77198	-1.27871	0.100972	0.00368614	0.999986	-0.59934	0.65022	-0.361752	0.770058	-0.634808	0.479766	0.0864788	0.999963	-0.434392	0.808748	-0.211663	0.847511	-0.681078	0.494274
Manes.04G074500	PR-7c	-0.731105	0.403562	-0.857561	0.256672	-1.26383	0.0468631	-1.96961	0.000912683	-0.0159294	0.999452	-0.498705	0.928594	-1.47171	0.0192477	-2.24316	0.000159148	0.065088	0.999986	-0.723819	0.463802	-0.929712	0.217832	-0.960782	0.140433	-0.420769	0.999963	-0.786192	0.470688	-1.26587	0.0529199	-0.832485	0.270198
Manes.05G041400	PR-7e	-0.56536	0.710896	-0.378089	0.792999	-1.37727	0.162568	-1.99423	0.0291346	-0.0496648	0.999452	-0.734805	0.928594	-2.7714	0.00220655	-2.41934	0.00625665	-0.276983	0.999986	-1.69158	0.18545	-1.5077	0.164241	-2.54216	0.00378213	-0.562298	0.999963	-0.710926	0.71447	-2.08183	0.0277218	-0.913082	0.434053
Manes.16G106100	PR-7f3	-0.957896	0.124685	-0.645611	0.306192	-0.74349	0.176515	-0.830866	0.111501	-0.184881	0.999452	0.654854	0.770853	0.176936	0.803265	0.197812	0.760593	-0.218669	0.999986	-0.0186692	0.987404	-0.267194	0.741007	-0.419941	0.483565	0.00738162	0.999963	0.525676	0.590996	0.949471	0.0788857	0.258523	0.729633
Manes.12G038100	PR-7f5	-0.468664	0.806508	-0.477875	0.770111	-2.1451	0.048362	-0.948124	0.425474	-0.398818	0.999452	-1.33651	0.782755	-1.6514	0.151251	-1.40701	0.212213	0.177856	0.999986	0.107217	0.963967	-0.465121	0.789966	-0.970198	0.430493	-1.06296	0.999963	-1.78012	0.277545	-2.65133	0.0144274	-0.964954	0.4852
Manes.13G039400	PR-7f6	-0.0245246	0.990216	0.289396	0.829314	-1.61656	0.058748	-0.659207	0.484194	-0.796536	0.915042	-0.827199	0.882326	-1.78215	0.0367279	-1.6047	0.0539805	-0.266668	0.999986	0.0765089	0.967544	-0.510941	0.688979	-1.24975	0.154378	-1.07234	0.999963	-1.33672	0.303382	-2.26896	0.00666255	-1.7482	0.0602717
Manes.05G041500	PR-7g1	1.46172	0.240984	0.639423	0.660501	1.66069	0.092125	0.618958	0.584937	0.433083	0.999452	0.75108	0.914181	-0.53541	0.634168	0.589156	0.56489	0.14793	0.999986	-0.645974	0.685351	-0.833232	0.496439	-0.564817	0.607672	0.106504	0.999963	0.405287	0.862169	0.785936	0.478975	0.912908	0.433439
Manes.18G010600	PR-7h1	-0.838243	0.412185	-1.62967	0.0402538	-1.29693	0.086223	-1.22899	0.0970968	-0.453935	0.986925	0.701788	0.894444	0.0802745	0.943002	0.363145	0.687477	-1.02943	0.999986	-1.05286	0.330413	-1.47851	0.0704124	-2.54939	0.000198241	-0.618953	0.999963	0.482267	0.768371	0.479909	0.604761	0.510622	0.608926
Manes.11G010200	PR-7h2	-0.288472	0.810911	-0.739286	0.385189	-0.684866	0.372569	-0.972266	0.160596	0.328719	0.999452	-0.0482137	0.999257	-1.31877	0.055921	-1.16984	0.0826909	-0.0826801	0.999986	-0.997923	0.311122	-1.1512	0.138038	-1.41842	0.0314552	0.787516	0.999963	0.435328	0.772832	0.287809	0.752979	0.52916	0.55323
Manes.04G153200	PR-7h3	0.148169	0.900234	-0.711342	0.346732	0.00164051	0.998796	0.405498	0.552027	0.399394	0.978494	0.343107	0.959826	-0.706823	0.280696	-0.565367	0.380256	-0.0634205	0.999986	-0.61507	0.508394	-1.09258	0.0989916	-1.33133	0.019046	0.581269	0.999963	0.915952	0.322055	0.868915	0.176212	0.786542	0.263819
Manes.11G010100	PR-7h4	0.257166	0.816731	-0.013167	0.991556	0.940875	0.147914	-0.0259536	0.974344	-0.0137577	0.999452	-0.103298	0.995342	-0.0709396	0.939225	-0.241602	0.754426	-0.253178	0.999986	-0.440775	0.67989	-1.06765	0.128854	-1.1839	0.0518727	-0.00478127	0.999963	0.106988	0.953418	-0.562337	0.443346	-0.6023	0.441117
Manes.01G158500	PR-7h5	-0.127627	0.904023	-0.116341	0.898027	-0.0178323	0.984044	-0.507835	0.383922	0.40099	0.969695	0.245145	0.975562	-0.374735	0.574435	0.218779	0.745283	0.0534127	0.999986	0.454426	0.611519	1.11483	0.0571323	0.0998331	0.898548	-0.016697	0.999963	0.46559	0.665116	0.636168	0.290579	1.11431	0.0600456
Manes.03G086500	PR-7i1	-1.08177	0.71367	-2.35991	0.284033	-3.41488	0.0655329	-2.89875	0.113789	-0.042843	0.999452	-1.70329	0.894444	-6.52754	0.0010548	-6.27391	0.000853857	-0.114073	0.999986	-2.47882	0.356255	-4.27568	0.0351244	-5.82722	0.00253506	-0.441083	0.999963	-1.98643	0.537181	-5.02416	0.00610636	-3.34193	0.0987387
Manes.S089000	PR-7i2	1.35745	0.304592	1.81159	0.102062	1.93495	0.0454411	3.14728	0.0003705	1.31829	0.591916	0.915226	0.86047	-0.312649	0.802851	0.299925	0.790119	0.0275821	0.999986	0.0289023	0.988402	-0.0229595	0.988843	-0.24809	0.835196	0.446203	0.999963	-0.447122	0.825489	-0.563369	0.593673	-0.334061	0.786844
Manes.17G062600	PR-7j1	0.67294	0.659876	1.14205	0.336954	0.698016	0.548025	-0.531541	0.641152	-0.0432909	0.999452	-0.989517	0.869431	-1.3331	0.208072	-1.54492	0.116815	-0.603924	0.999986	-1.23669	0.403479	-1.7686	0.112905	-1.51374	0.132109	-1.23076	0.999963	-1.50316	0.32251	-1.31575	0.216646	-1.52912	0.173015
Manes.01G267200	PR-7j2	1.4388	0.143405	1.02837	0.293855	0.42991	0.679973	0.465202	0.621403	0.50696	0.986469	0.007119	0.999943	-2.07048	0.0088857	-2.34765	0.00200896	0.0397818	0.999986	-0.890507	0.482907	-1.35745	0.143564	-3.11794	2.66e-05	0.0835424	0.999963	0.408919	0.8317	-1.29017	0.134061	-0.502513	0.651479
Manes.16G104900	PR-7j3	2.08212	0.0190441	2.1235	0.0117224	1.83757	0.0210015	2.35934	0.00210781	0.319733	0.999452	0.499819	0.953203	-0.869672	0.3335	-0.0975471	0.92908	0.357812	0.999986	0.780935	0.540243	0.270195	0.840248	-0.00584578	0.995605	0.243399	0.999963	1.03682	0.437931	0.136326	0.909914	1.85436	0.0317654
Manes.05G206800	PR-7j5	-0.36874	0.797975	-0.429121	0.724912	-1.17055	0.179593	-1.81035	0.0279501	-0.530184	0.983741	-0.540132	0.948124	-2.34418	0.0049843	-1.60944	0.0468257	-0.731725	0.999986	-1.83269	0.093473	-1.91913	0.0330665	-2.66023	0.0011458	-0.731493	0.999963	-0.537423	0.764365	-1.27272	0.149554	-1.13687	0.239896
Manes.12G081800	PR-7j6	1.68329	0.104077	0.779565	0.515337	0.984136	0.310046	0.726277	0.456471	-0.281765	0.999452	-0.394153	0.975562	-2.05865	0.019351	-0.829495	0.36611	-0.81342	0.999986	-2.25409	0.0431281	-3.11467	0.0010181	-2.03477	0.013747	-0.712459	0.999963	-0.274955	0.89591	-1.97194	0.0246557	-1.00635	0.319094
Manes.12G067800	PR-7j7	1.45477	0.26514	3.30567	0.000901297	4.14983	4.49e-06	4.09147	7.48e-06	-1.58364	0.54141	0.29172	0.985139	0.61334	0.627491	-0.488548	0.689623	-0.0827727	0.999986	0.116039	0.958791	-0.222664	0.902833	-0.369705	0.7837	-0.141947	0.999963	-0.323349	0.900189	1.38169	0.211151	0.412644	0.781314
Manes.13G059200	PR-7j8	-0.849849	0.494163	-0.165767	0.911448	0.249473	0.833115	-0.852386	0.362512	0.273684	0.999452	0.830817	0.887625	-1.04779	0.274759	-1.23038	0.164863	-0.122457	0.999986	-0.405996	0.803522	-0.240142	0.87327	-0.512805	0.624669	0.791096	0.999963	1.50928	0.230741	0.961356	0.324566	1.12801	0.271243
Manes.18G039200	PR-7k1	0.747986	0.387567	0.604575	0.458728	1.15546	0.0715564	1.15245	0.0655663	-0.152107	0.999452	1.58082	0.12936	1.28864	0.0431857	0.934192	0.145884	-0.511615	0.999986	-0.373972	0.742006	-0.507476	0.563537	-0.499321	0.496591	1.09524	0.876728	2.23189	0.00322228	2.90974	1.57e-06	1.99349	0.00216428
Manes.13G123200	PR-7k2	-0.265177	0.863724	-1.59794	0.0954373	-1.67704	0.0483002	-1.43809	0.0889371	-0.379166	0.999452	-0.490229	0.961252	-2.52972	0.00334261	-1.56858	0.0643669	-0.0336954	0.999986	-1.18475	0.342613	-1.64074	0.0842323	-2.29836	0.00503539	-0.585287	0.999963	-0.321779	0.879474	-1.51601	0.0923608	-0.27852	0.826469
Manes.05G175300	PR-7k3	0.551719	0.723868	1.10354	0.341528	2.04848	0.0273944	-0.730056	0.488742	1.50099	0.52491	1.43667	0.653917	-0.000650228	0.999797	-0.489459	0.666309	-0.816867	0.999986	-1.33268	0.336719	-0.513456	0.725616	-1.85338	0.0447401	-0.0306031	0.999963	-0.0523196	0.987844	0.63934	0.58503	-0.35375	0.800871
Manes.18G039000	PR-7k4	0.521559	0.681898	0.302878	0.808983	0.817255	0.360911	-0.126318	0.903835	2.18093	0.0405906	0.952304	0.807725	-0.123649	0.91825	-0.336772	0.740574	-0.842901	0.999986	-1.54505	0.14445	-1.99809	0.0177187	-2.50157	0.000704023	1.30727	0.95313	0.260462	0.897679	0.410636	0.693308	-0.517387	0.638607
Manes.06G020400	PR-7k8	0.346829	0.785365	0.35138	0.747646	-0.934943	0.23913	-0.617411	0.444523	0.118187	0.999452	-0.2245	0.983935	-2.17861	0.00204155	-2.13087	0.00192147	0.229139	0.999986	-0.311803	0.828083	-0.907208	0.316324	-1.35182	0.0621333	-0.0512184	0.999963	0.0800641	0.972687	-1.19015	0.125041	-0.554595	0.565002
Manes.14G157400	PR-7k9	1.20178	0.188391	1.45515	0.0698939	0.276376	0.780615	1.4616	0.043332	0.185711	0.999452	-0.588951	0.927374	-0.821991	0.322062	-0.113989	0.91027	0.188049	0.999986	-0.192972	0.902087	-0.697264	0.474032	-1.15519	0.122767	-0.142002	0.999963	-0.538145	0.728998	-0.80698	0.332178	-0.759859	0.404633
Manes.03G066700	PR-7k10	0.82127	0.5343	-0.110873	0.944409	-1.27481	0.187831	-2.19287	0.0127414	0.300144	0.999452	-0.489046	0.967448	-2.8283	0.00121959	-2.43732	0.00433329	0.00167891	0.999986	-0.136207	0.946798	-0.254048	0.872428	-1.44116	0.118249	-0.327378	0.999963	-0.957753	0.564568	-2.07822	0.0230448	-0.909627	0.419855
Manes.16G063000	PR-7k11	0.119169	0.930411	-0.398853	0.683394	-0.75197	0.307823	-1.18037	0.0792975	0.498344	0.96701	0.0438215	0.999303	-1.86322	0.00573592	-1.54759	0.017888	0.0698408	0.999986	-0.898805	0.379175	-1.44971	0.0569714	-0.979256	0.166703	0.0277862	0.999963	-0.679139	0.589796	-1.19991	0.0888597	-0.661837	0.425663
Manes.04G146100	PR-7l1	-0.322983	0.621105	-0.0370503	0.959769	-0.255767	0.632932	-0.413073	0.37024	0.225554	0.995232	0.323559	0.934902	-0.380653	0.447395	0.0310212	0.9584	-0.173488	0.999986	-0.162517	0.849442	-0.000173523	0.99976	-0.201815	0.710297	0.00556222	0.999963	0.686019	0.292806	0.442602	0.364848	0.54423	0.284773
Manes.11G018900	PR-7l2	-0.570172	0.450869	-0.41189	0.58068	-0.944541	0.0841847	-1.32565	0.0109498	-0.192609	0.999452	0.102968	0.994203	0.178132	0.826057	-0.2311	0.75511	-0.327083	0.999986	-0.530761	0.565859	-0.70771	0.315064	-1.30515	0.0225746	0.0472986	0.999963	0.159436	0.921177	-0.352011	0.652254	-0.475404	0.554783
Manes.16G094900	PR-7l3	0.173024	0.924975	-0.376601	0.782942	-0.966568	0.334764	-2.15509	0.0125452	0.5188	0.988479	-0.380964	0.978515	-3.09034	0.000330934	-3.19641	0.000138405	-0.250829	0.999986	-1.26204	0.339307	-0.740275	0.549882	-1.83169	0.0361338	-0.740651	0.999963	-1.34921	0.337612	-2.01148	0.0263421	-1.83518	0.0641829
Manes.06G013200	PR-7l5	0.0218329	0.990164	-0.0723606	0.953882	1.01011	0.189962	0.0820167	0.931221	1.35225	0.341422	0.913588	0.772134	1.69704	0.0178769	0.167925	0.861225	2.26811	0.0251919	2.15049	0.0154683	2.90854	4.52e-05	2.96058	6.9e-06	1.99075	0.090543	1.59359	0.103148	2.532	0.000383957	1.99172	0.00923278
Manes.06G139800	PR-7l6	-0.322919	0.866087	-0.209166	0.906161	-1.1549	0.317382	-1.27637	0.238498	0.0383698	0.999452	0.152418	0.99719	-1.92323	0.0705309	-2.64782	0.00704496	-0.0802972	0.999986	-1.03145	0.533755	-0.95057	0.494588	-3.15275	0.0010841	0.12282	0.999963	0.615234	0.794592	-0.554723	0.679823	-0.0803425	0.961057
Manes.13G113900	PR-7l7	0.422405	0.697814	0.455648	0.63263	-0.136495	0.888771	-0.694602	0.33504	0.596945	0.93386	-0.0697548	0.999257	-1.33918	0.0495616	-2.09066	0.000931976	-0.438798	0.999986	-0.625669	0.568446	-0.844549	0.309457	-1.72253	0.00664371	-0.310564	0.999963	8.11e-05	0.999874	-0.743648	0.329412	-0.368782	0.69749
Manes.18G044300	PR-7l8	1.12535	0.145601	0.651929	0.419374	0.848503	0.21528	0.846022	0.197715	0.120973	0.999452	1.11085	0.517641	0.797177	0.255274	0.774841	0.247168	-0.372961	0.999986	0.120378	0.932722	0.117592	0.920162	-0.676687	0.333141	0.114889	0.999963	1.48722	0.0782777	1.21389	0.0645614	1.16995	0.101238
Manes.18G101100	PR-7m	-0.357962	0.483485	0.180107	0.73515	0.0818823	0.871781	-0.172143	0.687147	-0.295894	0.954873	0.148418	0.980085	0.296999	0.486994	0.662641	0.0608638	-0.387182	0.999986	0.0940195	0.902087	0.251915	0.62519	0.596071	0.0981904	-0.201737	0.999963	0.428809	0.492834	0.173156	0.714023	-0.0312598	0.95694
Manes.07G097300	PR-8d	0.749339	0.508503	0.865454	0.382584	0.441748	0.656611	0.808315	0.331682	-0.340464	0.999452	-0.775698	0.92121	-0.231632	0.850599	-1.41662	0.135453	-0.540882	0.999986	-1.1661	0.36814	-1.22859	0.233467	-0.72458	0.451824	-0.307555	0.999963	-0.492517	0.820765	-1.02603	0.33302	-0.210051	0.877835
Manes.06G155300	PR-8f1	-0.0902694	0.977857	0.695342	0.707682	4.3914	0.000115438	1.9227	0.128032	0.820907	0.982597	0.260984	0.99121	0.783683	0.60991	1.49754	0.247601	-1.52216	0.999986	0.273563	0.919392	-0.545876	0.781375	0.0739867	0.968186	-1.13496	0.999963	-1.4783	0.485393	-0.58349	0.71683	-1.55526	0.287022
Manes.05G027700	PR-8f3	1.65697	0.164688	1.58177	0.156306	0.835183	0.461917	1.04944	0.31108	1.01364	0.867775	1.13838	0.796231	1.08949	0.308187	0.0409367	0.974924	1.02676	0.999986	-0.427804	0.814561	0.587758	0.672501	-0.0260714	0.985953	1.62202	0.945695	0.161881	0.95633	0.252163	0.859205	0.57442	0.675126
Manes.06G155400	PR-8f4	1.78023	0.150631	1.14918	0.375295	1.53923	0.146648	2.01775	0.041499	1.79957	0.473988	2.73251	0.107993	1.80112	0.106265	0.767391	0.541305	0.869025	0.999986	1.20798	0.769311	7.07334	6.23e-05	6.99026	2.02e-05	0.426584	0.999963	0.896041	0.664179	0.915434	0.44821	1.45055	0.224853
Manes.06G155500	PR-8f5	0.53132	0.714543	0.611023	0.626117	1.33139	0.15281	1.7421	0.0456188	1.48222	0.473988	2.23237	0.124426	1.52508	0.0980854	0.229096	0.84408	1.72806	0.837601	1.78461	0.133646	3.16811	0.00038763	3.14418	0.000119345	1.80111	0.618374	2.56265	0.0247964	2.14238	0.0167888	2.59991	0.00551732
Manes.15G104100	PR-9b	2.96285	0.160388	2.35348	0.261511	3.45496	0.0421266	4.99934	0.00170635	-2.72194	0.770569	0.478786	0.985725	5.13408	0.000650793	5.11037	0.000475998	0.273011	0.999986	0.507393	0.86068	0.955864	0.643584	3.78576	0.00379651	0.639895	0.999963	0.530344	0.891364	5.56891	9.81e-05	2.41484	0.154152
Manes.15G104300	PR-9e	2.29272	0.0113692	3.59685	7.1e-06	4.49044	1.42e-09	4.0278	7.53e-08	0.939222	0.848769	1.81785	0.267074	2.92005	0.000296256	2.12041	0.00786213	-0.363754	0.999986	0.252976	0.884458	0.99264	0.346675	1.54388	0.064287	-0.0575525	0.999963	0.56354	0.759289	2.31069	0.00538831	0.246246	0.847898
Manes.12G130800	PR-9f1	-1.31678	0.265787	-2.12093	0.0334594	-1.45171	0.124194	-2.4535	0.00528159	-0.715849	0.968735	-0.459308	0.972771	-1.33832	0.19563	-0.550386	0.620978	-1.42797	0.999986	-1.28554	0.334986	-1.13184	0.309993	-0.702415	0.504177	-1.55077	0.919881	-0.954377	0.568986	-1.11526	0.27085	-0.91247	0.41956
Manes.13G096100	PR-9f2	1.14273	0.349507	2.35455	0.0117118	3.45639	2.33e-05	2.443	0.00446556	-1.14469	0.760994	0.191715	0.99121	0.587484	0.601126	0.611501	0.560401	-0.412925	0.999986	-0.170167	0.933125	-0.0167044	0.992442	0.761524	0.461964	-0.947547	0.999963	-0.947842	0.570574	0.497915	0.66911	0.0588956	0.968157
Manes.07G138800	PR-9h3	-0.971486	0.411546	-1.14985	0.259637	-1.35787	0.127753	-2.01195	0.0148849	-0.158776	0.999452	0.444362	0.970352	-1.48972	0.0951485	-1.0709	0.234703	0.172371	0.999986	0.194917	0.919128	0.725086	0.54139	0.0741239	0.954103	0.631759	0.999963	0.747611	0.662765	0.0696048	0.959279	-0.0777296	0.955358
Manes.18G144800	PR-9h5	1.58853	0.175241	2.36625	0.016893	1.7422	0.0709229	3.7899	1.11e-05	-1.54385	0.505709	1.02611	0.842723	3.36542	0.000216502	4.22342	1.59e-06	0.164523	0.999986	1.12762	0.437713	2.5427	0.0112312	3.17008	0.000291715	0.847195	0.999963	1.39929	0.353253	3.8789	2.6e-05	2.51773	0.0124473
Manes.07G138600	PR-9h6	-1.71661	0.226202	-0.457773	0.78742	-1.12826	0.368039	0.431417	0.749711	-1.23719	0.86497	0.326941	0.985231	1.21424	0.339544	0.792555	0.539993	0.379997	0.999986	1.37274	0.413387	2.06541	0.0949972	1.68864	0.135493	-1.98634	0.794076	-2.69749	0.0608288	-2.52852	0.0219866	-1.23106	0.35774
Manes.10G005800	PR-9h7	-0.633662	0.446462	-0.508992	0.522822	-1.56805	0.00598531	-0.82274	0.173958	0.581016	0.912088	-0.440561	0.944256	-0.76316	0.275933	-0.826446	0.206037	0.552304	0.999986	-1.0646	0.340012	-0.663607	0.486426	0.0814237	0.937495	0.807262	0.999963	0.474146	0.725707	0.248839	0.775619	-0.279655	0.768113
Manes.18G140400	PR-9h8	-0.110464	0.897048	0.420661	0.450948	0.108159	0.851687	0.384097	0.394274	-0.297548	0.971758	-0.416262	0.873659	-0.25638	0.608682	-0.082353	0.877102	-0.00614231	0.999986	-0.0803753	0.932722	-0.404333	0.476209	-0.0609847	0.923427	-0.299873	0.999963	-0.261099	0.789495	-0.178436	0.753833	-0.25912	0.657075
Manes.09G115300	PR-9h9	0.951702	0.512747	1.72205	0.127664	1.71006	0.0965657	2.69127	0.00456209	1.18828	0.82298	1.17819	0.822312	2.8398	0.00384204	3.89268	3.55e-05	-0.384095	0.999986	0.241159	0.912224	1.06275	0.405151	1.50501	0.138031	1.57699	0.995851	1.08931	0.546245	2.89227	0.00309497	0.620802	0.651395
Manes.02G026300	PR-9h20	4.80481	0.00190321	2.98995	0.0755608	6.56428	7.04e-07	4.22602	0.00277828	0.84011	0.980543	1.78633	0.690621	3.66516	0.00149376	3.27159	0.00376635	1.04457	0.999986	1.55338	0.341171	1.50431	0.26235	1.3726	0.245917	-0.171162	0.999963	0.719163	0.778917	1.48136	0.23755	0.707235	0.653023
Manes.01G065500	PR-9h21	16.7873	1.47e-10	14.8641	4.35e-08	17.7089	1.38e-12	18.619	1.22e-13	-2.35678	0.919254	-2.24478	0.906119	-2.27962	0.441063	-2.1829	0.435531	-0.464991	0.999986	-0.0640936	0.991398	3.15932	0.29419	1.05795	0.740608	-0.393808	0.999963	0.0556494	0.995692	-3.10259	0.267136	0.617112	0.869778
Manes.03G063400	PR-9i1	0.83206	0.662385	-0.173722	0.937653	0.072598	0.969771	-0.124174	0.93836	-0.480019	0.999452	0.581423	0.971546	1.18467	0.374634	1.86917	0.109236	-0.181418	0.999986	-0.258133	0.91924	0.273853	0.892525	1.05502	0.415015	-0.980096	0.999963	1.16717	0.598521	2.65595	0.023509	0.656406	0.689549
Manes.03G063300	PR-9i2	0.733314	0.656658	0.285264	0.868747	0.508129	0.708973	-0.030123	0.981987	-0.786803	0.96701	0.449549	0.977507	0.904435	0.458453	1.58041	0.131065	-0.197052	0.999986	-0.15871	0.945907	0.570611	0.721218	1.29218	0.239037	-1.14513	0.999963	0.842308	0.690763	2.41691	0.0197844	0.194481	0.905228
Manes.16G007300	PR-9i3	-0.190175	0.822638	0.275214	0.690342	-0.832328	0.0880249	-0.703025	0.147062	-0.0282195	0.999452	0.164376	0.982163	-0.26644	0.660871	-0.516475	0.314257	0.217985	0.999986	0.213573	0.816866	0.394635	0.548614	0.133521	0.840131	-0.0588443	0.999963	0.363833	0.713817	0.273082	0.654477	0.492943	0.404443
Manes.17G038800	PR-9i4	0.535097	0.841814	-1.77523	0.34564	-2.50387	0.110229	-2.80637	0.0646997	0.382349	0.999452	-0.211939	0.999257	-0.596968	0.857323	-0.152568	0.960397	-0.561342	0.999986	-1.42144	0.626421	-1.61213	0.485774	-3.72068	0.086785	-0.298	0.999963	-0.0774085	0.988571	-0.526311	0.795414	-1.98668	0.257893
Manes.16G048800	PR-9i5	0.955982	0.403902	0.226592	0.871499	0.754059	0.428776	0.745108	0.410796	-0.26139	0.999452	-0.181974	0.999257	-0.63694	0.844593	-0.781292	0.790112	-0.444365	0.999986	-0.64498	0.634757	-0.399458	0.750599	-0.730495	0.423552	-0.392233	0.999963	-0.793034	0.653318	-0.189739	0.880844	-1.9056	0.0645583
Manes.02G182500	PR-9j7	0.306631	0.703212	0.0911108	0.915508	0.842672	0.0980484	0.60828	0.238904	0.744398	0.592805	0.209261	0.978921	0.629482	0.247919	0.0137539	0.984449	0.0865857	0.999986	-0.39861	0.632945	-0.07906	0.931791	-0.210531	0.743997	0.316146	0.999963	0.109566	0.939405	0.0945754	0.897342	-1.1209	0.0378671
Manes.14G132500	PR-9k1	-0.100043	0.93635	0.0382336	0.970941	0.661971	0.317135	0.19747	0.791208	0.630852	0.874673	0.290699	0.973394	-0.410185	0.586439	0.600981	0.359478	-0.596312	0.999986	-0.751984	0.3956	-1.02511	0.125376	-0.234362	0.760499	-0.650876	0.999963	-0.194331	0.896734	-0.717246	0.279271	-0.647502	0.373878
Manes.03G084300	PR-9k2	2.39565	0.201735	1.10804	0.599491	3.47309	0.016792	2.80798	0.0575277	0.895669	0.986925	0.763621	0.970352	1.2849	0.461546	1.79099	0.249443	-0.585616	0.999986	-0.497737	0.867629	2.17882	0.204188	0.500639	0.800193	-3.0357	0.530168	-2.73621	0.184483	-3.32535	0.023166	-4.53196	0.0027236
Manes.05G107200	PR-9k4	0.832405	0.786782	-0.417467	0.888675	-1.74888	0.39472	-2.4345	0.198155	2.21098	0.746659	0.476491	0.986277	-4.93689	0.00489929	-7.11246	0.000176898	-1.69441	0.999986	-3.47513	0.14432	-4.32714	0.025098	-5.51546	0.00185023	-0.114214	0.999963	-2.11342	0.482156	-2.46861	0.193256	-3.00086	0.130988
Manes.11G126600	PR-9l3	-0.0516623	0.975422	-0.0709682	0.951239	1.34183	0.0324937	0.998227	0.119951	-0.204748	0.999452	0.00648522	0.999943	0.28545	0.722785	0.326248	0.659864	-0.0908502	0.999986	-0.0495485	0.970877	-0.130817	0.906592	0.0129063	0.988525	-0.177643	0.999963	-0.0883634	0.962756	-0.176951	0.838879	-0.198147	0.831246
Manes.16G132400	PR-9m1	-0.926963	0.617802	-2.75175	0.0462157	-2.17696	0.082039	-2.44562	0.0441444	-0.151411	0.999452	-1.35097	0.831705	-4.12139	0.000680065	-4.02311	0.000590828	-0.333364	0.999986	-2.09712	0.216387	-2.33093	0.0868405	-4.43341	0.000303013	-0.636477	0.999963	-1.49261	0.474857	-3.40576	0.00599133	-1.38813	0.34547
Manes.16G034800	PR-9m2	-1.48927	0.374406	0.00896835	0.996739	-0.713966	0.639925	-2.17236	0.077528	0.436949	0.999452	-0.390806	0.98382	-3.72873	0.00238371	-3.93617	0.000970589	-0.683938	0.999986	-3.27184	0.0409774	-3.05845	0.0217277	-7.57271	2.07e-05	-0.637831	0.999963	-0.250402	0.942895	-2.39571	0.0666042	-0.892386	0.583585
Manes.17G118100	PR-9m3	-0.299856	0.85979	-0.569391	0.666996	-0.331538	0.789737	-0.912602	0.357645	-0.0282536	0.999452	0.052528	0.999303	-1.91854	0.0389548	-1.73562	0.0555485	-0.490831	0.999986	-1.52455	0.241162	-1.05616	0.365892	-2.10488	0.0181815	-0.39536	0.999963	0.450688	0.838171	-0.60344	0.601998	0.277422	0.842865
Manes.S057800	PR-9m4	0.168732	0.924337	-0.00906998	0.995756	-0.604854	0.562928	-1.30681	0.13727	0.446677	0.99572	0.110439	0.997406	-2.14945	0.0114867	-2.06269	0.0124381	-0.390315	0.999986	-1.54426	0.194686	-0.931471	0.40164	-1.57279	0.0681211	-0.375148	0.999963	-0.251428	0.91128	-1.11924	0.242305	-0.655974	0.564796
Manes.12G111100	PR-9m9	3.63964	0.000123033	2.25039	0.0258932	4.2074	7.74e-07	3.84585	8.86e-06	1.30489	0.664341	1.79915	0.409708	2.43977	0.00763115	0.889826	0.387733	0.81925	0.999986	-0.122038	0.954362	1.046	0.379665	0.781716	0.467796	0.736747	0.999963	0.000578562	0.999874	1.08378	0.303533	-0.425499	0.754957
Manes.13G113300	PR-9m10	-0.745856	0.573797	-0.170268	0.910176	0.327068	0.767378	0.659401	0.469717	-0.116595	0.999452	0.21103	0.98841	0.0631484	0.958853	-0.637419	0.481717	-0.681751	0.999986	-0.451166	0.745211	0.479601	0.670364	0.448123	0.627681	0.192291	0.999963	-0.33574	0.868473	-0.15173	0.898892	-0.287575	0.810153
Manes.12G076300	PR-9n10	0.314052	0.854018	0.0151445	0.993178	-0.344061	0.785474	-0.343083	0.766303	0.293037	0.999452	-0.192499	0.99121	-2.99559	0.0008679	-2.43143	0.00591542	-0.255992	0.999986	-0.952199	0.519611	-1.53865	0.153756	-2.76127	0.00154596	-0.766523	0.999963	-0.640144	0.751477	-2.74208	0.00296458	-0.75146	0.538265
Manes.13G072600	PR-9n11	-0.388282	0.869695	-1.29238	0.433156	-0.428748	0.805217	-1.39665	0.304268	-0.431199	0.999452	0.775376	0.955581	-1.33726	0.358357	-2.50204	0.0474753	0.278391	0.999986	-0.98652	0.647573	-0.360498	0.870986	-2.79435	0.0244423	-0.0937929	0.999963	0.451387	0.889498	-0.499574	0.773918	-0.44961	0.81288
Manes.13G153900	PR-9n16	0.21865	0.874178	0.176778	0.88613	0.308122	0.755308	-0.489295	0.564639	0.0217291	0.999452	0.428771	0.960475	-0.958906	0.239106	-0.20816	0.828484	-0.634643	0.999986	-0.797367	0.49276	-1.17143	0.173465	-1.32492	0.0720343	-0.144056	0.999963	0.59368	0.697782	-0.0461665	0.969034	0.202316	0.857898
Manes.06G141700	PR-9n17	0.245439	0.803146	-0.111751	0.907841	-0.399052	0.554176	0.219826	0.747959	0.012386	0.999452	0.492038	0.903726	-0.667873	0.279757	-0.504629	0.409648	-0.00196172	0.999986	-0.392987	0.682488	-0.689534	0.311879	-1.16713	0.030128	0.251882	0.999963	0.472658	0.670467	0.10362	0.900159	0.0801503	0.929163
Manes.01G150200	PR-9n19	-0.397731	0.652634	-0.462315	0.545826	0.57571	0.353873	-0.0201977	0.977026	0.0153614	0.999452	0.133743	0.99035	0.610261	0.339666	0.851428	0.13474	0.430781	0.999986	0.0206046	0.986976	0.0939935	0.927452	0.445697	0.489841	-0.258261	0.999963	0.757395	0.404759	0.0645048	0.941052	0.146294	0.864512
Manes.15G001400	PR-9o1	0.30017	0.860862	0.157928	0.92398	0.460883	0.70063	-0.124997	0.918474	-0.129068	0.999452	0.726215	0.93775	0.276836	0.839012	0.61929	0.584457	-0.442442	0.999986	1.23817	0.383512	0.99996	0.413715	1.46234	0.128638	-0.231683	0.999963	0.541665	0.807324	0.28078	0.835583	1.91775	0.0668745
Manes.05G154800	PR-9o2	-0.939771	0.353626	-0.883476	0.351727	-1.13236	0.139846	-0.904482	0.233657	-0.409476	0.995124	0.779414	0.851574	0.762292	0.357652	0.654088	0.415156	0.100367	0.999986	0.687528	0.56474	1.22857	0.13455	1.39265	0.0484256	-0.21447	0.999963	0.39589	0.808846	-0.125064	0.906584	-0.0934862	0.934908
Manes.08G043700	PR-9q	-0.186765	0.919687	-0.156749	0.921754	0.110482	0.934813	-0.36848	0.736988	1.15109	0.737237	0.349132	0.980085	-0.46156	0.691198	0.417541	0.700739	-1.24983	0.999986	-0.826807	0.572066	-0.631022	0.622033	0.169656	0.894947	-0.28615	0.999963	0.116721	0.966336	-0.148034	0.910832	0.869705	0.423458
Manes.01G147300	PR-9r1	-0.153099	0.919706	-0.439832	0.682758	-0.838766	0.307548	-0.638248	0.43399	0.0960835	0.999452	0.0289348	0.999414	-1.30409	0.0909173	-1.23346	0.0968542	-0.972326	0.999986	-1.42455	0.156931	-0.867841	0.351046	-1.03778	0.17883	0.395911	0.999963	0.320502	0.86059	0.0399903	0.97272	-0.583941	0.550277
Manes.18G078800	PR-9r2	-0.263137	0.534336	-0.0597357	0.904047	0.0777951	0.845492	-0.110788	0.753972	0.183046	0.985695	0.237368	0.921762	0.577059	0.045651	-0.214546	0.511657	0.481579	0.999986	0.626103	0.0931888	0.786928	0.00899267	0.928503	0.0004392	0.256737	0.999963	0.227052	0.706158	0.336128	0.300205	0.303285	0.39617
Manes.02G165100	PR-9r3	0.771606	0.295349	0.780654	0.239128	-0.148305	0.848973	0.141518	0.843269	-0.207948	0.999452	0.131508	0.99035	-0.778713	0.198391	-0.598443	0.322796	-0.311362	0.999986	0.0731234	0.954342	-0.214479	0.816399	-0.602994	0.326698	0.0171542	0.999963	0.700628	0.462454	-0.119712	0.884471	0.522734	0.459296
Manes.08G002700	PR-9r4	-2.75045	0.132345	-2.33495	0.181498	-5.04078	0.00077162	-2.36605	0.115602	-0.257547	0.999452	0.562093	0.981233	1.586	0.36975	2.72092	0.0735732	-0.287008	0.999986	0.016427	0.995689	-0.554835	0.820505	0.782855	0.668905	-1.4173	0.999963	-5.29942	0.00899693	-4.76855	0.00203346	-4.78557	0.00309443
Manes.16G121900	PR-9r5	0.318825	0.408768	0.0668315	0.886322	0.395525	0.180384	0.269329	0.371014	0.103685	0.999452	0.368583	0.746554	0.277333	0.380547	0.546231	0.0424568	-0.00498187	0.999986	0.32831	0.437451	0.214247	0.579517	0.421938	0.134624	0.20759	0.999963	0.568476	0.138593	0.531287	0.0639141	0.767649	0.00855275
Manes.11G094500	PR-9r6	-0.375983	0.412208	-0.102563	0.849207	-0.273476	0.482156	-0.371652	0.288587	-0.256516	0.96126	0.190947	0.960986	0.0991066	0.82964	0.291124	0.429267	-0.154089	0.999986	0.364411	0.483543	0.233617	0.624699	0.105615	0.817099	-0.0190159	0.999963	0.355743	0.556831	0.149307	0.735193	0.607397	0.102823
Manes.11G139700	PR-9r7	-2.06491	0.0248192	-2.06173	0.0180844	-1.54068	0.0688436	-3.04905	6.85e-05	0.197288	0.999452	0.640602	0.934902	0.665011	0.506058	0.0167164	0.989469	0.166397	0.999986	0.899656	0.493883	0.955726	0.365945	1.22528	0.154214	-0.0426328	0.999963	0.240487	0.912367	0.567973	0.58404	-0.46319	0.693174
Manes.07G135200	PR-10a	3.33718	0.00140913	2.62103	0.0133063	4.04885	7.87e-06	2.71251	0.00488013	1.30017	0.7067	2.06503	0.28063	1.60304	0.112761	2.43226	0.00776895	0.0531499	0.999986	-0.539056	0.755913	1.11349	0.343611	1.25857	0.201418	-0.698686	0.999963	0.581277	0.784294	2.01443	0.0352715	0.959042	0.413654
Manes.10G007900	PR-10b	0.965776	0.423562	1.6007	0.0933258	1.56567	0.0692769	0.572901	0.563751	1.05793	0.762148	1.12255	0.746554	0.315664	0.783176	1.02909	0.241407	-0.960843	0.999986	-0.750903	0.585528	-0.177647	0.904443	-0.210739	0.85533	-0.799777	0.999963	-0.618124	0.728367	-0.638177	0.526888	-0.254155	0.838781
Manes.15G007700	PR-10d	3.10882	0.0286109	1.97191	0.200208	4.64801	5.19e-05	4.91155	1.93e-05	3.4107	0.0164813	1.3838	0.810057	3.06409	0.00650002	2.48923	0.0264492	1.98899	0.999986	1.71719	0.26724	2.54921	0.0282784	3.65762	0.000230584	1.59114	0.999963	0.337138	0.909866	2.99185	0.00601973	1.50859	0.250294
Manes.03G200600	PR-10e	1.85715	0.30404	2.66775	0.0724194	1.78984	0.221184	0.890814	0.575075	-0.920284	0.968735	-0.308778	0.988456	-2.18892	0.0877009	-4.76075	0.000268785	-0.79268	0.999986	0.43633	0.868038	-0.192323	0.937916	-2.89475	0.0821764	0.862328	0.999963	0.51358	1	-0.40993	0.824977	0.923718	0.589942
Manes.15G008400	PR-10f1	1.9837	0.165582	1.41452	0.323567	2.63046	0.0206941	3.76824	0.000479567	0.659576	0.988479	0.491769	0.977507	0.654498	0.64869	-0.262459	0.861225	0.858284	0.999986	1.25099	0.48122	2.45841	0.0465457	1.70392	0.142711	0.4857	0.999963	-0.163094	0.962595	-1.41956	0.261126	0.381188	0.822813
Manes.15G008100	PR-10f5	1.52207	0.120525	0.893514	0.382911	2.6728	0.000402135	3.15993	2.15e-05	1.0831	0.71734	1.0273	0.773797	1.91389	0.017752	1.80698	0.0217076	0.228685	0.999986	1.68191	0.120302	1.37459	0.141414	1.87501	0.0161815	1.48283	0.804037	1.32647	0.2911	1.79333	0.0311119	1.76615	0.0499674
Manes.15G008500	PR-10g1	0.066898	0.986824	-0.633431	0.76314	-0.132389	0.951103	-1.56908	0.286945	0.320241	0.999452	1.04743	0.93698	-0.388809	0.842659	-1.5732	0.291515	0.622317	0.999986	-0.0781131	0.979975	-0.275216	0.913466	-3.71837	0.00453046	0.987129	0.999963	1.84034	0.426995	0.38728	0.844686	1.42851	0.409961
Manes.15G008600	PR-10g2	-0.116455	0.962516	-1.63492	0.23166	-0.260126	0.866932	-2.46244	0.0289116	-0.169159	0.999452	0.816251	0.937507	-0.62818	0.651406	-1.29604	0.268349	0.375975	0.999986	0.136876	0.955475	-1.18672	0.406414	-3.36266	0.00323491	1.24758	0.999963	1.87423	0.272165	0.325126	0.840762	1.50805	0.260841
Manes.15G008700	PR-10g3	3.6681	0.164943	4.22134	0.0714267	5.08629	0.0108124	5.20499	0.00857931	0.336209	0.999452	1.40878	0.882326	0.790008	0.667459	0.38315	0.839574	0.41981	0.999986	2.23925	0.282136	3.88477	0.0104417	2.06628	0.170207	2.8293	0.77819	3.43543	1	1.37475	0.454664	1.96326	0.288174
Manes.05G089900	PR-10i1	2.21771	0.063975	2.9661	0.00484582	1.0823	0.355226	2.70945	0.0062295	1.68818	0.505709	1.84789	0.50814	2.01953	0.0565393	0.358573	0.786622	1.26615	0.999986	2.73612	0.0361729	0.092722	0.966805	0.773544	0.528107	3.92674	0.000869359	2.85767	0.03408	3.11836	0.00243682	-1.24238	0.327854
Manes.05G090000	PR-10i2	-0.644333	0.744079	-0.897091	0.578267	-0.0911482	0.960741	-1.67914	0.162644	-0.0331935	0.999452	0.565581	0.973377	-0.411854	0.798916	-2.5308	0.0261694	0.16946	0.999986	0.0573504	0.982282	-0.185021	0.933201	-2.29882	0.0463255	0.599089	0.999963	0.984159	0.677677	-0.0222801	0.989685	0.367497	0.83666
Manes.15G130100	PR-10i3	0.0270595	0.991083	-0.00780596	0.996739	1.57086	0.1356	1.25829	0.230496	-0.795696	0.96126	-2.00954	0.40269	-4.03856	0.000134844	-3.41145	0.00062567	0.13477	0.999986	0.0534374	0.98111	0.197131	0.915247	-0.97109	0.402348	-0.0503537	0.999963	0.187174	0.949599	-0.815357	0.501279	1.30978	0.273167
Manes.09G110800	PR-10j2	3.40207	4.61e-05	2.43029	0.00494259	3.95727	1.18e-07	2.37966	0.00304661	2.13603	0.0490133	1.90679	0.181523	0.535109	0.593652	0.898347	0.298857	-0.176004	0.999986	-1.12416	0.340231	-0.480825	0.690165	-0.0151932	0.989443	0.232524	0.999963	0.127976	0.956767	0.317725	0.770522	-0.289722	0.807697
Manes.14G141000	PR-11a	-0.378576	0.777606	0.496037	0.653614	1.06578	0.195145	-0.624361	0.467837	0.726563	0.927825	0.938782	0.80034	1.71475	0.028976	0.711065	0.41643	-0.193217	0.999986	-0.0814284	0.962143	1.06297	0.253431	1.0653	0.185683	0.34553	0.999963	0.940432	0.492804	1.83416	0.0195724	-0.334264	0.773508
Manes.14G144300	PR-11c	-0.0917603	0.961857	0.0670451	0.963569	-0.12225	0.924467	0.859437	0.35236	-0.0255243	0.999452	0.0408269	0.999332	1.14474	0.221794	2.22083	0.00619631	0.64676	0.999986	1.14315	0.369941	1.43845	0.142699	1.57468	0.0635276	0.34758	0.999963	0.35549	0.868328	0.718115	0.481567	1.35466	0.170451
Manes.14G111300	PR-11d1	0.212213	0.889464	0.453101	0.69706	-0.327886	0.759657	0.417631	0.65546	-0.348186	0.999452	1.07917	0.83634	0.469921	0.713171	-0.446835	0.723883	-0.140754	0.999986	0.0505069	0.978104	-0.324537	0.811197	-0.0473692	0.969552	1.0093	0.999963	0.317293	0.878492	0.069823	0.958033	-0.171406	0.895244
Manes.14G111400	PR-11d2	1.132	0.726286	-0.144997	0.966407	1.97081	0.370713	3.83101	0.044632	-1.64624	0.941591	0.379188	0.992389	0.0533473	0.986563	-1.21403	0.587336	0.730608	0.999986	1.61855	0.611533	2.94271	0.187609	0.681622	0.790154	1.6937	0.999963	0.836244	0.857154	-2.86106	0.165682	1.47899	0.554419
Manes.08G171800	PR-14a	-1.17063	0.0934121	-1.22164	0.0562096	-1.75764	0.00150299	-1.13461	0.0519519	-0.890078	0.592243	-0.368297	0.954241	0.582486	0.393585	-0.435186	0.52052	0.43213	0.999986	1.37886	0.0722386	0.557768	0.477244	0.945005	0.115656	0.616708	0.999963	-0.530659	0.649247	0.439094	0.543023	-0.325143	0.696733
Manes.08G171900	PR-14b	-1.23975	0.00990194	-1.04375	0.0276446	-1.46782	0.000406195	-0.906777	0.0398815	-0.606608	0.69866	-0.186904	0.979192	0.571205	0.247678	-0.243005	0.652231	0.264235	0.999986	0.695563	0.279116	0.226588	0.748298	0.34868	0.506666	0.521302	0.999963	-0.342432	0.714144	0.148822	0.812541	0.0415988	0.95428
Manes.09G117300	PR-14c	-0.613569	0.434487	-0.787592	0.236958	-0.900133	0.12256	-0.870325	0.124778	-0.546014	0.91641	0.0594942	0.999257	-0.0374876	0.96665	-0.27339	0.696642	-0.198328	0.999986	-0.110641	0.929642	0.139785	0.887832	-0.0983205	0.905038	-0.477769	0.999963	0.799929	0.39813	0.325142	0.663725	-0.596467	0.415771
Manes.14G166500	PR-14d	-0.649583	0.28136	-0.604779	0.273344	-0.648248	0.186687	0.0530251	0.930313	-0.879796	0.310216	0.568066	0.78288	1.77569	5.25e-05	1.45662	0.000731878	-0.0725924	0.999986	0.93471	0.128025	0.541718	0.349482	0.710828	0.131189	0.360297	0.999963	0.90895	0.157963	1.80239	5.64e-05	1.16638	0.0174761
Manes.03G176600	PR-14g2	-1.08427	0.425616	-0.855347	0.512313	-0.403054	0.748921	-0.582786	0.596793	0.0152886	0.999452	0.0204273	0.999501	-0.0291209	0.984692	0.746453	0.477322	-0.323683	0.999986	0.950343	0.515046	0.960458	0.422029	-0.195918	0.885082	-0.741571	0.999963	-1.93336	0.135106	-2.05456	0.0297661	-0.316072	0.817947
Manes.15G030500	PR-14g3	-0.799916	0.115519	-0.53857	0.296225	-0.922677	0.0267298	-0.480126	0.280337	-0.0566648	0.999452	0.278297	0.952641	0.635886	0.170795	0.306176	0.541362	-0.346282	0.999986	-0.181333	0.828634	0.0278379	0.976054	0.0574672	0.928037	-0.222744	0.999963	-0.075259	0.952707	0.018665	0.977669	-0.0431667	0.950755
Manes.08G171700	PR-14m1	-1.80691	0.0620519	-1.4403	0.127871	-0.798451	0.407527	-0.784046	0.392295	-1.08908	0.73734	-0.868833	0.86047	0.883126	0.357688	0.0191004	0.987629	0.055547	0.999986	0.306884	0.856957	0.094478	0.955465	-0.0720844	0.954103	1.04686	0.999963	0.0210982	0.995181	1.83125	0.0319004	1.22756	0.213483
Manes.S095100	PR-14m2	3.13173	0.117178	2.6491	0.169747	5.46158	0.000381893	5.99209	8.71e-05	-1.27644	0.959103	1.26018	0.928559	1.87668	0.288909	0.897177	0.635416	0.815382	0.999986	1.7241	0.492723	4.57755	0.005954	3.70431	0.0146085	-0.0682386	0.999963	0.152564	0.976062	1.33722	0.476249	1.26436	0.541696
Manes.01G236500	PR-15/16a	-0.778607	0.602059	-0.914189	0.477111	-0.774282	0.505912	-0.858885	0.427112	0.213424	0.999452	0.334853	0.982197	-1.73363	0.088078	-1.9099	0.0473515	-0.587763	0.999986	-1.20981	0.41679	-1.66294	0.139047	-2.53906	0.00618728	0.294333	0.999963	0.33735	0.89236	-1.00905	0.371216	-0.203456	0.89432
Manes.05G006700	PR-15/16b	-0.417664	0.774469	-0.552484	0.649223	-0.702361	0.476563	-0.749236	0.41825	0.0802342	0.999452	0.511486	0.955547	-2.1222	0.0100714	-2.21891	0.0051768	-0.824532	0.999986	-1.61787	0.149316	-1.445	0.128615	-2.70506	0.000547885	0.274142	0.999963	0.38114	0.851594	-1.58272	0.0704534	-0.210047	0.869837
Manes.14G072500	PR-15/16c	1.02199	0.449182	1.80695	0.082069	4.30916	4.52e-08	3.79355	2.47e-06	1.44178	0.27299	1.64599	0.219692	2.16617	0.00198134	2.79469	3.46e-05	-0.248215	0.999986	0.581339	0.628321	0.548246	0.584552	1.39888	0.0447387	0.256393	0.999963	1.27329	0.230692	1.68775	0.0203917	1.43938	0.074203
Manes.03G039900	PR-15/16d1	-1.18806	0.686083	-0.22679	0.943523	-1.39802	0.52172	-2.09884	0.276633	0.362925	0.999452	0.256333	0.99719	-6.76382	0.000118689	-7.95529	3.3e-06	-0.473553	0.999986	-2.20835	0.430981	-1.38675	0.591037	-4.38053	0.0119493	-0.936774	0.999963	-0.623971	0.893587	-2.87307	0.141001	-3.11887	0.135007
Manes.16G096200	PR-15/16d2	-0.908823	0.635739	-0.121054	0.954587	-0.349503	0.837732	-2.30162	0.0599348	0.238351	0.999452	0.210892	0.994362	-2.84337	0.0201674	-3.03209	0.00992507	-0.0593199	0.999986	-1.20943	0.543484	-0.308731	0.88767	-1.83074	0.150549	-0.35518	0.999963	0.0665606	0.988232	-0.839579	0.584789	-0.681142	0.696022
Manes.04G144900	PR-15/16d3	0.101428	0.973417	1.12649	0.482831	0.970311	0.504264	-1.02241	0.452355	0.362888	0.999452	0.455278	0.980085	-2.79367	0.0217245	-3.59983	0.00180305	-0.720842	0.999986	-0.873733	0.683649	-0.133232	0.957154	-1.98803	0.110179	-0.618018	0.999963	-0.00173844	0.999874	-0.531855	0.747278	0.186514	0.924964
Manes.11G020100	PR-15/16d4	0.355504	0.850477	1.17163	0.361497	1.36881	0.220634	-0.728001	0.537151	0.35896	0.999452	1.14197	0.83634	-2.12216	0.0424023	-1.3284	0.219458	-1.05416	0.999986	-1.16782	0.469678	0.180443	0.924465	-1.036	0.368493	-1.00382	0.999963	-0.0609612	0.986818	-0.407825	0.772692	-0.70897	0.612455
Manes.08G024600	PR-15/16f1	-1.82499	0.123831	-2.67612	0.0130739	-3.27655	0.000498251	-4.14682	2.59e-05	0.506193	0.995124	-0.926251	0.888257	-3.08029	0.00131983	-3.59913	0.000142423	-1.22373	0.999986	-3.03305	0.0222007	-2.66	0.0149274	-3.78675	0.000308788	-0.492506	0.999963	-1.03801	0.546592	-2.72562	0.00438345	-1.94747	0.0661077
Manes.10G061300	PR-15/16f2	-1.39835	0.477718	-4.03699	0.0250746	-1.68236	0.262828	-2.10469	0.136238	-0.0559487	0.999452	-0.434106	0.98382	-2.59942	0.0622965	-4.28776	0.0015958	-0.411972	0.999986	-1.84941	0.364386	-2.40062	0.129141	-6.52202	0.000513863	0.164283	0.999963	-0.0890146	0.985043	-2.77246	0.0526675	-1.55476	0.346003
Manes.17G113900	PR-15/16g1	-2.04826	0.174372	-1.37264	0.358955	0.280757	0.861398	-0.266403	0.856688	-0.472893	0.999452	1.20524	0.845484	-0.619258	0.667459	-0.488203	0.726286	0.0983378	0.999986	-1.07838	0.553099	2.66809	0.0264013	-0.301396	0.847871	-1.60735	0.999963	-1.20294	0.558744	-2.48517	0.0296258	-0.355993	0.833916
Manes.17G114000	PR-15/16g2	-0.708971	0.510673	-2.18011	0.00501682	-0.817009	0.325602	-1.33403	0.0730939	0.426293	0.988763	-0.0153977	0.999501	-1.8035	0.0132527	-2.24935	0.00121979	0.00481817	0.999986	-1.03325	0.342565	-0.762801	0.426908	-1.68019	0.017886	0.175262	0.999963	0.0474995	0.985304	-0.567007	0.525856	0.452609	0.656737
Manes.08G131100	PR-15/16j5	-0.270872	0.989873	-2.29514	0.8642	-22.3761	0.00451187	-6.41245	0.487978	2.74508	0.999452	-3.14035	0.980085	-20.7989	0.0106039	-21.0144	0.00753609	-0.0418241	0.999986	0.432005	0.981313	0.153127	0.99254	0.367769	0.976896	17.2154	0.553255	-0.623419	1	-1.14545	0.929449	-1.20422	0.930049
Manes.01G194800	PR-15/16l1	0.579654	0.730112	0.0154952	0.993574	0.254347	0.856978	-0.176961	0.893079	0.296514	0.999452	0.29304	0.983968	-1.73928	0.0859899	-2.55077	0.0064271	-0.794245	0.999986	-1.33553	0.359245	-1.57675	0.167896	-3.37827	0.000448157	-0.51432	0.999963	-0.0413719	0.990924	-1.69204	0.10623	-0.470472	0.739344
Manes.06G128500	PR-15/16l2	-1.30151	0.303989	-0.901121	0.467972	-0.672739	0.541817	-0.920443	0.357052	0.326477	0.999452	0.453877	0.972553	-2.59963	0.0122581	-1.62303	0.0964511	-0.801387	0.999986	-0.778383	0.623739	-1.37124	0.233013	-1.29665	0.2003	0.11731	0.999963	-0.309327	0.891986	-1.24394	0.20914	-0.877617	0.434659
Manes.08G106400	PR-15/16m1	0.184311	0.859599	-0.386955	0.62876	-0.283199	0.698812	0.077857	0.9166	0.703702	0.768711	0.39517	0.944256	-0.147327	0.853038	0.182473	0.801053	0.154776	0.999986	-0.48792	0.605427	0.188057	0.84528	0.0103815	0.989904	0.380252	0.999963	0.550155	0.610641	0.0463022	0.958704	0.0837655	0.92661
Manes.09G182300	PR-15/16m2	0.919765	0.308319	0.178841	0.875122	-0.181457	0.848333	-0.648367	0.386016	0.711606	0.874244	-0.116016	0.994589	-0.640507	0.421911	-0.274753	0.746419	-1.01254	0.999986	-1.1716	0.223558	-1.39136	0.0690561	-1.15042	0.0984501	-0.141323	0.999963	-0.540485	0.70584	-0.775673	0.317332	-1.07158	0.178841
Manes.S013800	PR-17a	1.07857	0.485624	0.878264	0.550824	3.36913	0.000845327	2.06019	0.0548849	0.566799	0.995537	-0.227867	0.99121	-0.15858	0.922367	-0.505324	0.704055	0.168905	0.999986	1.32538	0.419952	2.02309	0.0942204	2.15577	0.0409437	0.539145	0.999963	1.41042	0.433486	2.51648	0.0202182	1.26719	0.332474
Manes.S020200	PR-17b	2.92478	0.107989	1.91835	0.321496	4.69698	0.000766291	3.65041	0.0119903	1.1416	0.956788	0.662701	0.975562	0.460282	0.815854	-0.351224	0.856638	0.278756	0.999986	1.46677	0.424565	1.93511	0.165478	2.02372	0.09446	0.335314	0.999963	1.18905	0.607476	2.25855	0.0712356	0.859096	0.595526
Manes.07G071700	PR-17c	0.618533	0.515887	0.365297	0.706067	1.34296	0.0394707	1.90971	0.00195574	1.01749	0.611195	1.36403	0.373789	1.84919	0.00537921	0.891007	0.214578	0.339188	0.999986	1.93005	0.0156022	2.46033	0.000139753	2.56441	1.61e-05	0.741221	0.999963	0.803768	0.485234	1.6494	0.012164	-0.0615169	0.954285
Manes.S020100	PR-17d1	0.0105854	0.997769	-0.212784	0.924854	2.07827	0.101299	0.475601	0.755254	-0.39916	0.999452	-1.23459	0.894444	-0.0181102	0.993559	-0.660782	0.663701	-0.489419	0.999986	0.558404	0.812661	0.548763	0.780173	0.169771	0.926577	-1.06103	0.999963	-1.79597	0.375643	-0.509861	0.758265	-1.09841	0.486039
Manes.02G084700	PR-17d2	0.996901	0.482171	0.966598	0.452609	-0.249284	0.85864	0.63231	0.582531	-0.0572321	0.999452	-0.128084	0.997406	-0.963525	0.404651	0.134289	0.921897	0.21082	0.999986	0.491966	0.79577	0.541459	0.726843	0.330959	0.808473	-0.0187576	0.999963	0.378965	0.879233	-0.222342	0.879399	0.543473	0.699062
a Detected PR genes are defined as genes with a mean count read of > 20 in a genotype from 0-22 dpi. DEGs are a subset of detected genes and were identified by comparisons of PR gene expression values at 1-22 dpi to 0 dpi and had a log2FC >1 or < -1 and an FDR < 5%.

## Sheet: Table S5
Table S5. Mean RPKM values of PR genes during whitefly infestation (0-22 dpi) of four whitefly-susceptible genotypes
		COL2246					COL1468					60444					TME3
Gene	Annotation	0 dpi	1 dpi	7 dpi	14 dpi	22 dpi	0 dpi	1 dpi	7 dpi	14 dpi	22 dpi	0 dpi	1 dpi	7 dpi	14 dpi	22 dpi	0 dpi	1 dpi	7 dpi	14 dpi	22 dpi
Manes.07G050400	PR-1a	0.305752	8.99088	2.23936	28.3639	76.4234	0.820081	0.173771	2.303	7.63618	0.991729	0.164821	0.183437	1.10372	8.48863	6.47743	1.42265	3.34565	8.38952	31.5943	36.6954
Manes.07G050300	PR-1b	0	3.09398	0.885083	11.2924	29.5663	0.721596	0.0942006	1.76118	4.94891	0.614559	0.105636	0.0609282	0.655118	6.8018	5.08041	2.17923	5.34778	11.9336	61.3486	65.0678
Manes.15G098400	PR-1c1	0	0	0	0.0695008	0.165381	0	0.0508848	0.0782787	0.0562265	0.0281056	0.0959545	0.0401911	0.0407138	0.250404	0.0821967	0.106444	0.228168	0.196316	0.220533	0.326472
Manes.06G026900	PR-1c2	236.515	45.0542	41.1422	33.5484	14.8391	123.734	92.6446	95.6832	27.8331	10.436	77.6553	74.8897	53.0965	27.5854	3.9323	44.4436	52.7969	85.8168	20.6049	61.8797
Manes.06G027000	PR-1c3	24.7126	8.00635	13.6678	8.32628	2.82363	3.21654	2.60737	2.23622	1.01602	0.225182	7.39589	5.56478	1.93992	3.89198	3.41129	17.0592	11.0297	13.2316	9.26568	5.76669
Manes.13G133200	PR-1c4	39.3687	23.0717	16.7388	15.0234	13.8026	16.7507	22.7858	13.726	11.9605	6.48049	21.8327	20.5802	11.5463	13.0412	10.4996	18.9909	22.6098	13.3292	10.7488	8.77436
Manes.08G000600	PR-1c5	3.05862	2.96806	2.75085	1.72977	1.18777	1.98872	1.961	0.910448	1.402	0.461428	2.53521	3.71974	1.47279	0.765461	0.989922	1.99196	2.17131	0.90171	0.351914	0.678408
Manes.06G028000	PR-1cL	0	0.111284	0.128466	0	0	0	0.0231059	0.0241457	0.0313998	0	0	0	0	0.0303639	0.0924781	0.108356	0	0	0	0
Manes.07G050200	PR-1d1	0.370217	0.0493375	0.0850269	0.40789	0	0.145926	0.0938628	0.0686385	0.132748	0.051848	0.102189	0.0665686	0.0352727	0.230998	0.128226	0.109754	0.124398	0.0844338	0.411014	0.102252
Manes.10G089700	PR-1d2	0	0	0	0	0	0	0	0	0	0	0	0	0	0	0	0	0	0	0	0
Manes.02G187900	PR-1d3	0	0.106571	0	0.0170752	0	0	0	0	0	0	0	0	0	0	0	0.0362867	0	0	0	0
Manes.07G050800	PR-1dL1	0	0	0	0	0	0	0	0	0	0	0	0	0	0	0	0	0	0	0	0
Manes.07G050900	PR-1dL2	0	0	0	0	0	0	0	0	0	0	0	0	0	0	0	0	0	0	0	0
Manes.02G187700	PR-1dL3	0	0	0	0	0	0	0	0	0	0	0	0	0	0	0	0	0	0	0	0
Manes.10G090000	PR-1dL4	0	0	0	0	0	0	0	0	0	0	0	0	0	0	0	0	0	0	0	0
Manes.10G089900	PR-1dL5	0	0	0	0	0	0	0	0	0	0	0	0	0	0	0	0	0	0	0	0
Manes.07G050700	PR-1e	0	1.37108	0.192207	0.0540605	0.0320102	0	1.50607	0.278438	0.377528	0.0619746	0.542067	2.07748	2.29627	1.88693	3.68164	0	0.357025	0.360319	2.36321	0.143054
Manes.10G089800	PR-1eL	0	0	0	0	0	0	0	0	0	0	0	0	0	0	0	0	0	0	0	0
Manes.13G130200	PR-2a	0.190978	0	0	0.0127378	0	0.0158374	0.0118717	0	0.00958624	0.084339	0	0.0222867	0	0.0181477	0	0.0821609	0.0904149	0.00976094	0.0509907	0.0169833
Manes.17G032500	PR-2b	0	0	0	0.014708	0.0145807	0.0177596	0	0.0320426	0	0	0.0241285	0.0255143	0	0	0	0.0381975	0	0	0	0
Manes.03G202900	PR-2c1	16.9223	12.4838	15.82	20.6594	20.1183	19.799	16.8885	16.679	25.535	19.1414	13.1029	12.6773	10.5288	11.4193	14.2044	16.8169	19.1644	13.8942	20.8524	17.2874
Manes.08G054400	PR-2c2	4.64179	18.6449	9.75233	71.1263	107.626	8.24876	22.9608	25.379	44.895	11.7037	12.443	31.7671	38.8719	80.7062	25.003	5.88586	23.7756	26.8032	41.2121	41.242
Manes.03G039800	PR-2cL	0	0.0307854	0.00957124	0.0418938	0	0.0759114	0.0327075	0.0182538	0.0070301	0.010784	0.184156	0.0611471	0.021699	0.0993455	0.0796847	0.2538	0.0699186	0.116124	0.0227196	0.040195
Manes.01G056700	PR-2d1	0.15367	0.07253	0.176047	0.13929	0.114414	0.13973	0.209027	0.133595	0.113068	0.0506178	0.214239	0.155772	0.0955481	0.0348918	0.0435704	0.104438	0.101003	0.0769883	0.0263353	0.0997512
Manes.13G051800	PR-2d2	4.65508	9.18271	5.475	3.02053	2.06536	6.74077	9.95612	3.91446	1.55856	1.00976	3.57132	2.40885	1.06245	1.08321	0.578546	6.5669	4.76476	2.58725	1.14938	1.40025
Manes.12G050400	PR-2d3	2.66871	2.92982	2.86865	10.5897	1.20343	3.56326	5.61614	4.13203	0.991814	0.864844	1.80283	1.53888	0.94629	1.14248	0.495736	3.49374	3.1735	1.76429	1.52664	1.28205
Manes.03G068000	PR-2e1	0.0530624	0.231974	0.106282	0.0344964	0.0671496	0.141125	0.397584	0.0918462	0.0140453	0.0107181	0.00735088	0.0637615	0.0209496	0	0.00646318	0.0870727	0.221367	0.0324566	0.00577894	0.0214938
Manes.02G225300	PR-2e2	7.02941	7.55324	4.42451	5.66728	3.89281	6.21771	8.29527	4.37991	2.57011	2.34068	6.69641	4.96075	2.85156	3.14494	3.00184	7.30954	5.1795	3.20539	2.22115	2.77864
Manes.18G145400	PR-2e3	5.40421	4.26105	3.12632	3.92059	3.0011	4.71841	5.18097	4.10325	3.04047	2.37462	4.72564	4.42034	3.20303	2.45711	2.80831	5.59398	4.82975	2.76751	2.84484	2.91086
Manes.03G054500	PR-2e4	1.00984	0.854365	0.794644	0.528415	0.983632	1.00162	1.35501	0.995764	0.411148	0.696742	1.35428	0.711536	0.824937	1.33615	0.904203	0.816494	1.00701	0.97673	0.478348	1.188
Manes.16G088700	PR-2e5	0.779661	0.54047	0.443436	0.535393	0.541346	0.731497	1.3067	0.765288	0.207639	0.295862	0.990522	0.461042	0.270331	0.341664	0.211158	0.83528	0.728614	0.688121	0.395639	0.468627
Manes.09G142500	PR-2e6	4.03612	6.37438	6.04567	5.55131	5.31662	7.05695	8.79375	6.60477	4.42037	4.90951	10.4833	10.0411	8.6582	6.08479	5.41752	8.2812	6.69554	6.4658	5.01659	5.75452
Manes.S014200	PR-2e7	1.31282	0.967781	0.966557	1.65368	0.908378	1.00984	1.52898	1.89697	0.923123	1.33228	1.71821	1.00572	0.689218	1.13596	0.742207	1.85475	0.948896	0.734553	1.2478	0.628866
Manes.08G073400	PR-2e8	6.20438	3.53268	2.71466	4.10247	2.3011	3.86961	2.54191	2.82153	2.5501	1.82946	2.08973	1.90489	1.01662	1.30401	1.12458	3.11423	2.51395	1.62416	1.94124	1.65082
Manes.09G085100	PR-2e9	7.38632	3.63187	3.67409	2.82624	2.71578	5.33639	3.81121	3.17398	2.94169	1.84955	5.49768	5.32092	3.53938	2.15228	1.92971	4.91951	4.11229	2.44089	2.10078	2.24592
Manes.09G077900	PR-2e10	4.73696	2.21615	2.41295	2.23813	2.06647	3.81862	2.04532	2.37467	1.99943	1.26999	5.99787	6.17169	4.22754	2.79585	2.00417	5.28408	4.86163	2.87997	2.5178	1.92913
Manes.12G144400	PR-2eL	0.118081	0.082184	0.0325213	0.0204276	0.025019	0.010439	0.0234753	0.0194356	0.0126373	0.00566978	0.0397892	0.013121	0.0465087	0.0306802	0.00651626	0.03798	0.0296306	0.0209638	0.0285926	0.0189864
Manes.13G029300	PR-2f	0.373584	0.229454	0.223814	0.629594	0.735814	0.475605	0.413071	0.163327	0.157486	0.128667	0.652714	0.484138	0.385407	0.341027	0.363247	1.09878	0.62536	0.671495	0.565445	0.536007
Manes.07G124600	PR-2fL	0.155938	0.0387128	0.0218755	0.0986628	0.0546472	0.0946786	0.0581978	0.0384906	0.0625295	0.0325022	0.0615345	0.1728	0.0200195	0.034332	0.0205089	0.273499	0.217442	0.138951	0.12964	0.0889361
Manes.15G067000	PR-2g1	15.4745	21.1668	24.931	23.5912	16.2344	16.2796	11.7005	12.2522	8.50293	5.49657	33.1218	11.9078	8.97983	8.18096	7.38825	23.4418	12.5062	9.55565	11.3501	8.09992
Manes.12G069700	PR-2g2	28.2563	24.4014	10.0119	2.31231	2.36384	17.7702	22.8284	7.88222	0.45061	0.746793	14.4073	11.8679	2.01523	1.40761	0.728132	16.2706	16.0487	4.79131	0.751	4.99445
Manes.13G066200	PR-2g3	7.88407	10.6485	2.68243	3.19365	2.03407	7.96691	9.97881	4.6699	1.12058	1.17219	5.11731	3.25424	1.41225	1.81851	0.808063	11.4216	7.50085	5.40841	2.06103	4.87096
Manes.15G106900	PR-2h1	1.61161	2.49931	1.44497	0.981392	0.892539	2.15749	3.21775	1.20962	0.366946	0.204159	2.3291	1.74471	0.387883	0.416226	0.23972	3.17343	2.03216	1.35325	0.47739	0.613902
Manes.16G053400	PR-2h2	3.29689	4.03314	2.51892	2.80812	2.37447	3.57053	4.93982	2.45213	1.92876	1.65627	3.91342	3.55623	2.52572	2.50367	4.278	5.2991	4.30179	2.93804	4.03026	2.70322
Manes.02G077200	PR-2h3	6.08588	5.20814	1.82354	1.33696	1.27464	8.4834	9.58089	3.8971	0.454966	0.67801	7.40632	4.77557	0.834916	0.717451	0.311261	8.72715	5.22273	2.99726	0.767776	1.57013
Manes.17G081900	PR-2h4	0.753534	1.56448	0.710922	0.795422	1.1816	1.06674	1.33895	1.02921	2.0962	1.66381	1.09498	1.2571	1.31953	1.25599	1.66871	1.48815	1.20926	0.899313	1.04686	0.968385
Manes.15G132800	PR-2h5	3.92031	4.00751	2.18104	4.09585	2.63312	3.8922	4.38406	2.51834	3.05859	3.78973	3.41352	4.50039	4.34189	3.27615	3.7782	4.0992	5.33115	3.5743	4.6424	3.99364
Manes.17G026100	PR-2h6	2.54235	3.58227	2.12256	2.37737	2.82586	4.7504	6.61901	3.91569	1.91887	2.00337	4.65898	4.77983	2.36023	2.46425	1.78842	3.82138	3.74826	3.03914	2.41744	2.46483
Manes.16G005900	PR-2h7	9.56495	8.49753	8.78563	7.72564	8.17841	14.1025	19.895	16.4681	8.54224	9.72281	12.8458	10.5827	7.58993	10.8988	5.65356	15.1971	12.071	10.7316	9.18662	9.19254
Manes.06G056900	PR-2i1	7.00181	8.41261	7.20025	12.0661	14.5386	9.51718	9.88599	10.8403	15.3157	11.9083	13.5546	13.8825	11.3791	10.7552	11.8506	8.56901	8.9184	6.75447	9.41319	8.72145
Manes.11G056300	PR-2i2	1.72598	1.01357	0.514648	0.539605	1.00834	1.36186	1.58143	1.3254	0.365068	0.357501	1.56942	0.682705	0.508066	0.494322	0.270943	1.05225	1.00541	1.20919	0.691304	1.38208
Manes.04G113100	PR-2i3	0.386635	0.481239	0.384594	0.416725	0.526489	0.658638	0.736154	0.583272	0.364948	0.397349	0.535947	0.33583	0.421756	0.472858	0.23228	0.506058	0.487817	0.691326	0.413376	0.485017
Manes.11G162000	PR-2i4	7.57996	9.00463	9.53159	19.0119	7.89265	13.7324	19.0849	11.1285	9.9959	8.87761	26.0878	13.3812	15.3898	11.1552	8.67717	21.0075	11.4276	12.4508	16.2061	11.4517
Manes.01G056000	PR-2i5	9.20673	8.65143	6.45722	9.02293	4.51367	6.13666	9.32084	5.29222	3.14032	2.68697	6.68811	5.67486	3.37105	3.43633	2.89621	8.57255	5.84652	4.14843	2.93503	3.13922
Manes.17G070500	PR-2i6	0.0588085	0.0953492	0.0751997	0.111854	0.152641	0.48748	0.492681	0.263239	0.03344	0.110828	0.369937	0.296039	0.0902313	0.111882	0.0436173	0.350726	0.467334	0.304737	0.105243	0.295555
Manes.15G121900	PR-2i7	0.943218	2.43767	1.34248	2.21354	1.78268	1.71987	2.23638	1.45203	0.346973	0.885426	3.45552	1.39806	0.889171	0.63259	0.193608	3.22331	1.34711	1.89758	0.825033	2.09669
Manes.05G160600	PR-2j1	8.62921	6.63262	5.62968	3.80748	3.80736	5.75353	6.04307	4.59264	2.14899	2.1448	4.60996	3.4388	3.15289	2.51725	2.53787	4.61652	5.11418	3.7881	2.28736	3.93146
Manes.17G100600	PR-2j2	19.4828	22.3022	16.5575	16.3569	11.5345	26.3504	30.0515	25.3242	9.55472	5.80566	27.1854	27.8016	16.0884	16.1528	6.5928	17.7469	16.4441	19.4409	9.53339	13.1945
Manes.15G163900	PR-2j3	6.00138	9.97772	5.71545	14.5407	14.4521	8.37185	27.6073	13.0868	14.9345	7.22546	13.1035	21.2088	11.0918	10.2933	9.45148	7.03956	13.4148	9.90936	9.22444	9.76758
Manes.01G173700	PR-2j4	3.2181	2.52928	0.906729	0.797364	0.79245	2.27736	4.71395	2.05444	0.66065	0.444001	2.56479	1.90569	0.550415	0.816046	0.481422	5.50731	2.66594	1.46365	1.38148	0.79305
Manes.07G116500	PR-2j5	0.665934	0.691311	0.583204	0.722708	0.52892	0.531671	1.19116	0.83475	0.340839	0.79033	0.655384	0.457116	1.4373	3.95045	1.66493	2.87395	1.29566	1.42105	1.2082	0.661007
Manes.10G030200	PR-2j6	0.0205563	0.156702	0.0173281	0.0217686	0.00886969	0.172884	0.348322	0.104157	0.0075833	0	0.696621	0.425755	0.488328	0.165591	0.106398	0.225222	0.0846943	0.0205685	0.00804136	0.15339
Manes.05G192000	PR-2j7	0.2475	0.205149	0.0910651	0.04779	0.174471	0.255877	0.227652	0.207648	0.0273379	0.0710101	0.313562	0.184115	0.196164	0.114509	0.036182	0.172024	0.242167	0.242594	0.143126	0.0860736
Manes.01G040000	PR-2j8	1.09176	0.615052	0.857035	0.39672	0.875672	1.11115	1.44036	0.988627	0.241384	0.211067	0.853986	0.456478	0.315688	0.227278	0.24012	0.775911	0.770163	0.81393	0.347504	0.433526
Manes.05G125000	PR-2k1	0.601805	1.26551	0.356775	0.645207	0.25077	1.26673	2.10129	0.742006	0.0925024	0.141995	1.58417	0.484962	0.146198	0.212892	0.0894679	2.19413	0.714869	0.588103	0.204996	0.762982
Manes.16G107700	PR-2k2	7.28133	7.62068	2.92941	1.64569	1.71616	4.58457	6.23397	1.54512	1.0144	0.887837	3.88179	3.49344	0.817478	0.556432	0.626183	6.09227	4.73581	1.63269	0.589784	1.11405
Manes.03G028200	PR-2k3	5.07229	4.193	3.41395	2.64343	2.51225	3.90353	4.34903	2.71683	1.76908	1.76571	4.05868	3.43097	2.05778	1.51175	1.52793	3.7041	2.90414	1.84011	1.58653	1.26737
Manes.12G113200	PR-2l	8.98115	7.9977	1.61118	0.803617	0.595515	6.43128	11.6644	2.7422	0.283027	0.366367	6.66142	2.66096	0.316033	0.358742	0.169694	9.79116	4.91548	1.75569	0.316639	0.761875
Manes.04G065700	PR-3a	0.500144	0.40452	0.67417	0.544454	0.607744	0.258177	0.199895	0.0845722	0.0539765	0.00722822	0.177848	0.0855582	0.0574799	0.0501488	0.00830738	1.52909	1.36046	1.08823	1.0587	0.810365
Manes.04G065900	PR-3bL	0.0246487	0.0226973	0.0729579	0.0200027	0.0302201	0.0408089	0.0365232	0.0360962	0.0284058	0.00851903	0.00895063	0	0	0.0183827	0	0.175517	0.0737206	0.0937036	0.0696933	0.045426
Manes.04G067800	PR-3c1	20.5088	15.4832	14.9974	24.1664	28.656	12.1572	11.3535	9.52153	7.69012	6.69255	15.9195	15.4372	11.999	8.74174	10.5843	36.735	31.2661	26.723	25.8511	24.4184
Manes.04G067900	PR-3c2	43.1431	33.017	40.5056	47.7022	48.0505	46.5155	44.8109	38.5194	32.2341	27.5848	40.7953	34.8381	26.7198	22.87	22.496	75.9845	63.2233	51.7296	50.9228	45.3841
Manes.11G106100	PR-3d	26.1067	62.9619	44.699	51.1244	109.35	29.9926	68.3854	37.1425	27.7161	18.8023	34.3856	32.2219	29.0108	29.3777	20.5956	34.6576	29.8508	26.7883	29.599	30.8296
Manes.05G008400	PR-3e	0	0.186699	0.10115	0.31177	0.111522	0.0137398	0.0646235	0.0519467	0.0629935	0.220187	0.0884206	0.166424	0.143104	0.355818	0.317734	0.200787	0.580154	0.105104	0.424226	0.745924
Manes.05G195100	PR-3f1	148.444	188.464	187.912	154.558	113.519	251.189	290.445	275.912	160.917	138.878	210.473	184.305	121.813	142.529	89.6744	196.316	156.115	203.247	143.637	150.532
Manes.15G006000	PR-3f2	5.36219	3.54729	2.655	4.16471	2.54944	6.79829	7.17464	6.83528	2.34214	3.29854	6.68406	4.5206	3.60374	3.90515	2.32541	7.21481	7.13424	8.57495	2.71152	3.74749
Manes.S045100	PR-3g1	0.0517451	7.65008	8.70267	35.8903	8.71437	3.03409	21.1397	7.25723	8.51914	15.4926	4.21696	6.48178	18.9149	15.601	18.1542	5.93079	7.39023	4.87578	14.1278	22.4533
Manes.11G130700	PR-3g2	9.44502	10.0658	10.6334	19.8798	30.2908	4.05369	2.10451	11.1277	15.6782	10.9191	8.43878	13.0963	32.9353	41.8417	33.3146	29.0128	42.3108	38.5054	65.0217	47.2387
Manes.11G128200	PR-3g3	8.25796	9.15603	10.4865	17.1305	30.0603	4.74715	2.71573	11.0852	18.7431	13.7942	10.004	14.0388	34.4014	50.6021	44.9869	31.0904	38.0248	36.5246	46.6252	40.5201
Manes.11G128300	PR-3g4	46.3939	47.0166	55.8944	85.2154	160.616	19.3761	18.5395	36.0616	105.232	97.0069	88.7341	106.646	245.424	251.673	318.062	57.8266	95.0044	78.819	170.122	116.958
Manes.04G065800	PR-3h1	0.332533	0.295484	0.453313	0.799627	0.747489	0.163188	0.0364198	0.138497	0.0845814	0.148829	0.833639	0.776162	0.546033	0.219226	0.295304	0.700559	0.76654	0.697757	0.540232	0.537589
Manes.04G066000	PR-3h2	1.1567	1.07544	0.965135	1.47238	1.71575	0.472945	0.144921	0.3957	0.322582	0.34715	1.87049	1.93755	1.45491	0.79931	0.977131	1.56134	1.48417	1.72206	1.64311	1.14683
Manes.08G078600	PR-3i1	18.3171	10.9006	11.0475	11.9962	10.3704	22.6592	21.8987	17.4548	16.8294	19.2877	13.0418	10.5853	8.91726	8.62421	10.338	12.3918	10.7935	9.27026	10.4324	10.7252
Manes.18G145000	PR-3i2	6.41329	2.98441	3.33491	2.87509	2.42524	0.861355	0.70885	0.801123	0.29371	0.410276	0.598733	0.502031	0.580001	0.117613	0.0814857	1.30871	1.92973	1.28732	0.696709	0.508371
Manes.18G145900	PR-3i3	31.2365	23.8195	22.7481	17.4548	17.1577	22.0397	24.5493	21.6937	17.9911	20.3674	11.3103	10.5083	11.7926	14.609	21.3657	20.1795	21.4979	17.6495	18.6342	15.2126
Manes.S012500	PR-3i4	379.624	189.017	176.819	181.221	143.581	232.317	311.115	210.626	155.338	140.673	132.314	98.5531	76.8062	77.2418	85.4892	355.048	357.046	275.226	222.558	93.6783
Manes.11G080900	PR-3i5	4.07939	1.37685	1.73397	1.38364	1.49707	1.18915	1.47648	1.06467	1.27517	1.63383	0.664897	0.522884	0.831814	0.36692	1.13661	0.864011	1.04791	1.19681	1.03178	0.645324
Manes.18G146000	PR-3i6	8.48182	5.87499	7.34595	4.82068	4.73093	7.09816	3.54831	6.88135	6.8208	10.6869	2.37312	1.60389	2.33756	2.09174	3.31307	3.05109	2.88561	2.91572	2.94817	2.11257
Manes.18G146200	PR-3i7	9.2505	6.33146	7.01857	6.93379	5.25618	2.86102	2.9678	3.32163	3.24378	4.80343	3.1374	2.02664	4.07753	3.58701	5.79105	4.79781	5.25471	6.20508	4.56523	3.47167
Manes.S029100	PR-3i8	3.04938	1.75153	2.07713	1.27435	1.25304	1.47066	0.53206	1.37606	1.13063	1.16562	0.492266	0.39268	0.361352	0.403921	0.920395	0.399592	0.913477	1.0828	0.800609	0.526766
Manes.08G135300	PR-4a	0	0	0	0.0122665	0.0319426	0.0740775	0.143854	0.174107	0.0519835	0.0232919	0.0526067	0.179494	0.0111948	0.552769	0.0438931	0.482119	0.263792	0.132407	0.0255371	0.110841
Manes.08G135400	PR-4b	0	0.139237	0	0.10863	0.0813705	0.774344	0.459304	0.344026	0.0295606	0.072416	0.368629	0.315771	0.0505789	0.0819023	0.0157892	0.452791	0.487816	0.480578	0.0422432	0.174503
Manes.09G152300	PR-4c1	1.62126	2.73863	2.99297	1.09554	1.33907	1.24682	0.975225	0.890775	0.593061	1.18425	1.88016	1.1552	1.55191	1.45046	0.60377	1.96254	0.795984	0.958413	0.653591	1.19781
Manes.08G135200	PR-4c2	0.0837629	1.06922	0.77136	1.64082	3.79881	2.79121	1.04925	6.00137	7.52323	3.77176	1.41609	2.1217	5.14779	23.8926	8.4957	10.3283	14.3101	10.5735	2.7354	10.3265
Manes.08G135100	PR-4c3	33.602	22.7809	25.9698	22.8482	24.903	24.6906	25.2648	25.5409	25.6871	20.9293	9.22339	8.02592	7.60711	10.4223	10.6455	23.8794	24.3767	21.969	21.6451	5.78885
Manes.01G146900	PR-5a	20.2835	29.3072	23.7076	17.4117	19.7677	42.0266	41.5912	26.9537	11.879	19.5801	26.0451	37.0702	35.8199	22.8366	11.5559	37.7178	31.9881	40.3508	15.4239	35.341
Manes.02G105400	PR-5b	6.80931	5.21827	8.72209	22.4501	4.58965	1.81348	1.88244	1.60615	3.21458	5.02762	4.82229	2.67173	2.58869	3.63954	4.62416	2.72717	1.88079	1.63494	5.97413	3.23271
Manes.11G095900	PR-5c	11.6571	12.0722	6.22668	3.25518	1.73555	10.708	12.7106	4.68962	0.524229	0.599017	7.1754	4.85037	0.983663	0.830775	0.559408	15.1921	7.89113	4.69531	1.42917	2.67863
Manes.05G146000	PR-5d1	0.357912	0.657186	0.619095	0.82577	0.324851	0.824305	1.18769	0.864747	0.187333	0.228461	0.725533	0.681793	0.204047	0.374462	0.364724	0.898539	0.548891	0.538938	0.391846	0.442307
Manes.18G012600	PR-5d2	1.3602	2.15091	1.80941	1.93633	1.42886	2.48042	3.39353	2.04965	0.622485	0.655344	2.70502	2.17264	1.38271	1.35492	1.0386	2.36254	1.62985	1.78914	0.853209	1.70943
Manes.01G050400	PR-5e	1.31187	0.62285	0.41176	0.552893	0.523661	0.522786	0.580966	0.675942	0.199653	0.295615	0.534221	0.285638	0.267327	0.390783	0.469663	0.435071	0.491574	0.470292	0.294954	0.577345
Manes.08G013800	PR-5fL	0	0	0	0	0	0	0	0	0	0	0	0	0	0	0	0	0	0	0	0
Manes.12G003700	PR-5g1	0	0.0489175	0.171458	0.0514226	0.0161969	0.0376141	0.0676015	0.154917	0.0259278	0.0697573	0.161581	0.0622443	0.0753711	0.0580221	0.0126431	0.281482	0.100609	0.047042	0.171807	0.141256
Manes.13G003800	PR-5g2	0	0	0	0	0.0160688	0.0195145	0.0369419	0.0704177	0.0243256	0	0	0.0140177	0	0.0115127	0	0	0	0.0123844	0	0.0187829
Manes.13G003900	PR-5g3	0	0	0	0.024185	0	0	0	0	0	0.00865534	0	0	0.0132122	0	0.0256894	0	0	0.0706532	0.0191819	0
Manes.06G007400	PR-5h1	14.7246	11.8554	8.84171	2.93563	1.93454	8.08135	10.3095	3.96744	1.38926	0.692881	6.81599	4.34592	0.981728	1.09475	0.691157	10.4645	6.21703	3.17021	1.01572	2.19311
Manes.14G170800	PR-5h2	34.7395	24.7832	13.8173	3.39359	2.70238	17.6871	17.3417	5.61121	0.422038	0.572639	16.339	9.54887	1.17232	1.14041	0.402391	27.2443	11.9272	6.25573	1.48377	3.50514
Manes.02G025200	PR-5i1	0.109587	0.431739	0.0478235	1.50981	3.76922	6.70824	1.17251	10.5968	8.52962	5.03332	26.0582	29.837	115.537	324.275	393.049	47.1821	52.4669	69.1587	169.339	141.586
Manes.01G064400	PR-5i2	0	0	0.0214255	0	0.0371876	0	0	0	0.0157371	0.0114743	0	0	0	0	0	0.06049	0	0	0.0168574	0.0343022
Manes.01G064200	PR-5i3	25.4243	18.1855	21.5792	22.9797	27.7211	31.4896	43.0053	33.719	31.9248	26.3	22.1145	18.4643	17.5851	20.8371	22.7597	35.6621	47.3087	31.3633	39.2151	31.7549
Manes.01G064300	PR-5i4	7.39423	4.33119	5.10136	4.21337	5.79878	6.38111	6.94489	7.31253	6.44	5.50155	3.31065	3.2551	3.51597	4.39588	4.59212	7.37625	9.70336	7.1741	8.17897	5.72018
Manes.02G028400	PR-5i5	0.705231	1.30184	1.8876	1.12162	1.63025	0.310969	0.259529	0.390635	0.204735	0.425734	0.155244	0.221324	0.142496	0.167799	0.236428	0.410167	0.340901	0.197264	0.211736	0.371388
Manes.02G025100	PR-5i6	0.504045	0.869888	0.570905	2.19492	3.56076	0.698889	1.36381	2.63049	2.03467	0.976923	0	0	0	0.0104062	0	0.260624	0.819864	1.28867	1.07768	1.87232
Manes.02G028300	PR-5i7	1.1004	1.96566	1.5928	4.59997	8.89861	0.169046	0.236368	0.931785	0.677619	0.401255	0	0	0	0	0	0.0509747	0.415747	0.265905	0.387263	0.722062
Manes.02G160200	PR-5j1	3.26491	1.56859	1.55602	1.11911	1.73965	2.65866	3.24525	2.25216	0.650686	0.572646	2.57225	1.22913	0.813475	0.84522	0.602066	2.08226	2.00918	1.73795	0.964701	1.09852
Manes.02G160300	PR-5j2	1.945	0.853024	0.269075	0.420222	0.491846	0.930936	0.971634	0.622434	0.218153	0.305629	0.787673	0.354362	0.171361	0.203664	0.186207	0.647451	0.645556	0.705506	0.287392	0.297392
Manes.07G014800	PR-5j3	4.00597	4.00525	3.10919	1.469	2.04013	4.98188	5.69205	2.84941	1.86306	0.678727	3.26648	2.27858	0.776227	0.762306	0.561365	4.5957	3.49954	2.30531	0.912378	1.07347
Manes.10G130700	PR-5j4	1.47583	0.38501	0.438598	0.441017	0.448167	0.551484	0.609625	0.54683	0.199519	0.264548	0.511831	0.271685	0.157105	0.155709	0.155521	0.551553	0.613503	0.399264	0.300383	0.327077
Manes.04G072700	PR-5k1	15.4238	13.6515	11.7605	10.9635	12.8718	11.2748	7.67716	8.89985	12.4596	11.5564	11.7887	14.599	12.7705	13.4883	16.521	8.90087	11.9208	10.1558	13.5048	10.6168
Manes.01G146800	PR-5k2	0.427933	0.702718	0.600023	0.138704	0.36251	1.14485	2.35729	2.46031	0.105314	0.244112	0.499522	0.442274	1.14184	1.49655	0.306938	0.937724	0.41435	0.351534	0.184006	0.210533
Manes.02G105300	PR-5k3	0.95944	1.58653	0.996808	1.26617	0.759093	0.890083	1.30719	0.88006	1.05184	1.02553	1.08884	1.13891	1.45079	1.40187	1.50819	1.61634	1.23432	1.44022	1.32968	1.51318
Manes.05G146200	PR-5k4	2.11885	3.53064	3.02555	4.30371	2.19024	3.32733	7.64975	2.30807	1.81351	0.892735	3.3519	2.56527	2.97773	2.27936	3.77555	3.53351	2.37031	2.03891	2.06671	1.28143
Manes.18G012700	PR-5k5	5.85333	5.35288	6.8108	16.642	6.99698	3.83515	8.27876	3.87409	8.5095	6.36334	7.52947	6.52578	11.7616	7.72967	8.85524	6.10827	4.54433	3.7564	6.50683	3.18875
Manes.S049600	PR-5l	0	0	0	0	0	0	0	0	0	0	0	0	0	0	0	0	0	0	0	0
Manes.02G199600	PR-5lL	0	0	0	0	0	0	0	0	0	0	0	0	0	0	0	0	0	0	0	0
Manes.11G132100	PR-5m1	107.929	108.742	30.4028	22.6081	20.0855	74.7486	130.866	30.5499	7.70296	9.1716	50.4409	23.0578	6.49245	7.24578	5.86228	157.495	96.5775	37.2377	12.2138	17.0064
Manes.15G175600	PR-5m2	0.921828	0.293481	0.257879	0.333783	0.416761	0.311799	0.424186	0.638204	0.167751	0.161946	0.155546	0.18008	0.147534	0.164266	0.0455249	0.0879121	0.274715	0.147884	0.0184786	0.669994
Manes.18G030000	PR-5n	1.41693	2.30432	0.671503	0.48363	0.40463	2.11302	3.00051	0.83502	0.21833	0.293091	1.59235	1.4298	0.441836	0.404148	0.485384	2.45141	1.55302	1.93124	0.654465	0.878368
Manes.12G003800	PR-5o1	3.06437	2.07355	2.37154	2.05654	2.18549	1.46477	1.24664	1.69605	2.36101	2.2456	1.9903	1.22657	1.22807	1.38677	1.66556	2.03834	1.35761	1.66825	1.75613	1.39225
Manes.07G118500	PR-5o2	0.917161	1.02532	0.252032	0.312453	0.41116	0.643763	1.24826	0.445906	0.108834	0.214198	1.02129	0.403178	0.164502	0.205119	0.218295	1.1028	0.554749	0.350695	0.214434	0.179612
Manes.09G094100	PR-5o3	2.77013	2.55521	2.98044	1.70932	2.04869	1.80664	2.35316	1.53418	0.618896	0.949423	1.48279	1.50147	0.644023	0.844245	1.2401	1.5042	1.5632	1.05167	0.988962	0.685356
Manes.01G200000	PR-6a	29.7453	72.3545	56.7507	31.4047	41.5231	37.1179	44.4157	30.2983	24.5423	40.8681	49.1808	70.1303	71.3328	64.5626	60.6155	42.9666	49.621	37.7562	37.5196	60.1378
Manes.09G094800	PR-6b	0	0	0	0	0	0	0	0	0	0	0	0	0	0	0	0	0	0	0	0
Manes.15G037300	PR-6c	1.62002	1.30084	0.577711	1.11744	1.13842	1.0048	0.866037	0.733777	1.11188	1.14569	1.71199	1.67654	1.36362	2.11139	3.86875	1.50129	1.22114	1.49916	1.60936	0.998159
Manes.04G150200	PR-7a	28.6088	24.0996	18.035	8.6853	11.6167	21.6565	31.1928	14.0606	4.87368	5.70652	16.2602	16.1479	7.61509	5.55206	4.43662	25.0951	24.0233	14.9149	8.12496	14.059
Manes.11G013600	PR-7b	7.12407	4.03145	4.99772	6.1273	2.65699	4.87788	4.49211	4.6409	4.27415	1.95064	6.39183	6.37561	3.85108	4.30182	3.60123	5.96739	5.85764	3.32819	4.22391	2.6871
Manes.04G074500	PR-7c	45.2472	27.9159	22.534	20.6279	12.2554	24.5102	26.118	16.1373	9.3817	5.02099	22.1555	23.1775	12.0494	10.0993	9.93244	24.7938	17.6659	11.1283	8.60905	10.2604
Manes.01G222700	PR-7d	0	0	0	0	0	0	0	0.00553016	0	0.00397555	0	0	0	0	0	0	0	0	0	0
Manes.05G041400	PR-7e	6.51639	4.45854	4.56397	2.76282	1.76072	6.35448	6.67562	3.59998	0.989549	1.1683	6.42793	5.26322	1.70142	1.93332	0.956653	7.30256	4.70144	3.49714	1.46308	2.93963
Manes.01G070400	PR-7f1	0	0	0	0	0	0	0	0	0	0	0	0	0	0	0	0	0	0	0.00352359	0
Manes.02G028900	PR-7f2	0	0	0	0.00938183	0	0.0196933	0.00511521	0	0	0	0.0090777	0	0	0	0	0.0099687	0.00677926	0	0	0.0031893
Manes.16G106100	PR-7f3	18.8075	10.0034	10.9747	11.7984	11.0861	12.8672	11.9444	18.9204	15.1337	14.3319	21.8082	19.0235	19.3839	15.9839	14.2799	8.56185	7.81657	9.21574	13.4241	7.57097
Manes.01G070600	PR-7f4	0	0	0	0	0.00439606	0	0	0	0	0	0	0	0	0	0	0	0	0	0	0
Manes.12G038100	PR-7f5	11.2806	8.18949	7.16058	2.46712	5.9977	9.53691	8.10578	3.61398	3.2195	3.58065	6.17293	6.9425	5.56932	3.83628	2.69732	10.3783	4.73298	2.46375	1.44125	4.19
Manes.13G039400	PR-7f6	2.57397	2.5914	2.83252	0.853075	1.71472	2.23433	1.42308	1.20553	0.701795	0.730906	1.65312	1.38834	1.47744	1.0108	0.585808	4.32063	1.97973	1.38963	0.78243	1.02314
Manes.01G070500	PR-7fL1	0	0	0	0.016029	0	0	0	0	0	0.00298258	0	0	0	0.00424977	0	0.00686821	0	0	0	0.00325018
Manes.02G029000	PR-7fL2	0	0.00902298	0	0	0.0146501	0.00811525	0.0137327	0	0	0.00540818	0.0121854	0.0306836	0	0.00524813	0	0.0333266	0	0	0	0
Manes.05G041500	PR-7g1	0.14032	0.37461	0.18573	0.455928	0.212574	0.447684	0.643923	0.710198	0.324456	0.659171	0.340927	0.383071	0.193938	0.168839	0.200855	0.214321	0.221149	0.219321	0.315512	0.30954
Manes.05G041600	PR-7g2	0	0	0	0	0	0	0	0.0288863	0.0133943	0.0151828	0.00911441	0	0.0154379	0	0	0	0	0	0	0
Manes.04G005700	PR-7g3	0	0	0	0	0	0	0	0	0	0	0	0	0	0	0	0	0	0	0	0
Manes.08G023600	PR-7g4	0	0.0293561	0.0213161	0	0	0.019549	0.0163532	0.00561948	0	0	0	0.00481428	0.00922948	0	0	0.0177481	0	0	0	0
Manes.09G057300	PR-7g5	0	0.00670382	0.021202	0.0109473	0.0152823	0.013415	0.0162656	0.0330474	0.00463931	0.00704495	0.0476587	0.0257441	0.0446697	0.0237324	0.0336212	0.0290341	0.0224955	0.0161679	0.0108679	0.0139068
Manes.01G167600	PR-7g6	0	0	0	0	0	0	0	0	0	0	0.0206315	0.00529927	0	0.00431513	0	0	0	0	0	0.00403824
Manes.01G069200	PR-7g7	0.571744	0.0590417	0.0259127	0.0881183	0.0837401	0.052378	0.0302157	0.0612082	0.073577	0.0736297	0.0844935	0.0503763	0.0965376	0.0897708	0.101971	0.0574211	0.061979	0.0518059	0.0995296	0.0378332
Manes.02G030800	PR-7g8	0	0	0	0	0	0	0.00572384	0.00496072	0	0	0	0.0126409	0	0.0163141	0.0226224	0.0136875	0	0.00515304	0	0
Manes.10G021800	PR-7g9	0	0	0	0	0	0	0.00594844	0	0	0	0	0	0	0	0	0	0	0	0	0
Manes.10G021700	PR-7g10	0	0	0	0	0.00520095	0	0	0	0	0	0	0	0	0	0	0	0	0	0	0
Manes.10G021400	PR-7g11	0	0	0	0	0	0	0	0	0	0	0	0	0	0	0	0	0	0	0	0
Manes.10G021600	PR-7g12	0	0	0	0	0	0	0	0	0	0	0	0	0	0	0	0	0	0	0	0
Manes.01G167700	PR-7gL1	0	0	0	0.00615788	0	0.00678308	0	0	0	0	0.00474941	0	0	0.00438661	0	0.00799616	0	0	0	0
Manes.01G069100	PR-7gL2	0	0	0	0	0	0	0	0	0	0	0.00804284	0	0	0	0	0	0	0	0	0
Manes.07G122300	PR-7gL3	0	0	0	0	0	0	0	0	0	0	0	0	0	0	0	0	0	0	0	0
Manes.10G021500	PR-7gL4	0	0	0	0	0	0	0	0	0	0	0.00393218	0	0	0.00363181	0	0.00926021	0	0	0	0.0101963
Manes.18G010600	PR-7h1	8.06619	4.69369	2.40256	3.48149	3.64475	2.31932	1.80176	3.5521	2.55155	2.9145	8.44548	4.2106	3.63075	2.69135	1.26297	4.12615	2.54104	4.43909	4.84401	4.35402
Manes.11G010200	PR-7h2	6.62637	5.59239	3.63967	4.5651	3.56423	5.35564	7.28551	4.86224	2.24675	2.32867	6.25738	5.90725	2.80316	2.44499	2.03055	3.78935	6.18026	3.91208	3.82974	3.97389
Manes.04G153200	PR-7h3	1.68668	1.96798	0.952681	1.75548	2.35315	3.61813	5.15969	4.31501	2.34268	2.39223	3.64599	3.52632	2.10976	1.50782	1.25063	1.98854	2.79749	2.93773	3.09765	2.68439
Manes.11G010100	PR-7h4	1.44813	1.8525	1.35061	3.1392	1.49885	1.91497	2.09511	1.68755	1.9857	1.59479	2.64363	2.23007	1.77366	1.11153	1.01681	1.77586	1.64141	1.48788	1.00627	0.882664
Manes.01G158500	PR-7h5	9.60069	9.10326	8.13473	9.7844	7.00267	3.38606	4.93234	3.79513	2.79289	3.88353	7.64812	7.90663	9.07384	14.2406	7.14096	6.06397	5.68138	6.75187	8.16517	10.4788
Manes.04G005200	PR-7hL	0	0	0	0.00437936	0	0	0	0	0	0	0	0.00712644	0	0	0	0	0	0	0	0
Manes.03G086500	PR-7i1	0.984065	0.4671	0.177896	0.100363	0.143167	1.16496	1.22806	0.334541	0.0131444	0.0150266	0.973898	0.888231	0.155572	0.0430232	0.0142227	2.10062	1.50329	0.407457	0.0539422	0.150217
Manes.S089000	PR-7i2	0.0663332	0.191116	0.231625	0.298604	0.669661	0.137054	0.36175	0.242989	0.117653	0.163653	0.199722	0.204242	0.182506	0.171784	0.142788	0.327654	0.423534	0.188633	0.187553	0.201567
Manes.17G062600	PR-7j1	1.0109	1.62835	2.03124	1.89317	0.761226	1.03294	1.0917	0.491667	0.446976	0.346387	0.966806	0.638506	0.36069	0.249761	0.292762	1.66148	0.660982	0.440489	0.542272	0.434108
Manes.01G267200	PR-7j2	9.97574	27.519	18.8058	13.985	14.7088	35.4157	55.2862	33.7888	8.92975	6.87496	31.342	32.3146	14.4412	10.7463	3.12758	31.2877	31.1802	32.5528	10.8616	16.6365
Manes.16G104900	PR-7j3	0.82632	3.60113	3.3323	2.98725	4.43714	19.9414	27.5764	27.0113	11.696	18.6038	10.5633	13.6272	15.6134	11.2094	9.07978	3.37053	3.77651	5.63869	3.2517	9.66007
Manes.09G072100	PR-7j4	0.0338799	0.0478997	0.0467406	0.0258128	0.019117	0.075743	0.0933979	0.0504709	0.0893157	0.0541212	0.0216897	0.0563761	0.0575	0.0163252	0.0616812	0.0475187	0.0643451	0.0527264	0.0359628	0.0193533
Manes.05G206800	PR-7j5	0.590127	0.474448	0.41227	0.290596	0.178236	0.570213	0.421998	0.368826	0.117837	0.182673	0.65168	0.384965	0.161069	0.14946	0.0884035	0.646965	0.363234	0.34448	0.223284	0.225129
Manes.12G081800	PR-7j6	0.178934	0.589038	0.282867	0.388714	0.313117	0.379178	0.334707	0.271895	0.0955957	0.209861	0.537244	0.306054	0.104912	0.054566	0.114151	0.544848	0.3115	0.339332	0.113566	0.205652
Manes.12G067800	PR-7j7	6.70594	19.0033	57.9004	125.656	117.403	33.7587	12.0602	38.7148	55.9754	23.23	23.3737	22.468	23.35	17.8815	15.82	5.8876	4.87816	3.52239	12.4935	6.1643
Manes.13G059200	PR-7j8	1.89724	1.09503	1.57487	2.51099	1.13496	2.17646	2.85291	3.66325	1.12236	0.916041	2.65352	2.44623	1.75248	1.95978	1.61369	1.6687	2.6662	3.65628	2.74361	2.76949
Manes.05G206600	PR-7jL	0	0	0	0	0	0	0	0	0	0	0	0	0	0	0	0	0	0	0	0
Manes.18G039200	PR-7k1	26.9252	45.2983	37.3831	62.7228	62.9203	25.4646	23.9314	70.783	64.6846	46.9108	64.3263	45.9766	43.9324	40.0965	40.0689	14.4851	28.9928	52.8549	90.1584	44.7689
Manes.13G123200	PR-7k2	1.42827	1.22711	0.43973	0.478865	0.559733	0.835918	0.701597	0.568288	0.152566	0.279982	1.10568	1.0842	0.422594	0.312366	0.198309	1.00233	0.648262	0.645705	0.301952	0.630867
Manes.05G175300	PR-7k3	12.4382	19.0452	25.8158	56.4887	8.00116	17.7977	55.852	45.5412	19.6347	12.5712	31.5289	18.2145	10.9383	19.5077	7.70282	18.2743	15.8751	13.3502	23.2238	10.367
Manes.18G039000	PR-7k4	1.56793	2.41401	1.83168	2.88014	1.51298	0.631992	3.04944	1.14507	0.608897	0.487182	4.02325	2.29959	1.24148	0.905496	0.632059	1.32208	2.93048	1.17358	1.4181	0.664501
Manes.05G175400	PR-7k5	0.312632	0.11485	0.0679519	0.103188	0.101342	0.0433298	0.0620675	0.063054	0.0166848	0.0039442	0.167914	0.162792	0.0387743	0.0256984	0.0171024	0.188877	0.27443	0.175001	0.0493824	0.00312225
Manes.01G088700	PR-7k6	0.0918571	0.0747042	0.113277	0.173399	0.166885	0.0734752	0.132278	0.0596403	0.109188	0.0492096	0.0907494	0.119175	0.0657603	0.0598021	0.0600553	0.0859471	0.0304618	0.023169	0.125081	0.0723997
Manes.17G027600	PR-7k7	0.042685	0.104379	0.140815	0.077728	0.0544621	0.134158	0.0871447	0.158822	0.145956	0.0804876	0.0428405	0.0679645	0.127415	0.102742	0.02927	0.11006	0.0676288	0.057751	0.0659034	0.127708
Manes.06G020400	PR-7k8	16.9733	22.2922	19.992	9.45822	11.7633	18.9153	22.5286	15.338	4.45083	4.27265	18.4398	21.5736	13.2204	8.55494	6.30372	15.5777	14.0999	13.0526	5.82992	8.07886
Manes.14G157400	PR-7k9	11.5609	27.2726	28.121	14.4471	32.8266	17.0543	21.4939	10.8427	10.2243	15.6504	25.0378	28.6266	19.2489	13.583	9.68072	34.3961	30.1145	19.2173	17.1293	17.0452
Manes.03G066700	PR-7k10	3.01883	5.2793	2.55499	1.36748	0.704142	4.95226	6.75156	3.34451	0.750691	0.903524	3.57705	3.55235	2.77437	2.56428	1.14965	4.79481	3.69242	1.97566	0.973083	1.92583
Manes.16G063000	PR-7k11	1.22033	1.32168	0.838017	0.775114	0.555316	1.01691	1.55845	0.986062	0.299652	0.337837	0.846998	0.873027	0.401788	0.266168	0.364058	1.26705	1.23095	0.620551	0.46708	0.622321
Manes.10G079600	PR-7kL1	0.0435928	0.0173412	0.0307064	0.0128547	0.0254676	0.027833	0.00962629	0.0146802	0.0225359	0.00665185	0.00364018	0.00328217	0.00826512	0	0.00428485	0.00612864	0.0443817	0.0225639	0.0220966	0.0337409
Manes.18G039300	PR-7kL2	0.0730817	0.0523381	0.044426	0.00988448	0.00462419	0.066824	0.0947869	0.0473862	0.0134433	0.0196457	0.0903222	0.0968651	0.0259868	0.0199952	0	0.0444363	0.0548728	0.0403073	0.007775	0.0415627
Manes.04G146100	PR-7l1	52.5233	43.2547	47.2187	45.7943	41.4247	37.8081	48.696	45.1474	31.2412	38.3803	56.8014	50.3398	43.9918	49.3724	42.3644	37.8034	35.7257	48.533	43.897	43.9169
Manes.11G018900	PR-7l2	2.40374	1.70683	1.68748	1.36556	1.02515	0.588826	0.548936	0.583156	0.695799	0.482186	0.900904	0.722841	0.56533	0.484646	0.319738	0.652889	0.606174	0.551657	0.410207	0.344519
Manes.16G094900	PR-7l3	24.0043	27.2513	16.9766	13.3494	5.76008	20.1751	31.9465	14.6222	2.56021	2.17407	17.2516	14.395	6.11875	8.8337	4.18299	22.5225	12.6123	6.83446	4.70773	4.60265
Manes.14G164700	PR-7l4	0	0.0150656	0.116713	0.0237337	0.0349476	0.0188392	0.0244165	0.00434864	0.00411388	0.0117169	0.0852927	0.00952339	0.00968859	0.0555552	0.0198509	0.0170269	0.00675207	0	0	0.00728827
Manes.06G013200	PR-7l5	17.717	18.876	15.734	40.1326	20.0482	4.38833	12.0496	7.69936	15.3781	4.77017	7.02775	34.5035	28.1417	45.4035	47.8312	5.21046	18.9804	11.9216	24.285	15.8061
Manes.06G139800	PR-7l6	30.5764	24.7641	24.4433	14.4709	13.6274	41.1106	46.0118	43.1128	11.5057	6.45845	30.9257	29.2314	13.0209	13.8688	3.05474	24.0233	24.3366	28.7941	13.9226	16.8993
Manes.13G113900	PR-7l7	15.8906	21.7196	19.7503	15.6127	10.4174	16.8569	28.2407	15.2326	7.23038	3.91839	16.9317	12.5375	9.62572	8.24531	4.46815	15.6147	11.649	11.8813	7.78813	8.94923
Manes.18G044300	PR-7l8	15.6678	34.9461	22.977	28.7365	29.5425	31.3016	37.1897	64.2371	58.5355	52.9427	43.4192	33.8087	40.6677	41.4216	23.8399	27.2675	27.7056	61.1261	54.3574	48.7511
Manes.06G013400	PR-7lL1	0.084609	0	0	0.00538713	0	0.00650485	0.0337238	0.00550102	0	0	0	0	0	0	0	0	0.004753	0	0	0
Manes.06G013300	PR-7lL2	0	0	0	0	0	0	0	0	0	0	0	0	0.00454742	0	0	0	0	0	0.00358901	0
Manes.18G101100	PR-7m	66.712	53.6129	68.4725	75.3166	62.2074	46.5432	40.1752	47.9142	60.6467	71.2516	71.982	55.5462	69.0582	75.7285	93.8866	61.4025	49.8713	62.628	57.3513	47.0828
Manes.04G153100	PR-7mL1	0	0	0	0	0	0	0	0	0.0172875	0.0140528	0	0	0	0	0	0	0	0	0	0
Manes.16G063100	PR-7mL2	0.24759	0.601296	0.299458	0.330207	0.134223	0.634703	0.860255	0.497628	0.0851898	0.164521	0.288113	0.454081	0.226934	0.188021	0.251303	0.640697	0.66083	0.312954	0.243356	0.358839
Manes.10G048400	PR-8aL	0	0.013373	0	0.013675	0.0110269	0.0301268	0	0	0	0.00836587	0.0448677	0.19131	0.197984	0.0357606	0.0318403	0	0.202542	0.0363663	0.0181011	0.00911644
Manes.10G048500	PR-8bL	0	0.118873	0	0.0235707	0.0407101	0.0471295	0.110131	0.0437562	0	0.0100386	0	0.183745	0.0927521	0.0671639	0.0318403	0.0248384	0.149454	0.0532982	0.030831	0.0182329
Manes.10G048300	PR-8cL	0	0.0538521	0	0.00996229	0	0.0171171	0.0152483	0	0	0	0	0.0697929	0.105941	0.0218076	0.0342181	0	0.118174	0	0.107635	0.0421099
Manes.07G097300	PR-8d	0.947117	1.66662	1.59432	1.38639	1.77953	0.401283	0.346262	0.230945	0.366682	0.148364	0.612331	0.414737	0.242372	0.223229	0.3159	0.430589	0.33923	0.239361	0.184108	0.292474
Manes.02G188800	PR-8e	0.64215	0.514222	0.685133	0.459926	0.436751	0.214629	0.224922	0.365043	0.626602	0.364297	0.0542173	0.0321118	0.200983	0.116786	0.220653	0.414874	0.332595	0.503763	0.47269	0.336277
Manes.06G155300	PR-8f1	0.851759	0.795569	1.23881	19.7921	3.39618	1.62991	3.07887	1.84427	2.99379	4.46757	3.50491	1.26266	3.64858	2.13835	3.17089	7.85614	3.13648	1.99933	4.00558	1.84949
Manes.06G155600	PR-8f2	1.5352	0.537717	0.285563	0.372575	0.289296	0.224648	0.23798	0.222025	0.279983	0.260462	0.366638	0.123211	0.109498	0.127293	0.165638	0.331055	0.250665	0.228534	0.150247	0.177188
Manes.05G027700	PR-8f3	0.632467	2.00727	1.67553	1.15685	1.3478	0.793314	1.69678	1.63044	1.80052	0.792335	1.26395	2.6852	0.830203	1.67263	1.04861	0.620354	1.84405	0.519834	0.61057	0.672858
Manes.06G155400	PR-8f4	0.351973	1.22639	0.721333	1.09237	1.48356	0.18817	0.704163	1.1706	0.711439	0.313056	0.010774	0.021173	0.0225371	1.26034	1.15526	0.367949	0.466183	0.53364	0.578041	0.754057
Manes.06G155500	PR-8f5	8.5559	12.5694	12.2241	23.4619	30.4367	5.36854	16.3845	23.8311	17.0309	6.17692	2.934	10.0849	9.32905	23.2045	21.9719	2.88406	9.83079	13.461	10.5762	13.1559
Manes.15G104000	PR-9a	0	0.105595	0.0339421	0.609515	0.0931257	0.0882233	0.0567695	0.0446123	0.0995545	0.0291674	0.0855429	0.0564361	0.0396473	0.0749963	0.0176094	0.217835	0.304739	0.0938697	0.15775	0.0783109
Manes.15G104100	PR-9b	0.0630965	0.42485	0.231127	0.583021	1.70483	0.074594	0.0126224	0.0968572	2.93261	2.50962	0.310302	0.374412	0.389302	0.515152	3.60193	0.177205	0.282769	0.213945	7.59886	0.852469
Manes.15G104200	PR-9c	0	0.0289049	0	0.0449683	0	0	0	0	0	0	0	0	0.0269754	0.0696967	0.0526212	0.0138798	0	0.0522548	0	0
Manes.03G089700	PR-9d	0.370413	0.263316	0.30065	0.110127	0.196839	0	0.0113756	0.00970979	0	0	0.238605	0.201695	0.169962	0.112866	0.0309857	0	0	0.018706	0	0.186929
Manes.15G104300	PR-9e	11.9257	61.4613	134.596	282.751	203.514	24.1444	48.4573	78.3352	193.544	99.426	54.81	43.5782	57.7164	95.9536	139.079	58.3051	49.348	61.7288	222.553	50.7287
Manes.12G130800	PR-9f1	2.83823	1.17698	0.599247	1.15155	0.549218	0.766531	0.499227	0.520154	0.316609	0.510632	2.77359	1.04189	1.04318	1.11478	1.47061	2.72399	0.850293	1.03716	1.01257	1.0258
Manes.13G096100	PR-9f2	4.1074	9.55464	19.1775	49.3101	23.6117	4.95377	2.33965	5.22542	7.84659	7.22124	6.75144	5.11082	5.43398	5.96096	10.096	6.69793	3.1586	2.51956	7.55438	5.24015
Manes.14G093400	PR-9g1	0.409221	0.0164492	0.0581572	0.0146008	0.313294	0.171861	0.111754	0.221525	0.0156813	0.0169778	0.0371583	0	0.0170813	0.0409633	0.0167969	0.133782	0.107157	0.0955405	0.0838782	0.169521
Manes.06G077600	PR-9g2	0.502716	0.0439302	0.0587586	0.052918	0.114216	0.0446085	0.047988	0.057856	0.0399375	0.0994056	0.00833553	0.024783	0.0498101	0.0555592	0.084486	0.0304546	0.10331	0.0781166	0.171979	0.304012
Manes.08G172600	PR-9h1	0	0.0384007	0	0.0184581	0.0609489	0.0134255	0	0	0.0181198	0.0079266	0	0.0337497	0	0	0.00838051	0	0.0362023	0	0.0149866	0.0206716
Manes.09G115400	PR-9h2	0	0	0	0	0	0	0	0	0	0	0	0	0	0.0142718	0.00761012	0	0	0.00751382	0	0.00569792
Manes.07G138800	PR-9h3	27.3208	14.296	11.3855	11.9423	7.29262	8.10221	7.81362	10.3296	3.0224	3.76286	2.31697	2.60072	2.36481	3.30315	2.07942	5.59357	8.14517	7.20122	4.87149	3.89201
Manes.10G006000	PR-9h4	0.444639	0.596069	0.443253	0.634941	0.429229	0.26659	0.222889	0.148281	0.298726	0.170031	0.282489	0.108626	0.0515686	0.164088	0.215877	0.608626	0.202829	0.131645	0.219552	0.145452
Manes.18G144800	PR-9h5	12.4426	39.0604	56.3263	41.7574	175.918	11.5847	4.08781	21.7997	124.795	204.751	22.5788	25.2963	43.9954	115.531	175.16	7.08502	12.0078	14.6599	87.4849	34.0494
Manes.07G138600	PR-9h6	3.69608	1.18241	2.40013	1.75399	5.16901	0.842573	0.385825	0.997146	2.15572	1.43676	1.34327	1.78749	3.16078	4.97072	3.70765	22.6313	4.84836	2.47176	3.02764	6.71802
Manes.10G005800	PR-9h7	2.90704	1.91664	1.83214	1.01507	1.69668	1.02578	1.63313	0.700783	0.625059	0.553639	0.393261	0.577932	0.166645	0.212252	0.356695	0.798813	1.3569	0.85299	0.816548	0.512818
Manes.18G140400	PR-9h8	1.32461	1.22473	1.52835	1.40677	1.71231	1.54935	1.37859	1.08673	1.39706	1.42807	1.02288	1.01425	0.855465	0.67564	0.846094	1.38222	1.04741	0.888262	1.02307	0.935331
Manes.09G115300	PR-9h9	1.06905	2.12444	3.11125	3.50764	7.00214	0.5715	1.41876	1.23125	4.45804	8.46792	1.12171	0.87591	1.23809	2.07091	2.78652	1.43953	3.96328	2.35193	8.70245	1.79627
Manes.02G025800	PR-9h10	0	0.0820364	0.0467522	0.0332212	0.0242725	0.0115892	0.191767	0.079792	0.0305565	0.0234013	0.1562	0.427027	0.118701	0.215072	0.031134	0.0252346	0.701787	0.366646	0.049651	0.140362
Manes.15G141900	PR-9h11	0	0	0	0.00899332	0	0	0	0	0	0	0	0	0	0.0177065	0.0106221	0	0	0	0	0
Manes.17G093300	PR-9h12	0	0	0	0	0	0	0	0	0.0226263	0.00613087	0	0	0	0	0	0.0182027	0	0	0	0.00582361
Manes.17G093200	PR-9h13	0	0	0	0	0	0	0.103212	0	0.0105236	0	0	0	0.0105176	0.152276	0	0	0.042051	0.0133041	0	0.0728844
Manes.17G093100	PR-9h14	0	0	0.0143275	0.0428801	0	0.0138158	0.170262	0.0128076	0	0.00846988	0	0.0895638	0.0210353	0.28591	0.0526139	0.221318	0.0575435	0.00961123	0.0338181	0.053165
Manes.17G092900	PR-9h15	0	0	0.0728737	0.0321601	0	0	0.315812	0.0128076	0.00943921	0	0	0.0284169	0.0219643	0.484791	0.0328266	0.18225	0.196976	0.0313171	0.0399531	0.185206
Manes.17G093000	PR-9h16	0	0.0446045	0.0971649	0.01072	0	0	0.140483	0.0128076	0	0	0.00967364	0.0700564	0	0.483246	0.0214398	0.107412	0.0752491	0.0133041	0.0421191	0.155203
Manes.15G142000	PR-9h17	0	0	0	0.103588	0.020344	0.0352587	0.0354392	0.332954	0.0568109	0.146237	0.0425973	0.00894998	0.0935848	0.167263	0.176472	0.0371644	0.0751808	0.339132	0.0346843	0.0641055
Manes.15G142100	PR-9h18	0	0	0	0	0.0315397	0.0124304	0	0.161592	0.0339707	0.0304822	0.00925629	0	0.0308964	0.109021	0.0488248	0.0409937	0.0689882	0.303406	0.0202847	0.0140805
Manes.15G142200	PR-9h19	0	0	0	0.071507	0.0628084	0.172063	0.0517222	0.671814	0.246552	0.199655	0.0719757	0.0162345	0.204415	0.429559	0.115467	0.0299247	0.112869	0.400625	0	0.0884414
Manes.02G026300	PR-9h20	0.057066	1.26996	0.317557	4.60004	0.85441	0.147655	0.28964	0.472362	1.96363	1.38035	0.492032	1.04471	1.30194	1.23108	1.12873	0.468737	0.372501	0.569574	1.03526	0.565923
Manes.01G065500	PR-9h21	0	0.695176	0.152525	1.25733	2.42828	0.408876	0.0870269	0.0807142	0.0899809	0.0890528	0.432113	0.311157	0.350143	3.40527	0.80064	0.851201	0.624377	0.704907	0.0895358	1.01197
Manes.02G026000	PR-9hL1	0	0	0	0	0	0	0	0	0	0	0	0	0	0	0	0	0	0	0	0
Manes.02G026100	PR-9hL2	0	0	0	0.00750965	0.0102879	0	0	0	0	0	0.00800408	0	0	0	0	0	0	0	0.00932717	0
Manes.17G092800	PR-9hL3	0	0	0	0	0	0.0155944	0.0286697	0	0.00943921	0	0.0110714	0.00872224	0.0210353	0.0644739	0	0	0.030985	0	0.0199766	0.0793822
Manes.02G025900	PR-9hL4	0	0	0	0.0451177	0.0604792	0.0139442	0	0	0	0	0	0.0110743	0	0.159927	0.0338047	0	0	0.0344997	0.0335122	0.0269718
Manes.03G063400	PR-9i1	0.596307	1.06091	0.459423	0.614843	0.549789	1.03603	0.793598	1.48746	2.46483	3.75679	3.35498	2.98638	2.40935	3.55433	6.03397	1.15954	0.554741	2.0933	6.23025	1.56226
Manes.03G063300	PR-9i2	2.39687	4.12351	2.55208	3.38073	2.40151	7.93623	4.92442	10.3909	15.548	23.5426	15.9758	14.0508	12.2972	20.7672	33.8392	8.49755	3.65981	12.3984	39.258	8.42403
Manes.16G007300	PR-9i3	939.894	850.827	1054.94	550.469	609.887	675.034	723.698	714.801	594.238	463.746	497.097	577.017	503.401	570.991	472.451	487.154	446.7	496.777	500.452	534.669
Manes.17G038800	PR-9i4	1.29521	1.86822	0.345091	0.244731	0.191476	0.0275247	0.0390036	0.0229244	0.0196977	0.0258506	0.166153	0.110066	0.0531921	0.0474197	0.0100326	2.23812	1.76937	1.68194	1.32799	0.513455
Manes.16G048800	PR-9i5	1.02958	1.98246	1.07573	1.78512	1.75673	0	0	0	0	0	2.2197	1.62343	1.20893	1.45219	1.12965	0.801824	0.573331	0.356049	0.580277	0.192376
Manes.16G058800	PR-9i6	0	0.0441978	0	0.0124281	0.0100214	0.0154522	0.0786783	0	0	0	0	0.0217447	0	0	0	0.035016	0	0	0	0.00828515
Manes.02G184800	PR-9j1	0	0	0	0	0	0	0	0.017075	0	0	0	0	0	0	0	0	0	0	0	0
Manes.02G185000	PR-9j2	0	0	0	0.00838187	0	0.0139863	0	0.027644	0	0.0382642	0.0197256	0.0704156	0.0105711	0.0504836	0	0.0210388	0	0	0	0.00673097
Manes.02G184700	PR-9j3	0	0.146509	0	0	0	0.0124362	0	0	0	0	0.0317744	0	0	0	0	0	0	0	0	0
Manes.02G184600	PR-9j4	0	0	0	0	0	0	0	0	0	0	0	0	0	0	0	0	0	0	0	0
Manes.02G184500	PR-9j5	0	0	0	0.0257597	0	0	0	0	0	0	0	0	0	0	0	0	0	0	0	0
Manes.18G095800	PR-9j6	0.91351	0.498515	0.326752	0.00718156	0.0480152	0.0468823	0.049733	0.11081	0	0	0	0.0173641	0	0	0	0	0	0	0	0.00661605
Manes.02G182500	PR-9j7	68.7306	88.2641	67.4784	132.258	110.693	56.0226	101.324	60.6078	93.7185	54.6764	64.3863	68.6245	43.2783	53.1507	47.703	66.0055	76.9586	53.9662	56.8117	23.1594
Manes.18G094100	PR-9jL	0.166211	0.178367	0.216675	0.275117	0.260952	0.188313	0.25114	0.11637	0.240123	0.177501	0.0462252	0.0510525	0.0529444	0.231521	0.244	0.154581	0.074723	0.182885	0.220836	0.176873
Manes.14G132500	PR-9k1	4.58741	4.47254	4.3139	7.67904	5.51232	2.62869	4.43771	3.06713	2.14153	3.97068	12.2298	8.23208	6.54684	5.33275	8.97206	7.86736	4.60975	5.29035	3.95207	3.7561
Manes.03G084300	PR-9k2	0.379677	2.0211	0.705974	4.40223	2.67172	0.546552	1.10526	0.871376	1.38752	1.84293	1.09397	0.749509	0.715703	4.50715	1.35934	12.2636	1.25996	1.2969	0.92754	0.366537
Manes.01G030800	PR-9k3	0	0	0	0	0	0	0	0	0	0.00640289	0	0	0	0	0.00812309	0.154918	0.025856	0.121264	0.0290525	0.00834541
Manes.05G107200	PR-9k4	0.563817	1.03688	0.396513	0.187833	0.112295	2.99523	15.3417	3.95392	0.111018	0.0223995	2.59921	0.815134	0.208442	0.113638	0.0487045	3.91374	3.44542	0.714698	0.604592	0.358653
Manes.02G174500	PR-9kL	1.15013	0.230623	0.192248	0.288414	0.22685	0.386145	0.284401	0.387857	0.405973	0.163923	0.763426	0.251611	0.419332	0.301972	0.153084	0.397246	0.227599	0.111648	0.16824	0.217342
Manes.08G152000	PR-9l1	0	0	0	0	0	0	0	0	0	0	0	0	0	0	0	0	0	0	0	0
Manes.06G129000	PR-9l2	0	0	0	0.00907608	0.0101136	0.0138158	0	0.0145171	0.0106306	0.0161429	0	0	0.0105176	0	0	0	0	0.0192225	0	0.0145769
Manes.11G126600	PR-9l3	1.10819	1.1256	0.961322	2.92795	2.29041	2.1776	2.06835	2.06967	2.89845	2.68248	2.79973	2.63666	2.41645	2.23566	2.41084	3.2306	2.67862	2.36125	2.39716	2.26452
Manes.11G163100	PR-9lL1	0	0.179947	0	0.0722399	0.0495924	0.507255	1.26483	0.342025	0.195408	0.0562297	0.217113	0.116958	0.137545	0.0677474	0.0427089	0.439585	0.655253	0.489358	0.115876	0.433402
Manes.11G045000	PR-9lL2	0	0.0172722	0	0	0.00712105	0.0207079	0	0	0.00748503	0	0	0	0.00805961	0	0	0.0239084	0	0.0135346	0.0158743	0.00588729
Manes.11G046500	PR-9lL3	0	0	0.0221363	0	0.00960533	0.0240938	0.019762	0	0	0.00654308	0.022419	0.00847632	0.008125	0	0	0.0312484	0.0489755	0.0148496	0	0
Manes.16G132400	PR-9m1	1.4961	0.801138	0.213035	0.363607	0.293327	2.28193	2.25311	0.850718	0.137922	0.139707	1.89236	1.4799	0.378381	0.31988	0.0734257	1.95405	1.19224	0.531105	0.155118	0.548246
Manes.16G034800	PR-9m2	1.53969	0.570729	1.42579	1.06173	0.364195	1.8827	2.77645	1.36412	0.153199	0.1219	2.0024	1.23679	0.17872	0.208909	0.00898816	1.13912	0.681551	0.757976	0.184864	0.44997
Manes.17G118100	PR-9m3	9.75737	8.16077	6.13176	8.46499	5.5738	9.68398	10.2933	9.48237	2.67556	2.87239	7.22093	5.17772	2.22068	3.04849	1.45994	6.28593	4.52818	6.78173	3.53652	5.67764
Manes.S057800	PR-9m4	9.45492	10.7649	8.56877	6.81486	4.0847	12.8572	19.4012	13.1644	3.09048	3.0581	9.93784	7.54866	2.97029	4.48887	2.89056	10.9001	7.80512	7.26837	4.28041	5.1755
Manes.05G091500	PR-9m5	0	0	0.0240697	0	0	0	0	0	0	0	0.0109705	0.0108724	0	0	0	0	0.0255382	0	0	0
Manes.06G101200	PR-9m6	0	0	0	0	0	0	0	0	0	0	0	0	0	0	0	0.0222356	0.0151214	0	0	0
Manes.15G161900	PR-9m7	0.0333736	0.0256588	0.115247	0.12606	0.14293	0.0766429	0.0467895	0.197254	0.112167	0.0410626	0.0449246	0.00728467	0.0818294	0.178192	0.0540095	0.146427	0.154613	0.151883	0.0282443	0.217293
Manes.S063900	PR-9m8	0.146083	0.323191	0.232216	0.728396	0.267565	0.314871	0.573994	0.533032	0.242578	0.129488	0.369533	0.611827	0.29701	0.361636	0.0857089	0.252458	0.615658	0.769351	0.166531	0.16647
Manes.12G111100	PR-9m9	1.17395	15.2905	5.08373	22.7178	17.4385	5.00637	13.6918	16.5798	30.8024	9.22588	11.3016	20.2634	9.39321	20.4174	16.7613	10.6774	16.0605	8.09368	18.3584	6.17336
Manes.13G113300	PR-9m10	0.459875	0.313487	0.396292	0.638494	0.802846	0.70889	0.710858	0.778612	0.808741	0.448635	1.24298	0.773328	0.81303	1.49541	1.45837	0.776275	0.842172	0.488002	0.591421	0.493297
Manes.14G069900	PR-9mL1	0	0	0	0.0104947	0.0198021	0.0423175	0.0144672	0.0223065	0.0416284	0	0.14347	0.12817	0.0430051	0.0464468	0	0.152973	0.0360648	0.0959653	0.0170418	0.0459626
Manes.06G022100	PR-9mL2	0	0	0	0.00780686	0	0	0	0.00858253	0	0.00659999	0	0	0.00904684	0	0	0.0151983	0.00951854	0	0	0
Manes.01G044000	PR-9n1	0	0	0	0	0	0	0	0	0	0	0	0	0	0	0	0	0	0	0	0
Manes.04G107600	PR-9n2	0	0	0	0.0454486	0.0242711	0	0	0.0141271	0.0718942	0.00746685	0	0.108148	0.0891128	0.139195	0.0404586	0	0.0366137	0	0	0.383435
Manes.04G107800	PR-9n3	0	0	0	0.0226375	0	0.0151755	0.0135187	0	0.0296673	0.00746685	0	0.0190744	0.0204702	0.0173893	0.0189458	0	0	0.00935302	0	0.0892881
Manes.15G018500	PR-9n4	0	0.0266606	0	0.00930275	0.0108219	0.0135327	0.0101442	0.0111143	0	0	0	0	0	0	0	0	0	0	0.0072035	0
Manes.03G189800	PR-9n5	0	0	0	0	0	0	0	0	0	0	0	0	0.0111725	0	0	0	0.0143549	0	0	0
Manes.05G069400	PR-9n6	0	0.139104	0	0.0307045	0.0101761	0.0309289	0.0266308	0.0229261	0	0	0	0.00877608	0	0	0	0	0.0295958	0.0798632	0.00875759	0.00733343
Manes.05G069500	PR-9n7	0	0	0	0	0	0	0	0	0	0	0	0	0	0	0	0	0	0	0	0
Manes.05G069600	PR-9n8	0	0.0927694	0.0424988	0.0441681	0.0176943	0	0.0306775	0.0253984	0.0082572	0	0	0	0	0	0	0.0142472	0.0643273	0.0175395	0.0380697	0.025503
Manes.15G018400	PR-9n9	0	0	0	0	0.00752178	0	0.00869391	0.0311188	0.0158125	0	0	0	0	0	0	0	0.0082301	0.00989463	0.00617364	0
Manes.12G076300	PR-9n10	16.7751	21.2025	15.4	14.3627	14.1926	45.2001	61.3723	37.6549	6.03034	8.34672	36.1219	30.1357	16.0651	10.9096	4.57942	40.3149	22.0363	20.0745	5.0405	17.6119
Manes.13G072600	PR-9n11	2.22404	1.75023	0.838187	1.85495	0.906109	2.32738	1.85805	3.77118	0.986279	0.406989	3.54246	4.30186	1.57603	2.39132	0.436372	2.19052	1.90581	2.28113	1.28504	1.16536
Manes.17G029100	PR-9n12	0	0	0	0	0	0	0	0	0	0	0	0	0	0	0	0	0	0	0	0
Manes.16G012900	PR-9n13	0	0	0	0	0	0	0	0	0	0	0	0	0	0	0	0	0	0	0	0
Manes.16G013000	PR-9n14	0	0	0	0	0	0	0	0	0	0.0127731	0	0	0	0	0.0473887	0.0189617	0	0	0	0
Manes.12G076200	PR-9n15	0	0	0	0	0	0	0	0	0	0	0	0	0	0	0	0	0	0	0	0
Manes.13G153900	PR-9n16	8.65427	10.347	9.07774	11.1726	6.4571	6.94889	7.75362	8.92489	3.84895	5.98911	12.7891	8.41543	6.59478	5.01409	4.43898	8.59316	7.08544	9.9307	6.78835	7.15896
Manes.06G141700	PR-9n17	5.37535	6.60888	4.61114	4.20543	6.5774	6.76417	7.26251	8.88566	4.42972	4.62851	9.17239	9.17637	6.17987	4.97802	3.57444	6.75675	7.7459	7.47632	6.22853	5.76946
Manes.05G143900	PR-9n18	0	0.0212876	0	0.290119	0	0.0495005	0.0625826	0.0869701	0.0438722	0.152762	0.0346449	0.0510288	0.0474787	0.0906784	0.0916182	0.202567	0.0262069	0.937088	0.0365506	0.0358402
Manes.01G150200	PR-9n19	2.87329	2.31837	1.95517	4.51625	3.00314	1.53007	1.67151	1.56565	2.46704	2.67445	1.85206	2.50509	1.66138	1.72619	2.16935	2.54106	2.04381	3.52648	2.26885	2.29029
Manes.02G109400	PR-9n20	0	0.188018	0	2.04559	0.061275	0.170786	0	0.0706841	0.128165	0.510346	0.00988591	0.387302	0.288242	0.598209	0.776726	0.180569	0	3.31744	0.278912	0.0438822
Manes.04G107900	PR-9nL1	0	0	0	0	0	0	0	0	0	0.0107582	0	0	0	0.0104398	0	0	0	0	0	0
Manes.15G018600	PR-9nL2	0	0	0	0	0	0	0	0	0	0	0	0	0	0	0	0	0	0	0	0
Manes.03G189900	PR-9nL3	0.0518171	0	0.106273	0.00834065	0.0568872	0.0225326	0.0108085	0	0.0155319	0.0185298	0.0166185	0.00846416	0.0713528	0.0511172	0.0354378	0.0665855	0.0361614	0.0184732	0.0203159	0.1386
Manes.13G103100	PR-9nL4	0.0252458	0.0145574	0.161296	0.0495758	0.0995921	0.0143523	0	0	0.0401959	0.047292	0.0579155	0.0495951	0.0655902	0.0587439	0.0419	0	0	0.00910832	0	0.0296619
Manes.15G001400	PR-9o1	1.2742	1.63128	1.30444	1.78974	1.2465	0.451702	0.458762	0.714252	0.603172	0.690922	0.48038	0.361265	0.968427	0.837956	1.10237	0.65553	0.538308	0.764764	0.691812	1.92385
Manes.05G154800	PR-9o2	0.967351	0.532135	0.493769	0.467536	0.562996	0.546309	0.452933	0.893351	1.01248	0.848203	0.451301	0.495159	0.647052	0.917494	0.997661	1.00017	0.816348	1.036	0.774273	0.741211
Manes.01G140100	PR-9o3	0.117785	0.107256	0.131933	0.256687	0.121499	0.0115892	0.0306519	0.0107885	0	0.0188392	0.00822785	0.0388208	0.0344221	0.0534064	0.0470672	0.0121036	0.0929561	0.0325456	0.0392222	0.0403075
Manes.02G098400	PR-9o4	0.014939	0.124426	0.0357311	0.0663476	0.0126442	0.0599544	0.0160774	0.0215467	0.0177042	0.0460565	0.0335821	0.0232981	0.0504595	0.11277	0.0287736	0.0373082	0.0164949	0.0619674	0.0412509	0.0122616
Manes.13G125300	PR-9p	0.040576	0.482623	0.0826335	0.379441	0.117977	0.229437	0.364516	0.189993	0.216138	0.234908	1.27817	0.511148	0.196443	0.166464	0.094458	1.0824	0.629056	0.56771	0.329401	0.281773
Manes.15G103900	PR-9pL1	0	0	0	0.0351229	0.00828404	0	0	0	0	0	0.0181371	0	0	0.0146367	0	0	0	0	0	0
Manes.15G143300	PR-9pL2	0	0	0	0	0	0	0	0	0	0	0	0	0	0	0	0	0	0	0	0
Manes.08G043700	PR-9q	0.950997	0.865971	0.772865	1.06659	0.769733	0.755082	1.78728	0.895146	0.571014	0.972577	0.977744	0.415317	0.486543	0.559735	0.9478	1.65891	1.24951	1.35344	1.23282	2.26968
Manes.01G147300	PR-9r1	4.87273	4.48053	3.23387	2.89147	3.28992	4.56579	5.22116	4.33339	1.91777	1.88315	4.67626	2.36744	1.5646	2.23606	1.94724	3.92513	4.82052	3.70546	3.35458	1.96231
Manes.18G078800	PR-9r2	13.3774	11.5886	11.7051	14.9891	12.9834	15.0707	18.4113	16.6294	24.2754	12.6247	12.1723	17.0553	16.876	18.3154	20.0337	11.9015	13.3417	10.9073	12.6949	11.4656
Manes.02G165100	PR-9r3	54.9017	94.1079	86.1791	50.9407	63.5761	164.006	154.711	170.394	102.067	106.885	125.884	101.05	113.997	95.1422	71.3677	126.118	121.151	163.951	100.672	142.826
Manes.08G002700	PR-9r4	2.07186	0.321401	0.371425	0.0657524	0.421089	0.204737	0.176123	0.270286	0.623785	1.25187	1.23966	1.0288	1.21293	0.740539	1.85188	3.05227	1.03709	0.0534079	0.085392	0.0797457
Manes.16G121900	PR-9r5	16.492	21.2481	15.8783	22.8867	20.7068	22.3509	25.9669	27.104	28.8848	31.8086	18.9908	19.0011	21.1287	19.2731	21.8797	18.4271	19.9756	21.2646	22.3311	24.5609
Manes.11G094500	PR-9r6	173.654	136.615	147.285	152.328	140.631	185.644	169.139	200.854	213.517	223.899	203.375	182.727	229.256	209.303	188.45	208.996	194.805	212.262	199.244	252.533
Manes.11G139700	PR-9r7	398.279	97.9732	86.4277	148.617	51.3752	51.4828	64.0312	75.5371	88.9063	51.2344	66.0143	73.0737	110.607	108.575	131.227	97.1256	88.339	87.1157	117.616	54.1421
Manes.07G135200	PR-10a	0.594227	6.18261	3.30344	10.1232	4.04214	1.18571	3.23937	4.72377	3.96254	6.38054	3.59246	3.77712	2.15376	6.76864	7.52346	4.19158	2.32786	4.80387	14.1135	6.36323
Manes.10G007900	PR-10b	0.479037	0.984775	1.33895	1.47669	0.755097	0.531182	1.23188	1.10919	0.721212	1.08257	0.886237	0.459044	0.460245	0.691204	0.682143	1.07584	0.564348	0.521618	0.568767	0.689005
Manes.03G115300	PR-10cL	0.432324	0.231712	0.337896	0.384106	0.41932	0.176125	0.0833252	0.05832	0.130067	0.241013	0.0600473	0.0126751	0.0166342	0.0158877	0.0155781	0.0331056	0.171394	0.0903714	0.23221	0.0317746
Manes.15G007700	PR-10d	0.117359	1.13334	0.451788	3.48164	3.99056	0.235023	2.65533	0.565507	2.10653	1.26041	0.468821	1.92033	1.33741	2.40064	4.99531	0.567446	1.55765	0.528657	3.60015	1.23146
Manes.03G200600	PR-10e	0.250724	0.970789	1.57174	0.973304	0.518905	2.66834	1.48413	1.99971	0.616877	0.0932106	0.436663	0.247353	0.505211	0.333727	0.0494549	0.590467	1.01682	0.634935	0.371566	0.822457
Manes.15G008400	PR-10f1	1.11299	4.69307	2.73109	7.1528	15.8134	6.74019	11.6265	8.96107	11.738	5.51245	7.35983	13.6153	15.5414	35.6667	21.0802	15.1917	19.1255	10.3156	4.6333	14.3887
Manes.03G200300	PR-10f2	0.546276	0.628386	0.556246	0.568896	0.681769	0.752454	0.594732	0.478835	0.24155	0.574831	0.280401	0.137272	0.172353	0.316969	0.201612	0.733102	0.757416	0.407945	0.468185	0.193643
Manes.03G200400	PR-10f3	0	0.120775	0.0846547	0.183964	0.133419	0.070877	0.100381	0.0857183	0.0797883	0.128183	0.112715	0.0446057	0.018446	0.0434297	0.0537987	0.112826	0.348329	0.18014	0.152623	0.054457
Manes.15G008000	PR-10f4	0	0.107205	0.165066	0.297369	0.540986	0.095233	0.107567	0.160403	0.159838	0.328666	0.104787	0.209372	0.725435	0.659925	0.265482	0.0887036	0.214313	0.297001	0.0569346	0.300804
Manes.15G008100	PR-10f5	10.7978	32.3328	18.0205	74.1209	99.9755	9.11112	20.7682	17.4572	37.2647	30.9627	11.116	13.4709	30.43	25.4096	34.9928	6.77972	17.508	12.9017	18.9736	17.7246
Manes.03G200500	PR-10fL	0	0.173345	0.337404	0.212056	0.110221	0.565316	0.439672	0.468844	0.112225	0.0828116	0.0121293	0.109478	0.14186	0.0411247	0.126598	0.123591	0.198817	0.265055	0.164154	0.274436
Manes.15G008500	PR-10g1	67.064	72.9706	40.9994	63.5001	24.4875	113.2	154.553	222.568	92.8125	37.7224	92.0513	143.916	77.0308	67.3254	6.02918	46.7428	85.6904	128.891	50.8476	92.9804
Manes.15G008600	PR-10g2	1.71357	1.63219	0.520879	1.47649	0.327128	1.97914	1.90384	3.2889	1.34948	0.791819	1.6351	2.15047	1.55957	0.645155	0.139344	0.677702	1.50832	1.97578	0.717087	1.4405
Manes.15G008700	PR-10g3	0	0.143416	0.195402	0.406354	0.442387	0.308601	0.427048	0.776382	0.588529	0.393398	0.179321	0.252314	0.757834	2.31075	0.635363	0.145352	1.05297	1.35683	0.344137	0.489666
Manes.15G007800	PR-10h	0	0.0957455	0	0	0.0139068	0	0	0	0	0	0	0	0	0	0	0.0902177	0.0123405	0	0	0
Manes.15G007900	PR-10hL	0	0	0	0	0	0	0	0	0	0	0	0	0	0	0	0	0	0	0	0
Manes.05G089900	PR-10i1	15.2831	75.1805	112.376	36.4531	103.567	6.14034	20.5589	20.2265	25.8093	7.43426	9.02597	21.6305	56.9213	8.523	13.3644	6.25727	97.7996	37.8943	47.9127	2.28468
Manes.05G090000	PR-10i2	292.642	189.454	144.095	296.415	99.1478	174.011	182.341	242.628	141.559	29.4728	208.633	234.68	187.721	159.189	36.855	126.615	180.563	190.857	103.045	118.687
Manes.15G130100	PR-10i3	5.56816	5.86313	5.1203	17.3181	14.1661	4.4517	2.6917	1.03039	0.27996	0.410718	2.95005	3.23107	2.68966	2.99169	1.30714	7.30335	6.59186	6.56434	3.51225	13.5807
Manes.08G096200	PR-10j1	0	0.0235106	0	0.0138911	0	0	0	0	0	0	0	0	0	0	0	0.0270429	0	0	0	0
Manes.09G110800	PR-10j2	0.615243	6.80182	3.08451	10.4082	3.3673	2.45107	12.0485	8.81636	3.94127	4.56368	8.21545	7.41952	3.28764	5.18176	7.11154	6.48335	6.7678	5.36504	6.67868	4.01625
Manes.14G141000	PR-11a	6.1295	4.99863	8.1547	13.9573	4.22239	1.25757	2.30973	2.27275	4.54619	2.01197	3.34101	2.96047	2.82002	6.11846	6.1971	2.04535	2.28585	2.9714	5.83389	1.293
Manes.16G127400	PR-11bL	0	0	0	0.0427848	0.00632022	0.00946424	0	0	0	0.023975	0.0400437	0.0244982	0.00657269	0	0.00608323	0.0630651	0.0161062	0	0	0.0416628
Manes.14G144300	PR-11c	2.43008	2.36891	2.26753	2.25261	4.48125	1.68623	1.83531	1.6591	3.97345	7.80197	2.20176	3.43066	4.25902	5.13299	5.5903	2.56806	3.26218	2.75995	3.75612	5.88748
Manes.14G111300	PR-11d1	2.51299	2.94887	3.02878	2.08247	3.43916	0.172234	0.151941	0.337122	0.256575	0.124151	0.91283	0.825801	0.845638	0.634372	0.772076	1.00993	1.9334	0.985111	0.894588	0.694651
Manes.14G111400	PR-11d2	0.35416	0.804246	0.279104	1.37806	5.12781	4.41769	1.57075	5.5461	5.14112	1.90403	1.68639	2.80501	4.44268	11.4341	2.27662	4.64231	14.6288	6.90947	0.569298	10.3333
Manes.08G171800	PR-14a	1484.66	676.175	566.372	474.116	707.604	438.715	252.166	318.331	710.285	315.925	599.781	813.231	1432.45	774.416	999.747	556.318	801.06	295.192	622.999	354.068
Manes.08G171900	PR-14b	2658.21	1150.25	1153.46	1031.65	1485.74	1015.4	710.697	831.029	1621.65	829.915	1227.64	1476.76	1795.17	1253.41	1345.49	1009.98	1378.68	619.192	935.192	835.506
Manes.09G117300	PR-14c	27.195	18.214	14.3649	15.0189	15.6991	5.81651	4.36461	5.78762	6.06748	4.7768	14.356	12.5406	11.5499	13.7442	11.4929	4.86233	3.26714	6.6808	5.1379	2.61566
Manes.14G166500	PR-14d	3932.49	2550.97	2309.87	2643.27	4233.77	1611.16	941.299	2259.63	5997.58	4332.74	3238.91	3096.13	5495.08	4134.78	4593.53	1745.94	2080.16	2523.41	5016.03	3145.03
Manes.05G054000	PR-14e	0	0	0	0	0	0	0	0	0	0	0	0	0	0	0	0	0	0	0	0
Manes.01G272800	PR-14eL1	0	0	0	0.0365284	0	0	0	0	0	0	0	0	0	0	0	0	0.0445374	0	0	0
Manes.05G054100	PR-14eL2	0	0	0	0	0.0483668	0.055411	0.0151424	0	0	0	0	0	0	0	0	0.05902	0	0.01245	0	0
Manes.02G187100	PR-14eL3	0	0	0	0	0	0	0	0	0	0.0232328	0	0.0164697	0.047769	0.0135265	0	0	0	0	0.0125671	0
Manes.05G053900	PR-14eL4	0	0	0	0	0	0	0	0	0	0	0	0	0	0	0	0	0	0	0	0
Manes.05G053700	PR-14eL5	0	0	0	0	0	0	0	0	0	0	0	0	0	0	0	0	0	0	0	0
Manes.05G053800	PR-14eL6	0	0	0	0	0	0	0	0	0	0	0	0	0	0	0	0	0	0	0	0
Manes.06G145100	PR-14f	0	0	0.0399211	0	0	0.0769908	0	0.0356861	0	0	0	0	0	0.0746849	0.0317275	0.143844	0	0.0370696	0	0
Manes.05G079400	PR-14g1	0.922416	0.304213	0.287216	0.0421682	0.657843	0.174365	0.473927	0.279686	0.0960134	0.053474	0.0238993	0.0254894	0.0521029	0.0795298	0	0.067507	0.0719793	0.0819915	0.0999387	0.126325
Manes.03G176600	PR-14g2	0.628414	0.313819	0.32699	0.521514	0.448594	0.627332	0.688407	0.591864	0.662803	1.0245	0.666146	0.541131	1.22572	1.14108	0.494044	1.95321	1.05015	0.378685	0.37339	1.11578
Manes.15G030500	PR-14g3	10.3097	6.20919	6.41717	5.6358	7.76624	2.75467	2.86937	3.11818	4.5656	3.31178	5.2433	4.12164	4.12325	4.66886	4.6839	5.48643	4.32158	3.97537	4.52284	4.13304
Manes.14G126100	PR-14h	0	0	0	0.0172437	0	0.194889	0.153611	0.0802495	0.0642224	0.0888647	0.0654787	0.0490284	0.213268	0.0143719	0.107752	0.232701	0.0236572	0.105973	0.095412	0.0789725
Manes.06G051500	PR-14hL1	0	0	0	0	0	0	0	0	0	0	0	0	0	0	0	0	0	0	0	0
Manes.06G051600	PR-14hL2	0	0	0	0	0	0	0	0	0	0	0	0	0	0	0	0	0	0	0	0
Manes.12G089100	PR-14i1	0	0	0	0	0	0	0	0	0	0	0	0	0	0	0	0	0	0	0	0
Manes.13G143800	PR-14i2	0	0	0	0.0607779	0.0352474	0	0.11441	0	0.0596641	0	0	0.0247257	0.0324487	0.083838	0	0.0645799	0.0416915	0.108983	0.238797	0.0850506
Manes.13G144000	PR-14i3	0	0	0	0	0	0	0.0371209	0	0	0	0	0	0	0.0584286	0	0	0.0295699	0	0	0
Manes.13G059000	PR-14j1	0	0	0	0	0	0	0	0	0	0	0	0	0	0	0	0	0	0	0	0
Manes.16G001900	PR-14j2	0	0	0	0	0	0	0	0	0	0	0	0	0	0	0	0	0	0	0	0
Manes.12G053100	PR-14jL1	0	0	0	0	0	0	0	0	0	0	0	0	0	0	0	0	0	0	0	0.0206611
Manes.12G053200	PR-14jL2	0	0	0	0	0	0	0	0	0	0	0	0	0	0	0	0	0	0	0	0
Manes.02G010200	PR-14k	0.0702254	0.0674899	0.0251793	0.240925	0.250146	0.0364202	0.0953417	0.0728214	0.129353	0.179007	0.0733063	0.0769677	0.0902938	0.234774	0.137577	0.055562	0.0401499	0.106773	0.143341	0.136978
Manes.01G246800	PR-14kL	0	0.3518	0	0	0	0.0363223	0	0	0	0	0	0	0	0	0	0	0	0	0	0
Manes.13G030000	PR-14l	1.16072	1.19438	0.776185	0.306668	0.820468	0.256577	0.397938	0.985576	0.465256	0.174127	0.0363928	0.0370713	0.147435	0.125734	0.328685	0.18863	0.134416	0.175373	0.202521	0.479705
Manes.08G171700	PR-14m1	422.486	124.686	139.314	265.948	256.657	113.233	56.1688	57.0809	223.307	109.384	167.892	174.175	184.342	155.166	136.296	50.7177	104.506	41.167	153.138	103.026
Manes.S095100	PR-14m2	0.32618	3.05588	1.85413	16.0973	21.8382	2.43877	1.10208	5.62097	9.9018	4.49425	1.16018	2.09691	3.37176	24.4488	12.9	4.50477	3.70391	3.70407	8.98873	8.53063
Manes.01G236500	PR-15/16a	10.1042	6.14511	4.89763	6.4304	5.98852	17.445	21.6511	20.6182	5.53369	4.54118	19.5273	12.9141	7.50619	5.3815	2.89885	14.5822	16.9261	14.1804	5.99766	9.19754
Manes.05G006700	PR-15/16b	3.97945	3.08601	2.51328	2.64788	2.5329	7.03174	8.03841	9.45684	1.70747	1.48841	9.38399	5.24225	2.67686	2.99743	1.24422	5.61387	6.44098	5.66921	1.55957	3.55261
Manes.14G072500	PR-15/16c	0.198207	0.447563	0.70676	4.7186	3.18694	1.72349	5.10062	5.12636	8.34531	11.7509	3.33545	2.87848	4.29802	4.29768	7.50941	2.47934	2.71614	4.5277	6.43932	5.22975
Manes.03G039900	PR-15/16d1	31.7395	14.0269	24.7174	14.1851	8.13309	137.988	198.612	157.371	1.42301	0.556892	87.9527	62.4873	16.1201	28.4651	3.60126	149.536	71.3287	76.1713	17.7106	12.7119
Manes.16G096200	PR-15/16d2	400.794	222.036	349.458	358.137	88.1176	424.35	552.818	465.646	64.5676	51.4097	297.661	283.879	110.047	205.585	71.4948	316.977	225.481	254.196	149.668	142.611
Manes.04G144900	PR-15/16d3	73.6222	82.3453	151.354	158.1	38.7187	221.253	320.159	290.832	35.9173	18.421	181.149	109.684	84.1893	142.048	39.868	157.971	92.3395	122.244	93.9972	131.669
Manes.11G020100	PR-15/16d4	46.3	61.6844	98.4004	131.175	30.067	105.745	151.99	223.404	26.754	42.5038	124.364	59.5019	46.9696	120.238	52.2585	122.931	54.8589	89.526	78.9167	55.5128
Manes.01G089400	PR-15/16e1	0	0	0	0	0	0.0324415	0	0.0117147	0	0.00900862	0.0129986	0	0.0134391	0.0328302	0.013369	0	0.0536457	0.01562	0	0
Manes.01G089300	PR-15/16e2	0	0	0	0	0.0131001	0	0.0155238	0.0403625	0	0	0	0	0	0	0	0.0185611	0	0.010966	0	0
Manes.04G002400	PR-15/16e3	0	0.0140628	0	0.0287608	0.0401918	0.0526078	0	0.0395245	0.0823415	0.0379306	0.0332737	0.100001	0.013124	0.0209308	0.0384018	0.0373466	0.0337247	0.0110197	0.0129246	0.0454731
Manes.01G089500	PR-15/16eL1	0	0	0.021826	0.0191067	0.0723985	0.0916295	0.0534229	0.0585319	0.105774	0.0490922	0.133733	0.139727	0.256106	0.17108	0.0346926	0.331619	0.0337152	0.0934741	0.129523	0.0127374
Manes.02G045600	PR-15/16eL2	0	0	0	0	0.0142393	0	0	0	0	0	0	0	0	0	0	0	0	0.0110068	0	0
Manes.04G002300	PR-15/16eL3	0.15587	0.0486189	0	0.0566621	0.0357401	0.0246786	0.0659526	0.0157902	0	0.0134038	0.0328296	0.0347282	0	0.0147506	0.0169645	0.0360519	0.0232744	0.06084	0.0309758	0.0158266
Manes.08G024600	PR-15/16f1	3.71419	1.07923	0.534988	0.397585	0.211329	3.98767	6.18537	1.96028	0.493551	0.318176	2.28492	0.958244	0.243367	0.307955	0.142656	6.95767	4.7031	2.5613	0.868246	1.33924
Manes.10G061300	PR-15/16f2	1.50011	0.602888	0.0940764	0.516403	0.378102	2.56793	2.65516	1.79628	0.46138	0.129878	1.84385	1.35114	0.44908	0.301247	0.014557	2.35131	2.47007	1.70327	0.290447	0.587951
Manes.17G113900	PR-15/16g1	1.28579	0.320974	0.455429	1.57467	1.11586	2.95275	2.2733	6.43939	2.05077	2.06029	4.88169	5.18196	2.00966	27.7372	3.44327	9.13177	2.83086	3.06894	1.36238	5.23958
Manes.17G114000	PR-15/16g2	9.64835	5.98809	1.98377	5.99805	4.07219	25.6212	37.2724	23.6608	7.71305	5.24608	26.6829	26.6232	11.3647	13.7783	7.16083	25.3745	27.0735	20.1795	14.2381	25.619
Manes.17G113800	PR-15/16g3	0	0	0	0	0	0.0314353	0	0.0639891	0.0113625	0.00820129	0	0	0	0.029888	0	0	0	0.041092	0	0.0585779
Manes.17G114100	PR-15/16g4	0	0	0	0.0176243	0	0.0413265	0	0.196288	0.0397912	0	0	0.138763	0.130171	0.353632	0.0960029	0	0.129514	0.256603	0	0.91451
Manes.17G114200	PR-15/16g5	0	0.0689399	0	0.0352485	0.0174718	0.0607402	0	0.252371	0	0.0129377	0	0.185018	0.406597	0.929921	0.144004	0	0.348314	0.540217	0.0158401	1.4793
Manes.08G142900	PR-15/16hL1	0	0	0.0207302	0	0	0.0163993	0	0.0104928	0	0.00806901	0	0	0.0356948	0	0.0478982	0	0.0116372	0	0	0
Manes.08G146500	PR-15/16hL2	0	0.0481492	0.170235	0.0391894	0	0.0336675	0	0.0215416	0.183375	0.0365719	0.0208848	0.0188308	0.0499994	0.0664967	0.021016	0	0.0317518	0	0.0179213	0
Manes.08G131400	PR-15/16iL1	0	0	0	0	0.0118599	0	0	0	0	0	0	0	0	0.0104774	0	0	0.0181674	0	0.0132191	0
Manes.08G130600	PR-15/16iL2	0	0	0	0	0.0176313	0	0.0257624	0	0	0	0	0	0	0	0	0	0	0	0.0434136	0.0145765
Manes.08G130800	PR-15/16iL3	0	0	0	0	0	0	0	0	0	0	0	0	0	0	0	0	0	0	0.0146276	0
Manes.08G131500	PR-15/16iL4	0	0	0	0	0	0	0	0	0	0	0	0	0	0	0	0	0	0	0	0.0120611
Manes.08G146700	PR-15/16iL5	0	0	0	0	0.0143976	0.0215597	0	0	0	0	0	0	0	0	0	0	0	0	0.0123906	0.014237
Manes.08G143200	PR-15/16iL6	0	0	0	0	0	0	0	0.0119881	0	0	0	0	0.0126367	0	0	0.0273711	0.0132956	0	0.0299202	0.0120157
Manes.08G130000	PR-15/16iL7	0	0	0	0	0	0	0	0	0.0153344	0	0	0	0	0	0	0.0328614	0	0	0.0239479	0
Manes.08G130500	PR-15/16j1	0.196472	0.133874	0	0	0	0.0172629	0.177495	0	0	0	0	0	0	0	0	0	0.0126137	0	0.00946193	0
Manes.08G131600	PR-15/16j2	0.0387791	0.12214	0	0	0	0.0238511	0.129913	0	0	0	0	0	0	0	0	0	0	0	0	0
Manes.08G131800	PR-15/16j3	0.337202	0.454971	0	0	0.0115416	0.086415	0.26378	0	0	0.00966574	0	0	0	0	0	0	0.0252569	0	0	0.016635
Manes.08G130300	PR-15/16j4	0.78406	0.719656	0.347784	0	0	0.243164	1.43095	0.0310739	0.0120892	0	0	0	0	0	0	0	0.104816	0	0	0
Manes.08G131100	PR-15/16j5	1.88491	1.66131	0.33304	0	0.0231101	0.64176	4.5478	0.0643912	0	0	0	0	0	0	0	0	0.130592	0	0	0
Manes.08G131700	PR-15/16j6	0.455155	0.632274	0.204096	0	0.0209557	0.405713	2.27718	0	0	0	0	0	0	0	0	0.0296914	0.074382	0	0.0189428	0
Manes.08G131000	PR-15/16j7	0.650178	0.855196	0.0781475	0.0114958	0	0.594768	3.61549	0.108974	0	0	0	0	0	0	0	0	0.0593343	0.0103068	0	0.0585301
Manes.08G129900	PR-15/16j8	0.580697	0.366585	0.0336976	0.0148712	0	0.190331	1.15871	0	0	0	0	0	0	0	0.0157962	0.0225934	0.0153512	0	0	0.0138735
Manes.08G130400	PR-15/16j9	0.901615	0.632737	0.0860755	0	0	0.267286	0.774262	0.0302556	0	0	0	0.0129602	0	0	0	0.0384743	0.0261415	0	0	0.00860881
Manes.08G143100	PR-15/16j10	0.0843005	0.0429812	0	0	0	0.0330495	0.170399	0	0.0121315	0	0	0	0	0	0	0.0185862	0	0.0238259	0.0473649	0.0197304
Manes.08G130200	PR-15/16j11	0.0575432	0.0807817	0.0283833	0	0	0.035392	0.209266	0	0.0124214	0	0	0	0	0	0.0133051	0	0.0181023	0	0.00969933	0.0116856
Manes.08G131300	PR-15/16j12	0.0273657	0.378935	0.442777	0.0139392	0.146888	0.200021	1.29178	0.185105	0.620274	0.0452943	0.047476	0.095054	0.064198	0.0328683	0.111858	0.455455	0.859698	0.267959	0.0281239	1.00009
Manes.08G130700	PR-15/16j13	0.544564	0.43232	0.585655	0.0263422	0.122215	0.693016	2.69309	0.154607	0.669873	0.0208129	0.052486	0.0269624	0.114471	0	0	0.339524	0.960683	0.149842	0.0490882	0.719451
Manes.08G130900	PR-15/16j14	0.0583095	0.392548	0.713611	0.0107463	0.0736098	0.772174	2.56027	0.14325	0.497323	0.0726797	0.0515074	0.0519662	0.0249062	0.0369258	0.025008	0.376212	0.91624	0.161279	0.123392	0.901843
Manes.08G143600	PR-15/16jL1	0	0	0	0	0	0	0	0	0	0	0	0	0	0	0	0	0	0	0	0
Manes.08G130100	PR-15/16jL2	0	0	0	0	0	0	0	0	0	0	0	0	0	0	0	0	0.0175773	0	0	0
Manes.08G143300	PR-15/16jL3	0	0	0	0	0	0	0	0	0	0	0	0	0	0	0	0	0	0	0	0
Manes.08G143000	PR-15/16jL4	0	0	0	0	0.0268593	0	0.0165484	0	0.0506538	0	0	0	0.0279048	0.0130237	0.0135644	0.0582035	0	0.0158483	0.138437	0.10944
Manes.08G131200	PR-15/16jL5	0.107829	0.0672683	0	0	0.0147629	0	0.0431423	0	0	0	0	0	0	0	0	0	0	0	0	0
Manes.08G143400	PR-15/16jL6	0.0938863	0	0	0	0	0	0.0563458	0	0	0	0	0	0	0.0177697	0.0204367	0	0.0295354	0	0	0
Manes.14G124400	PR-15/16k	0	0	0	0	0	0	0	0	0	0	0	0	0	0	0	0	0	0	0	0
Manes.06G058500	PR-15/16kL1	0	0	0	0	0	0	0	0	0	0	0	0	0	0	0	0	0	0	0	0
Manes.14G124500	PR-15/16kL2	0	0	0	0	0	0.0728009	0.014255	0.0666422	0	0	0	0	0	0	0	0.204192	0.355123	0.107503	0.0137465	0.0101963
Manes.06G058400	PR-15/16kL3	0	0	0	0.0100526	0	0	0	0	0	0.00849851	0	0	0	0	0.0118732	0	0	0	0	0.0242178
Manes.01G194800	PR-15/16l1	1.04975	1.54951	0.952756	1.31197	0.951133	4.18654	5.55426	4.8226	1.34861	0.702336	3.46817	1.97537	1.19843	1.01538	0.286511	3.10088	2.01187	2.29036	0.792254	1.61656
Manes.06G128500	PR-15/16l2	1.0973	0.462986	0.544911	0.725489	0.609254	0.677705	0.915679	0.879107	0.121503	0.217407	0.745803	0.425965	0.381495	0.251831	0.255925	2.06088	2.04301	1.25052	0.707401	0.793059
Manes.14G042800	PR-15/16lL	0	0.0888583	0.228904	0.0904388	0.0518361	0.0224417	0.021898	0.0189785	0.0311881	0.0478416	0	0.0872742	0	0.0324013	0.0158849	0	0	0	0.024601	0.0432006
Manes.08G106400	PR-15/16m1	26.3253	30.8607	18.5982	22.9894	29.4786	20.8943	37.548	26.2494	20.5871	23.6287	14.534	16.1901	9.04477	14.2441	12.4271	21.2732	26.2348	24.8317	18.7075	18.2147
Manes.09G182300	PR-15/16m2	4.33334	8.23111	4.522	4.16652	2.95245	4.26953	7.67214	3.7421	2.95307	3.47676	4.32092	2.11817	1.66958	1.42149	1.65238	4.99242	4.35649	2.62796	2.41876	1.78822
Manes.11G141600	PR-15/16n	0	0.0103395	0.0096437	0.0229934	0.0235704	0.0296868	0.0265692	0.0636479	0.0278194	0.0351584	0.0195337	0.0205157	0.0147839	0.0562496	0.0131043	0.0460015	0.0387319	0.024379	0.0495124	0.0316012
Manes.S013800	PR-17a	5.00836	10.8988	8.44333	58.966	22.067	4.49665	7.23634	3.67754	4.34211	3.15088	71.4243	80.7903	153.357	255.715	271.345	50.6587	71.2895	108.948	248.837	113.265
Manes.S020200	PR-17b	0.0948095	0.804258	0.364442	3.01369	1.36368	0.176319	0.404021	0.261487	0.254681	0.134563	2.82187	3.43772	6.70644	9.49545	9.83678	2.66792	3.2637	4.87183	10.8785	4.45094
Manes.07G071700	PR-17c	4.72616	7.39368	5.53734	12.6201	18.3357	1.21249	2.65028	2.95709	4.75473	2.21855	3.64739	4.73904	12.0108	17.6897	18.465	3.42912	5.17077	4.5296	8.66026	2.58977
Manes.S020100	PR-17d1	0.992702	1.05848	0.788516	4.59507	1.46605	0.847538	0.66043	0.320914	0.876151	0.497592	1.0837	0.777868	1.39145	1.39893	1.07543	2.1776	0.91491	0.467002	1.16939	0.729584
Manes.02G084700	PR-17d2	31.1684	63.35	54.9754	25.5735	49.9274	52.0662	55.5625	45.8087	28.561	57.128	45.6513	52.7873	54.5084	57.911	49.1221	57.4504	54.7925	61.2933	43.4399	68.9216
Manes.07G071600	PR-17dL	0	0	0	0	0	0	0	0	0	0	0	0	0	0	0	0	0	0	0	0

## Sheet: Table S6
Table S6. Read counts of PR genes during whitefly infestation (0-22 dpi) of four whitefly-susceptible genotypes
		COL2246															COL1468															60444															TME3
		0 dpi			1 dpi			7 dpi			14 dpi			22 dpi			0 dpi			1 dpi			7 dpi			14 dpi			22 dpi			0 dpi			1 dpi			7 dpi			14 dpi			22 dpi			0 dpi
Gene	Annotation	R1	R2	R3	R1	R2	R3	R1	R2	R3	R1	R2	R3	R1	R2	R3	R1	R2	R3	R1	R2	R3	R1	R2	R3	R1	R2	R3	R1	R2	R3	R1	R2	R3	R1	R2	R3	R1	R2	R3	R1	R2	R3	R1	R2	R3	R1	R2	R3
Manes.07G050400	PR-1a	6	0	4	436	17	12	38	5	42	319	797	537	911	1354	2026	5	20	12	1	6	1	10	13	120	45	56	378	46	21	11	0	3	7	0	1	10	46	0	17	1	10	588	0	0	374	6	23	24
Manes.07G050300	PR-1b	0	0	0	177	1	2	16	2	19	142	341	238	415	450	927	4	23	9	2	3	0	5	12	103	33	36	270	19	21	13	0	2	5	0	1	3	35	0	6	0	11	514	2	0	319	12	36	40
Manes.15G098400	PR-1c1	0	0	0	0	0	0	0	0	0	3	0	1	3	4	1	0	0	0	0	0	2	1	0	3	0	1	2	0	2	0	1	2	2	0	0	2	0	1	1	0	8	7	0	1	3	1	0	2
Manes.06G026900	PR-1c2	2875	6441	2170	156	683	1271	14	959	692	515	1630	204	16	1038	111	872	1551	4237	1175	2700	1567	2793	2576	472	566	1618	134	289	152	530	5326	591	506	2220	2766	1048	1208	2028	688	1024	1094	159	174	114	25	172	1272	653
Manes.06G027000	PR-1c3	175	794	45	88	103	125	9	326	66	271	67	206	8	165	8	46	37	59	80	29	26	65	37	11	9	15	41	4	3	10	380	72	43	152	154	62	45	53	18	161	63	27	124	31	63	321	117	117
Manes.13G133200	PR-1c4	337	773	475	331	258	344	117	251	178	383	199	360	181	306	296	345	159	227	364	393	349	280	215	228	223	281	266	182	161	159	325	530	514	426	379	513	206	306	169	234	335	320	252	137	259	261	181	200
Manes.08G000600	PR-1c5	17	72	21	41	33	29	8	33	42	63	19	16	21	26	12	34	32	11	42	12	32	13	9	22	14	18	45	7	18	7	12	50	73	109	31	75	22	21	31	9	23	14	3	21	27	34	11	10
Manes.06G028000	PR-1cL	0	0	0	0	3	0	0	2	2	0	0	0	0	0	0	0	0	0	0	0	1	0	1	0	0	2	0	0	0	0	0	0	0	0	0	0	0	0	0	0	1	1	0	2	3	0	4	0
Manes.07G050200	PR-1d1	0	16	0	0	0	2	0	1	2	2	0	22	0	0	0	6	0	0	5	0	0	1	0	3	0	2	6	2	2	0	2	0	4	1	2	1	1	1	0	9	3	2	6	2	0	3	0	0
Manes.10G089700	PR-1d2	0	0	0	0	0	0	0	0	0	0	0	0	0	0	0	0	0	0	0	0	0	0	0	0	0	0	0	0	0	0	0	0	0	0	0	0	0	0	0	0	0	0	0	0	0	0	0	0
Manes.02G187900	PR-1d3	0	0	0	0	3	0	0	0	0	0	0	1	0	0	0	0	0	0	0	0	0	0	0	0	0	0	0	0	0	0	0	0	0	0	0	0	0	0	0	0	0	0	0	0	0	1	0	0
Manes.07G050800	PR-1dL1	0	0	0	0	0	0	0	0	0	0	0	0	0	0	0	0	0	0	0	0	0	0	0	0	0	0	0	0	0	0	0	0	0	0	0	0	0	0	0	0	0	0	0	0	0	0	0	0
Manes.07G050900	PR-1dL2	0	0	0	0	0	0	0	0	0	0	0	0	0	0	0	0	0	0	0	0	0	0	0	0	0	0	0	0	0	0	0	0	0	0	0	0	0	0	0	0	0	0	0	0	0	0	0	0
Manes.02G187700	PR-1dL3	0	0	0	0	0	0	0	0	0	0	0	0	0	0	0	0	0	0	0	0	0	0	0	0	0	0	0	0	0	0	0	0	0	0	0	0	0	0	0	0	0	0	0	0	0	0	0	0
Manes.10G090000	PR-1dL4	0	0	0	0	0	0	0	0	0	0	0	0	0	0	0	0	0	0	0	0	0	0	0	0	0	0	0	0	0	0	0	0	0	0	0	0	0	0	0	0	0	0	0	0	0	0	0	0
Manes.10G089900	PR-1dL5	0	0	0	0	0	0	0	0	0	0	0	0	0	0	0	0	0	0	0	0	0	0	0	0	0	0	0	0	0	0	0	0	0	0	0	0	0	0	0	0	0	0	0	0	0	0	0	0
Manes.07G050700	PR-1e	0	0	0	67	2	0	0	5	0	1	2	0	0	2	0	0	0	0	58	11	8	8	3	3	11	4	8	1	4	0	0	15	17	16	9	98	68	35	26	87	3	23	173	10	47	0	0	0
Manes.10G089800	PR-1eL	0	0	0	0	0	0	0	0	0	0	0	0	0	0	0	0	0	0	0	0	0	0	0	0	0	0	0	0	0	0	0	0	0	0	0	0	0	0	0	0	0	0	0	0	0	0	0	0
Manes.13G130200	PR-2a	3	7	1	0	0	0	0	0	0	0	1	0	0	0	0	0	0	1	1	0	0	0	0	0	0	1	0	6	3	1	0	0	0	0	0	2	0	0	0	0	2	0	0	0	0	2	0	2
Manes.17G032500	PR-2b	0	0	0	0	0	0	0	0	0	0	1	0	0	0	1	1	0	0	0	0	0	1	1	0	0	0	0	0	0	0	0	2	0	0	2	0	0	0	0	0	0	0	0	0	0	0	2	0
Manes.03G202900	PR-2c1	415	339	499	508	137	440	421	148	589	1095	464	1007	824	819	587	952	401	352	325	769	471	437	465	911	1213	1236	789	976	1019	925	425	625	569	823	497	338	473	489	254	397	773	368	667	630	440	413	271	441
Manes.08G054400	PR-2c2	68	154	110	1225	186	153	276	82	267	2712	2060	2953	3217	3420	3984	210	222	210	681	517	785	564	781	1076	742	993	3259	659	425	507	47	631	670	521	1286	1653	2142	560	1235	537	275	9102	747	116	1787	120	130	110
Manes.03G039800	PR-2cL	0	0	0	0	0	3	0	0	1	0	5	0	0	0	0	1	6	1	3	0	1	1	1	0	1	0	0	1	1	0	24	1	3	3	5	1	1	2	0	6	2	7	2	4	5	10	5	4
Manes.01G056700	PR-2d1	0	11	3	4	2	0	0	7	4	6	10	0	1	6	6	3	3	6	6	6	8	10	1	3	4	2	8	5	3	0	12	7	8	8	3	9	7	3	1	0	4	1	0	1	4	3	3	1
Manes.13G051800	PR-2d2	99	422	117	328	611	145	111	317	137	219	150	249	54	239	111	233	435	324	1151	201	369	278	258	117	75	115	141	70	72	113	517	134	122	94	294	109	87	85	35	98	106	35	61	37	23	247	204	298
Manes.12G050400	PR-2d3	42	256	82	102	184	67	37	140	148	724	91	1433	51	130	54	256	138	127	388	116	431	254	326	102	85	79	49	52	43	121	213	89	86	78	165	80	80	70	35	128	98	23	63	17	25	231	51	86
Manes.03G068000	PR-2e1	0	0	6	12	7	3	0	6	1	1	0	4	0	10	0	4	11	0	40	7	2	4	6	0	1	0	1	1	1	0	0	0	1	1	5	3	0	3	0	0	0	0	1	0	0	2	2	3
Manes.02G225300	PR-2e2	209	549	283	489	342	290	148	205	188	409	248	629	217	371	230	283	381	342	898	293	362	358	284	178	180	272	159	210	226	227	862	373	348	451	388	339	176	267	171	222	332	229	271	233	180	317	249	352
Manes.18G145400	PR-2e3	149	459	210	248	180	212	95	153	138	344	170	395	172	243	214	285	241	242	530	214	229	244	242	330	195	275	255	214	226	239	457	357	302	424	355	286	240	291	166	184	261	172	226	193	222	280	176	243
Manes.03G054500	PR-2e4	28	83	29	23	26	69	29	30	34	44	39	28	27	140	37	48	45	58	114	39	82	76	79	12	29	42	21	43	110	39	105	93	97	33	42	78	42	55	68	56	126	136	40	78	71	37	48	12
Manes.16G088700	PR-2e5	24	40	18	19	14	28	12	12	19	26	36	26	3	72	17	36	29	24	92	21	70	45	52	5	18	14	5	23	13	26	42	74	56	19	32	29	9	21	14	30	25	7	11	16	9	26	41	14
Manes.09G142500	PR-2e6	141	255	226	423	271	313	291	212	302	479	462	357	306	498	364	295	524	388	623	512	524	466	432	439	364	455	282	467	563	443	864	851	837	853	738	893	722	573	640	358	536	709	456	352	476	319	408	392
Manes.S014200	PR-2e7	23	92	31	34	32	37	25	13	62	139	42	104	33	42	61	26	40	53	80	77	44	101	108	47	27	56	76	62	126	92	110	94	89	76	58	43	35	48	26	99	28	71	68	29	29	56	50	66
Manes.08G073400	PR-2e8	132	476	96	154	122	122	74	79	112	294	91	347	142	138	85	284	91	99	170	75	113	97	111	233	160	117	178	133	154	114	136	147	91	162	134	57	63	81	25	86	99	61	98	60	41	122	87	86
Manes.09G085100	PR-2e9	167	373	343	150	122	153	82	144	131	208	121	184	106	202	145	319	181	181	207	186	150	141	115	257	168	203	180	126	154	138	386	302	327	504	337	188	225	283	101	101	195	134	153	125	74	128	233	150
Manes.09G077900	PR-2e10	129	201	223	124	54	98	62	88	87	143	97	164	83	166	99	214	126	148	117	88	89	102	102	175	126	131	118	96	102	90	357	392	358	557	353	281	246	386	102	162	227	165	134	129	100	154	264	129
Manes.12G144400	PR-2eL	5	0	4	5	0	4	0	2	0	1	0	2	2	0	1	0	0	1	3	0	0	0	2	0	0	2	0	1	0	0	5	0	1	1	1	0	3	0	3	0	2	3	1	0	0	1	1	1
Manes.13G029300	PR-2f	5	7	18	9	3	7	0	2	16	26	17	31	24	14	38	11	16	13	16	7	16	4	7	5	5	5	9	4	14	2	36	18	25	20	15	24	14	18	11	6	15	24	19	11	13	26	17	28
Manes.07G124600	PR-2fL	0	0	13	1	0	2	0	1	0	3	4	3	0	6	0	5	1	1	3	2	0	1	0	3	2	4	1	1	0	3	6	1	0	7	9	3	0	1	1	1	2	1	0	0	2	6	7	3
Manes.15G067000	PR-2g1	288	1295	281	1212	820	468	727	784	987	2283	726	1412	1168	825	646	1189	544	353	850	220	656	372	369	1326	558	374	640	296	567	393	713	2743	2530	1109	606	586	566	695	284	353	1043	259	684	326	345	1484	214	418
Manes.12G069700	PR-2g2	594	2631	175	761	1593	164	1	770	50	78	87	251	14	396	33	665	747	905	2143	557	795	480	593	55	45	20	20	23	28	113	2526	174	158	766	1023	477	124	148	80	146	97	29	63	46	27	406	504	800
Manes.13G066200	PR-2g3	116	733	53	277	672	45	9	151	67	171	123	245	15	225	95	204	350	407	929	158	337	281	261	98	73	102	26	72	61	111	578	184	152	152	296	117	72	82	72	129	116	87	45	40	51	344	288	449
Manes.15G106900	PR-2h1	31	123	100	106	170	59	28	87	56	70	79	68	28	133	36	81	146	124	362	145	97	116	77	30	24	35	28	14	16	27	453	56	57	107	172	126	34	27	22	51	40	9	24	17	14	121	115	169
Manes.16G053400	PR-2h2	117	164	258	269	187	205	70	113	175	231	136	335	117	303	139	187	261	190	488	229	282	191	191	124	126	259	123	167	174	175	497	291	226	326	328	269	192	283	126	300	209	155	630	297	171	243	277	221
Manes.02G077200	PR-2h3	182	434	149	229	296	96	18	101	70	109	61	97	9	181	58	339	432	425	1041	242	308	276	288	43	31	20	41	47	44	74	1090	230	232	326	412	242	53	57	46	84	40	24	19	19	23	250	269	462
Manes.17G081900	PR-2h4	31	0	74	126	46	69	31	18	42	68	45	62	84	84	68	48	60	59	125	71	43	62	37	106	95	146	234	157	156	145	121	73	56	133	94	67	99	130	48	106	62	129	135	124	108	40	65	84
Manes.15G132800	PR-2h5	92	191	289	174	122	274	58	87	117	200	199	462	143	265	120	196	209	189	315	215	220	148	158	151	230	285	170	315	347	352	379	181	198	311	416	268	309	417	162	285	249	222	350	303	166	150	162	182
Manes.17G026100	PR-2h6	76	150	151	145	143	231	43	82	154	140	204	170	88	316	195	157	327	282	490	398	297	379	245	90	172	162	115	184	198	183	564	260	266	373	340	402	102	163	233	234	168	193	178	133	96	76	228	206
Manes.16G005900	PR-2h7	250	478	479	427	262	402	184	164	714	533	407	536	322	607	519	311	821	807	1378	1092	587	1190	908	503	485	494	713	570	1176	640	1281	638	644	683	749	673	329	457	584	1090	388	724	401	505	190	393	628	661
Manes.06G056900	PR-2i1	142	148	353	461	53	363	136	94	395	715	414	571	639	577	615	297	368	286	380	380	326	356	321	679	580	807	835	702	747	640	620	669	643	796	701	539	458	619	430	402	604	652	568	632	455	225	237	207
Manes.11G056300	PR-2i2	55	62	30	24	20	53	5	19	16	35	21	23	9	116	21	47	50	44	106	22	62	65	71	17	31	18	6	16	25	24	69	83	80	36	22	45	27	28	15	33	33	11	10	18	11	29	39	18
Manes.04G113100	PR-2i3	2	28	23	10	10	39	11	8	24	28	33	14	6	53	34	26	38	24	43	29	37	44	27	19	24	30	17	43	29	21	57	25	22	18	26	20	10	40	25	20	45	33	7	16	19	15	27	12
Manes.11G162000	PR-2i4	145	169	600	513	117	503	190	223	589	1016	487	1845	472	462	323	905	489	314	1437	670	615	446	464	812	556	607	647	716	817	441	973	1864	1769	1048	593	831	1190	888	466	661	1069	410	801	317	424	979	546	430
Manes.01G056000	PR-2i5	215	915	186	385	499	250	115	356	264	565	267	1125	173	473	268	260	358	326	910	367	371	428	292	233	161	250	291	274	281	178	691	393	406	341	457	453	160	287	241	205	346	267	198	228	195	482	245	257
Manes.17G070500	PR-2i6	3	0	1	3	4	1	0	4	1	9	5	2	0	15	6	12	29	9	28	16	12	10	16	3	0	3	2	4	5	10	19	15	19	24	9	12	3	5	4	7	10	0	1	3	2	5	13	11
Manes.15G121900	PR-2i7	15	57	24	143	64	47	17	34	69	113	88	132	24	142	90	17	122	52	161	36	84	109	42	32	39	12	3	46	56	65	85	205	235	66	52	100	15	50	62	25	64	18	9	8	12	103	60	104
Manes.05G160600	PR-2j1	140	526	244	229	260	154	145	228	64	194	155	242	61	389	129	211	180	246	317	140	304	323	180	85	131	136	84	118	157	146	327	224	195	258	187	128	145	229	98	139	199	93	125	173	99	180	100	108
Manes.17G100600	PR-2j2	377	1597	311	854	1043	519	155	775	634	978	897	976	248	1280	445	827	1360	1152	2040	909	1362	1752	1184	775	616	615	525	401	328	537	1918	1495	1527	1770	1582	1763	846	725	1091	1216	1265	602	472	405	298	545	643	583
Manes.15G163900	PR-2j3	175	344	182	603	369	248	162	167	271	713	526	1423	683	836	899	446	337	314	1510	1103	1427	817	653	556	659	829	1348	642	426	583	581	979	888	1036	1700	1256	475	741	715	480	747	872	553	614	566	241	226	257
Manes.01G173700	PR-2j4	57	259	49	87	121	51	8	40	35	54	18	67	12	104	18	83	96	97	395	140	129	126	120	34	31	26	58	20	34	40	294	88	78	125	116	98	40	35	14	86	34	24	31	42	10	215	110	182
Manes.07G116500	PR-2j5	13	68	16	27	48	11	19	35	7	27	43	80	15	45	45	19	35	28	106	41	62	31	27	111	24	26	26	31	165	29	32	49	61	40	17	46	104	165	29	20	761	210	61	204	88	194	33	89
Manes.10G030200	PR-2j6	0	2	0	7	6	0	0	1	0	1	0	2	0	0	1	8	2	6	31	1	8	8	3	0	0	0	1	0	0	0	15	41	37	27	8	25	19	11	30	4	19	2	5	3	6	7	2	7
Manes.05G192000	PR-2j7	0	19	13	2	10	8	0	5	3	3	3	2	1	25	4	8	10	13	16	2	14	11	12	6	2	3	0	3	5	7	34	8	14	8	7	17	10	15	7	9	9	3	1	2	3	10	4	1
Manes.01G040000	PR-2j8	19	114	22	27	19	39	17	45	32	42	23	19	10	150	23	42	52	70	111	29	104	84	71	7	21	25	7	15	14	25	68	51	63	65	10	30	32	19	11	21	23	7	19	14	17	45	30	11
Manes.05G125000	PR-2k1	15	50	0	40	78	4	5	19	6	45	17	51	0	24	17	18	56	80	189	45	67	34	55	11	13	1	2	3	17	11	102	85	91	28	26	32	4	3	16	17	14	8	11	3	2	54	48	111
Manes.16G107700	PR-2k2	207	448	368	374	386	262	35	204	68	80	101	161	40	237	79	220	187	285	664	240	200	115	104	51	61	96	70	97	68	72	706	93	89	270	372	136	62	87	19	35	52	44	36	77	21	243	181	299
Manes.03G028200	PR-2k3	104	316	247	173	130	233	133	142	65	175	86	257	119	155	169	253	169	118	347	159	181	174	141	130	89	105	160	133	168	131	321	248	241	260	271	166	146	160	74	95	139	88	121	89	88	146	131	121
Manes.12G113200	PR-2l	302	491	215	242	478	120	5	116	14	47	19	83	8	77	22	275	195	358	1134	347	301	129	231	30	26	11	16	19	15	47	1218	60	44	138	298	64	29	21	5	32	26	12	17	12	3	413	185	369
Manes.04G065700	PR-3a	17	7	5	6	9	13	22	7	13	23	12	26	20	31	12	5	4	11	10	7	1	2	3	3	5	0	1	1	0	0	15	4	2	4	5	1	2	2	2	2	1	3	1	0	0	39	24	29
Manes.04G065900	PR-3bL	0	0	2	2	0	0	4	0	0	1	1	0	0	2	1	2	1	0	1	0	2	0	2	1	0	1	2	0	0	1	1	0	0	0	0	0	0	0	0	1	1	0	0	0	0	6	0	3
Manes.04G067800	PR-3c1	195	325	157	219	155	169	132	111	221	555	197	572	378	618	419	200	151	112	118	188	162	126	136	179	152	180	98	157	139	150	228	320	315	360	245	265	236	210	159	114	202	202	171	163	225	412	278	386
Manes.04G067900	PR-3c2	991	1027	720	927	623	786	861	458	1236	2122	1039	2020	1397	2041	1309	1513	1071	955	1023	1553	1135	1050	1088	1435	1381	1553	683	1256	1196	1236	1173	1652	1607	1875	1040	1069	1123	859	711	728	1114	853	841	884	683	1617	1209	1664
Manes.11G106100	PR-3d	472	627	808	2360	1176	1341	715	795	1423	2117	2177	1400	5204	2794	3092	605	1069	780	2551	1909	1747	1296	1256	989	1147	1006	1109	964	703	985	1476	1242	1294	810	1374	1528	816	839	1430	300	1201	2290	553	700	1045	893	470	776
Manes.05G008400	PR-3e	0	0	0	7	4	2	0	4	1	1	13	16	2	6	3	1	0	0	0	2	3	1	1	3	2	4	1	8	18	4	1	1	7	6	6	6	1	5	8	5	19	18	9	16	8	9	1	0
Manes.05G195100	PR-3f1	2542	8795	2162	6889	5852	4030	2284	5787	6317	8205	6880	6188	2591	8419	3968	6055	9575	9304	13208	8809	10235	14310	9327	8692	8552	7473	7140	8643	8198	7380	9451	10418	9994	10601	7334	8982	5141	4940	5821	8095	7677	5614	4790	3868	3835	4489	5069	5865
Manes.15G006000	PR-3f2	94	277	65	159	75	73	12	104	55	210	87	240	49	230	38	219	181	210	258	151	313	353	220	143	132	125	53	196	121	198	316	278	273	227	168	204	201	117	110	215	117	196	80	124	88	136	182	203
Manes.S045100	PR-3g1	0	0	4	148	112	232	6	226	234	796	643	2021	136	615	85	21	97	94	351	588	646	217	225	143	306	346	215	830	678	404	42	191	178	179	122	345	621	246	835	255	741	714	790	218	761	177	46	75
Manes.11G130700	PR-3g2	120	131	318	319	164	137	228	103	225	806	500	515	683	887	935	64	143	61	23	51	72	80	106	815	283	425	760	385	410	444	156	335	285	611	294	370	1071	735	996	494	1034	2744	959	782	1256	535	442	481
Manes.11G128200	PR-3g3	82	119	346	317	124	169	232	111	232	742	436	476	804	788	995	93	156	79	35	79	84	102	135	795	406	551	890	562	543	544	202	391	373	710	334	397	1135	873	1074	752	1247	3407	1387	1119	1752	709	416	480
Manes.11G128300	PR-3g4	719	509	1963	1795	528	1177	1412	557	1417	4047	2316	2634	4168	4564	6359	298	654	502	314	567	605	701	863	1832	2914	3501	4928	4594	3463	4512	2450	3551	3402	6029	3679	2283	7292	8906	7994	5295	8770	15172	10764	8449	13661	752	1570	1194
Manes.04G065800	PR-3h1	10	7	1	7	5	8	12	4	11	34	18	31	21	37	14	7	4	1	1	0	2	4	2	7	4	3	2	6	6	7	27	28	32	30	21	32	19	20	14	5	9	11	9	10	11	18	3	17
Manes.04G066000	PR-3h2	13	34	12	22	18	15	11	12	21	45	18	56	32	45	47	11	11	5	2	1	6	6	10	11	10	13	4	9	10	15	50	57	45	76	42	46	33	50	27	23	26	20	15	32	29	23	20	26
Manes.08G078600	PR-3i1	234	135	161	175	95	104	128	67	125	263	107	254	165	171	144	379	198	238	276	354	239	238	236	292	268	427	207	487	404	342	205	220	250	313	112	159	195	148	86	154	169	155	156	189	177	111	114	129
Manes.18G145000	PR-3i2	69	71	93	67	21	36	44	19	51	52	33	83	33	57	41	18	12	6	13	9	11	20	13	5	4	8	6	6	12	12	15	10	11	8	12	10	13	11	8	0	5	3	4	0	1	9	11	24
Manes.18G145900	PR-3i3	296	369	231	480	120	221	335	111	148	313	185	336	235	305	209	298	218	227	350	340	231	358	266	245	224	438	239	457	407	351	174	200	175	239	138	154	203	205	123	263	232	256	324	358	328	234	132	150
Manes.S012500	PR-3i4	4892	3909	2756	2868	1799	2018	2191	956	2305	3268	1606	4861	2113	3538	1497	3856	2305	2591	5646	4714	2829	4154	2990	2189	2598	3973	2118	3378	3206	2813	2376	2376	2437	2550	1159	1875	1511	1332	1015	1893	1401	1097	1516	1449	1562	3758	3653	3088
Manes.11G080900	PR-3i5	73	0	21	17	9	19	27	5	16	14	11	41	14	20	31	12	16	13	14	21	20	22	9	13	22	33	10	33	36	30	13	11	9	13	8	6	18	14	6	7	4	8	15	17	22	9	9	5
Manes.18G146000	PR-3i6	88	81	44	80	44	49	115	14	55	89	44	81	51	82	58	77	65	78	28	39	53	82	78	100	88	139	86	236	202	151	37	32	37	25	37	11	30	40	27	27	23	50	39	49	55	21	29	26
Manes.18G146200	PR-3i7	104	55	82	108	24	77	88	35	55	111	58	149	68	86	65	41	32	20	30	38	37	39	35	59	40	71	44	91	120	67	39	55	51	44	25	29	73	69	34	62	43	71	76	95	90	50	38	31
Manes.S029100	PR-3i8	39	3	52	28	9	28	26	7	33	20	7	41	14	16	29	17	18	20	6	4	12	23	18	21	15	24	23	26	27	24	5	9	12	10	5	7	10	6	2	3	10	11	8	15	24	6	2	3
Manes.08G135300	PR-4a	0	0	0	0	0	0	0	0	0	0	1	0	0	2	1	1	1	3	3	1	7	2	5	8	0	0	5	1	2	0	0	2	3	1	8	8	1	0	0	0	57	6	0	1	3	9	9	8
Manes.08G135400	PR-4b	0	0	0	1	3	1	0	0	0	3	2	2	1	3	1	13	8	14	11	3	10	4	5	11	0	1	1	2	3	1	6	9	9	7	3	11	3	0	0	1	5	0	0	1	0	3	6	8
Manes.09G152300	PR-4c1	18	15	93	73	74	43	101	21	70	49	48	22	32	59	46	17	43	39	29	28	28	39	12	37	33	21	14	51	92	27	59	81	72	46	36	51	35	40	85	12	118	55	8	13	43	23	59	46
Manes.08G135200	PR-4c2	2	0	0	50	0	1	14	2	9	6	23	58	21	72	100	29	52	31	4	32	7	7	8	333	76	46	300	54	209	17	2	36	40	60	1	65	189	3	71	13	511	1002	28	56	362	165	52	83
Manes.08G135100	PR-4c3	504	415	750	508	272	452	453	218	538	741	422	679	521	718	585	543	457	405	491	672	408	628	492	640	657	969	530	716	713	667	246	245	261	320	187	178	211	232	134	258	392	266	241	383	223	360	316	386
Manes.01G146900	PR-5a	311	1009	568	952	857	795	192	825	765	177	1649	304	166	1585	877	224	2203	1785	1446	1837	1222	1717	883	475	1035	562	116	966	860	1515	1703	993	1041	1320	1537	2384	529	840	3216	286	1172	2136	261	684	622	155	1453	1593
Manes.02G105400	PR-5b	107	436	169	283	69	231	170	169	478	952	204	2390	215	221	210	119	60	22	92	60	81	57	59	105	152	201	167	351	422	221	186	299	274	152	173	107	127	163	92	240	268	102	301	261	163	140	43	33
Manes.11G095900	PR-5c	234	950	172	392	650	209	21	428	56	139	92	341	10	261	38	392	474	480	1175	356	339	353	245	67	56	22	17	27	15	84	966	174	203	270	374	239	72	66	27	88	48	17	29	37	32	583	308	568
Manes.05G146000	PR-5d1	11	11	2	18	18	14	2	22	15	45	12	46	6	20	11	20	27	24	70	16	33	37	35	12	10	4	9	9	10	15	59	15	18	27	35	23	4	7	12	22	15	11	3	30	10	32	6	18
Manes.18G012600	PR-5d2	19	98	11	76	64	55	4	57	86	100	79	92	29	128	38	53	136	65	256	55	90	126	60	57	28	40	24	37	36	42	149	130	113	98	107	111	38	81	66	51	127	35	69	53	27	87	38	52
Manes.01G050400	PR-5e	14	45	48	12	13	22	4	9	15	21	20	23	2	30	26	8	18	18	29	10	17	35	25	3	6	14	5	11	19	14	23	29	13	12	17	6	3	15	12	13	26	12	12	33	10	6	14	10
Manes.08G013800	PR-5fL	0	0	0	0	0	0	0	0	0	0	0	0	0	0	0	0	0	0	0	0	0	0	0	0	0	0	0	0	0	0	0	0	0	0	0	0	0	0	0	0	0	0	0	0	0	0	0	0
Manes.12G003700	PR-5g1	0	0	0	0	1	1	3	3	0	2	0	2	1	0	0	1	1	0	2	1	1	4	4	1	1	1	0	0	1	5	1	9	2	3	2	0	2	0	3	0	5	0	1	0	0	2	4	6
Manes.13G003800	PR-5g2	0	0	0	0	0	0	0	0	0	0	0	0	1	0	0	1	0	0	0	1	1	2	2	0	0	2	0	0	0	0	0	0	0	0	1	0	0	0	0	0	1	0	0	0	0	0	0	0
Manes.13G003900	PR-5g3	0	0	0	0	0	0	0	0	0	0	0	2	0	0	0	0	0	0	0	0	0	0	0	0	0	0	0	0	1	0	0	0	0	0	0	0	0	0	1	0	0	0	0	0	2	0	0	0
Manes.06G007400	PR-5h1	86	872	36	240	394	31	16	350	20	73	48	164	11	117	54	138	223	202	569	115	163	125	145	38	18	38	83	21	23	39	620	40	55	108	238	86	28	30	32	61	39	12	25	32	11	249	118	180
Manes.14G170800	PR-5h2	389	1815	67	416	880	91	0	579	35	113	65	162	3	262	13	263	410	577	854	288	291	221	196	24	25	8	10	20	5	43	1586	99	78	259	523	193	34	56	22	82	29	5	8	10	21	406	460	678
Manes.02G025200	PR-5i1	4	0	0	28	2	0	0	0	3	8	93	11	28	207	76	92	208	113	10	54	10	13	48	868	108	105	521	98	449	27	842	725	706	1142	796	747	3369	1369	4344	6510	6047	17836	10847	7516	14675	1144	511	454
Manes.01G064400	PR-5i2	0	0	0	0	0	0	0	0	1	0	0	0	0	0	2	0	0	0	0	0	0	0	0	0	1	0	0	0	1	0	0	0	0	0	0	0	0	0	0	0	0	0	0	0	0	1	0	1
Manes.01G064200	PR-5i3	538	295	558	489	220	451	518	180	459	958	517	686	730	927	700	959	590	526	944	1305	853	799	818	1098	1023	1320	760	1029	1000	1021	606	761	722	823	483	517	684	522	335	585	895	648	678	848	582	570	547	740
Manes.01G064300	PR-5i4	116	84	117	93	47	72	107	34	66	132	72	103	123	121	133	164	70	90	91	137	158	110	148	201	161	201	123	145	173	177	64	91	87	106	68	74	109	80	50	111	155	80	133	135	66	83	95	123
Manes.02G028400	PR-5i5	11	0	22	38	12	20	14	26	42	18	26	38	39	39	34	1	9	7	2	4	9	11	7	7	4	5	7	17	16	8	4	4	4	4	6	7	3	2	5	3	3	8	6	9	3	2	13	4
Manes.02G025100	PR-5i6	10	5	10	31	11	10	3	8	18	82	41	66	62	84	126	13	13	16	40	20	33	103	46	37	50	63	66	37	36	31	0	0	0	0	0	0	0	0	0	0	0	1	0	0	0	5	3	4
Manes.02G028300	PR-5i7	9	20	19	73	12	13	15	15	31	106	69	127	144	173	211	1	4	3	8	1	4	17	24	8	12	24	11	14	4	14	0	0	0	0	0	0	0	0	0	0	0	0	0	0	0	0	0	2
Manes.02G160200	PR-5j1	67	127	32	21	23	72	24	43	24	72	29	30	17	159	21	93	47	72	175	19	112	74	110	15	29	40	9	22	23	35	104	112	83	52	38	55	33	31	23	42	43	18	21	29	18	51	61	19
Manes.02G160300	PR-5j2	37	44	36	13	12	30	1	6	8	20	11	11	9	26	11	32	17	16	36	8	34	18	26	4	7	14	2	16	7	14	41	25	15	21	9	8	7	6	3	12	8	1	10	9	0	12	17	7
Manes.07G014800	PR-5j3	45	182	17	45	112	59	27	88	28	68	34	38	19	150	21	96	120	116	287	66	93	104	76	38	29	50	100	19	22	37	203	70	49	74	83	64	31	18	19	44	20	10	22	19	12	92	73	71
Manes.10G130700	PR-5j4	22	58	16	7	12	4	6	14	1	10	11	23	1	33	11	18	12	10	27	9	15	22	15	9	10	6	5	15	5	13	23	18	13	21	1	9	6	4	5	7	5	5	6	7	3	10	16	6
Manes.04G072700	PR-5k1	307	319	938	517	229	675	454	180	382	523	498	609	594	709	482	633	318	259	181	359	349	277	312	616	726	942	318	588	678	900	584	644	593	1320	693	390	614	868	363	736	835	649	1170	930	443	144	327	318
Manes.01G146800	PR-5k2	11	14	9	19	7	38	1	21	21	5	4	9	5	41	2	4	46	57	40	161	30	148	102	3	6	2	6	12	20	9	36	14	18	15	14	30	5	9	122	21	129	74	10	21	9	13	42	18
Manes.02G105300	PR-5k3	28	164	39	138	118	103	60	74	51	175	68	212	48	160	49	65	102	59	164	99	107	90	59	127	113	174	102	127	205	127	180	115	102	122	182	109	127	284	82	117	297	138	163	192	173	120	117	78
Manes.05G146200	PR-5k4	23	160	44	176	134	40	27	74	182	325	47	325	127	96	82	89	195	89	757	104	151	68	62	200	57	152	87	70	73	33	186	176	168	65	134	197	149	115	166	166	112	97	359	48	189	122	76	99
Manes.18G012700	PR-5k5	120	184	334	197	160	209	194	162	275	868	152	1754	409	228	371	151	177	119	245	526	258	115	203	224	200	749	512	339	748	252	284	465	488	337	380	377	787	864	180	374	800	219	643	526	291	231	166	143
Manes.S049600	PR-5l	0	0	0	0	0	0	0	0	0	0	0	0	0	0	0	0	0	0	0	0	0	0	0	0	0	0	0	0	0	0	0	0	0	0	0	0	0	0	0	0	0	0	0	0	0	0	0	0
Manes.02G199600	PR-5lL	0	0	0	0	0	0	0	0	0	0	0	0	0	0	0	0	0	0	0	0	0	0	0	0	0	0	0	0	0	0	0	0	0	0	0	0	0	0	0	0	0	0	0	0	0	0	0	0
Manes.11G132100	PR-5m1	2067	2647	1435	2081	3045	1011	228	868	341	740	375	1048	358	913	517	1694	1079	2202	6056	2111	2098	1039	957	342	346	218	190	383	259	430	3999	549	561	859	950	481	216	271	101	370	218	136	248	190	125	3341	1557	3189
Manes.15G175600	PR-5m2	6	44	5	12	0	8	0	8	3	11	2	17	1	33	3	5	4	10	14	5	11	20	18	7	3	4	8	6	2	9	4	8	2	9	6	2	9	2	1	8	4	3	1	3	0	2	0	2
Manes.18G030000	PR-5n	14	67	9	94	45	11	0	22	10	9	23	11	0	33	6	38	54	52	173	22	49	33	20	13	16	1	4	13	5	16	50	50	55	59	46	39	5	8	26	14	16	12	8	14	23	47	33	49
Manes.12G003800	PR-5o1	23	86	31	52	27	17	42	13	40	69	38	36	55	21	55	32	27	13	28	22	18	21	20	67	50	51	66	70	65	58	54	43	43	28	39	20	33	23	23	11	53	44	30	30	52	33	26	17
Manes.07G118500	PR-5o2	17	44	3	54	23	3	0	10	4	15	6	15	1	14	27	7	23	22	76	17	25	21	16	3	2	7	4	14	7	9	87	16	19	20	15	13	2	12	4	14	5	5	6	5	13	22	13	34
Manes.09G094100	PR-5o3	36	105	44	81	50	42	43	82	26	47	65	56	20	83	90	47	42	42	95	41	59	72	38	18	23	27	16	40	22	56	79	38	40	69	44	49	21	32	10	30	38	26	32	51	42	29	21	35
Manes.01G200000	PR-6a	761	670	2232	4203	2020	2915	1522	1226	3567	1027	3534	720	1688	3642	1870	817	2416	1717	1973	2621	1799	2147	1298	1289	1955	1992	807	3073	3611	2837	3315	3202	2808	4191	3468	5719	2935	3539	5854	2500	5329	5494	3433	4476	3253	550	1643	2528
Manes.09G094800	PR-6b	0	0	0	0	0	0	0	0	0	0	0	0	0	0	0	0	0	0	0	0	0	0	0	0	0	0	0	0	0	0	0	0	0	0	0	0	0	0	0	0	0	0	0	0	0	0	0	0
Manes.15G037300	PR-6c	11	33	35	21	8	35	8	6	9	33	24	22	20	35	20	18	11	21	22	18	9	12	8	28	24	31	27	15	70	21	56	31	38	55	42	29	20	53	20	79	27	51	144	65	70	16	26	19
Manes.04G150200	PR-7a	1036	1813	1849	1207	1178	1508	374	1061	1042	421	1125	487	253	1636	906	794	1668	1453	3037	1958	1347	1496	996	387	577	572	143	550	473	752	2537	901	861	1420	1501	1306	502	544	754	552	571	393	338	501	278	794	1454	1422
Manes.11G013600	PR-7b	294	754	188	242	230	232	116	304	334	659	126	948	231	287	153	377	336	241	386	244	351	361	354	367	237	389	583	204	179	276	796	530	482	855	688	319	389	530	95	712	389	127	585	312	121	472	187	196
Manes.04G074500	PR-7c	1821	3604	2016	1777	1419	1486	606	1526	876	1746	894	2733	752	1588	647	1917	1294	1286	2823	1272	1408	1445	1046	1042	769	822	920	428	497	682	2851	1607	1483	2222	2599	1428	1107	1384	486	1124	1258	436	1212	1041	367	1520	703	1226
Manes.01G222700	PR-7d	0	0	0	0	0	0	0	0	0	0	0	0	0	0	0	0	0	0	0	0	0	1	0	0	0	0	0	0	0	1	0	0	0	0	0	0	0	0	0	0	0	0	0	0	0	0	0	0
Manes.05G041400	PR-7e	215	816	119	246	329	156	15	442	141	226	169	348	27	381	68	326	493	412	774	251	456	420	261	113	113	95	70	120	105	165	1078	374	371	498	590	391	119	126	186	245	149	163	60	154	44	356	358	393
Manes.01G070400	PR-7f1	0	0	0	0	0	0	0	0	0	0	0	0	0	0	0	0	0	0	0	0	0	0	0	0	0	0	0	0	0	0	0	0	0	0	0	0	0	0	0	0	0	0	0	0	0	0	0	0
Manes.02G028900	PR-7f2	0	0	0	0	0	0	0	0	0	0	0	2	0	0	0	0	1	2	1	0	0	0	0	0	0	0	0	0	0	0	1	0	1	0	0	0	0	0	0	0	0	0	0	0	0	1	0	0
Manes.16G106100	PR-7f3	774	1103	880	540	387	623	439	401	617	1146	794	832	534	868	971	806	773	580	628	443	1134	1623	1100	1022	1673	1538	511	1455	1174	1546	1209	2094	1886	1478	1689	1453	1199	1841	1282	1252	1665	1191	1208	1308	848	571	188	293
Manes.01G070600	PR-7f4	0	0	0	0	0	0	0	0	0	0	0	0	0	1	0	0	0	0	0	0	0	0	0	0	0	0	0	0	0	0	0	0	0	0	0	0	0	0	0	0	0	0	0	0	0	0	0	0
Manes.12G038100	PR-7f5	144	391	1306	491	303	424	269	288	319	32	424	19	123	852	320	172	862	510	539	628	253	329	178	172	350	357	50	333	271	384	830	335	277	431	589	564	185	251	714	127	250	581	106	317	169	99	1034	303
Manes.13G039400	PR-7f6	26	250	264	191	135	160	152	155	124	56	138	31	95	255	113	51	295	121	195	58	83	124	66	109	69	92	49	88	88	85	231	152	107	83	185	132	70	90	231	36	153	138	15	64	82	85	556	115
Manes.01G070500	PR-7fL1	0	0	0	0	0	0	0	0	0	1	0	3	0	0	0	0	0	0	0	0	0	0	0	0	0	0	0	0	1	0	0	0	0	0	0	0	0	0	0	1	0	0	0	0	0	0	0	1
Manes.02G029000	PR-7fL2	0	0	0	0	0	1	0	0	0	0	0	0	2	0	0	0	1	0	2	0	0	0	0	0	0	0	0	0	0	1	1	0	1	1	4	0	0	0	0	0	1	0	0	0	0	1	1	1
Manes.05G041500	PR-7g1	8	0	12	39	13	12	22	1	1	32	18	60	7	19	21	23	38	17	51	15	59	65	54	19	35	36	11	68	75	57	17	36	30	29	32	34	16	15	13	16	17	11	14	19	15	8	6	15
Manes.05G041600	PR-7g2	0	0	0	0	0	0	0	0	0	0	0	0	0	0	0	0	0	0	0	0	0	4	1	0	2	1	0	1	1	2	1	0	1	0	0	0	0	0	3	0	0	0	0	0	0	0	0	0
Manes.04G005700	PR-7g3	0	0	0	0	0	0	0	0	0	0	0	0	0	0	0	0	0	0	0	0	0	0	0	0	0	0	0	0	0	0	0	0	0	0	0	0	0	0	0	0	0	0	0	0	0	0	0	0
Manes.08G023600	PR-7g4	0	0	0	0	3	0	0	2	0	0	0	0	0	0	0	1	1	1	2	0	1	1	0	0	0	0	0	0	0	0	0	0	0	0	0	1	0	2	0	0	0	0	0	0	0	1	0	1
Manes.09G057300	PR-7g5	0	0	0	0	0	1	0	2	0	0	2	0	1	1	1	1	0	1	2	0	1	4	1	1	0	0	1	1	1	0	9	0	2	3	1	2	7	1	1	0	4	2	0	4	3	0	3	1
Manes.01G167600	PR-7g6	0	0	0	0	0	0	0	0	0	0	0	0	0	0	0	0	0	0	0	0	0	0	0	0	0	0	0	0	0	0	0	2	2	0	0	1	0	0	0	0	1	0	0	0	0	0	0	0
Manes.01G069200	PR-7g7	18	57	0	2	2	4	0	0	4	12	6	1	5	6	5	4	4	0	2	2	1	2	0	11	2	6	8	6	11	3	14	5	0	4	3	4	7	6	6	8	2	10	5	8	8	2	5	0
Manes.02G030800	PR-7g8	0	0	0	0	0	0	0	0	0	0	0	0	0	0	0	0	0	0	0	1	0	1	0	0	0	0	0	0	0	0	0	0	0	0	3	0	0	0	0	3	0	1	6	0	0	0	0	2
Manes.10G021800	PR-7g9	0	0	0	0	0	0	0	0	0	0	0	0	0	0	0	0	0	0	0	0	1	0	0	0	0	0	0	0	0	0	0	0	0	0	0	0	0	0	0	0	0	0	0	0	0	0	0	0
Manes.10G021700	PR-7g10	0	0	0	0	0	0	0	0	0	0	0	0	1	0	0	0	0	0	0	0	0	0	0	0	0	0	0	0	0	0	0	0	0	0	0	0	0	0	0	0	0	0	0	0	0	0	0	0
Manes.10G021400	PR-7g11	0	0	0	0	0	0	0	0	0	0	0	0	0	0	0	0	0	0	0	0	0	0	0	0	0	0	0	0	0	0	0	0	0	0	0	0	0	0	0	0	0	0	0	0	0	0	0	0
Manes.10G021600	PR-7g12	0	0	0	0	0	0	0	0	0	0	0	0	0	0	0	0	0	0	0	0	0	0	0	0	0	0	0	0	0	0	0	0	0	0	0	0	0	0	0	0	0	0	0	0	0	0	0	0
Manes.01G167700	PR-7gL1	0	0	0	0	0	0	0	0	0	0	1	0	0	0	0	0	1	0	0	0	0	0	0	0	0	0	0	0	0	0	1	0	0	0	0	0	0	0	0	0	1	0	0	0	0	0	1	0
Manes.01G069100	PR-7gL2	0	0	0	0	0	0	0	0	0	0	0	0	0	0	0	0	0	0	0	0	0	0	0	0	0	0	0	0	0	0	0	2	0	0	0	0	0	0	0	0	0	0	0	0	0	0	0	0
Manes.07G122300	PR-7gL3	0	0	0	0	0	0	0	0	0	0	0	0	0	0	0	0	0	0	0	0	0	0	0	0	0	0	0	0	0	0	0	0	0	0	0	0	0	0	0	0	0	0	0	0	0	0	0	0
Manes.10G021500	PR-7gL4	0	0	0	0	0	0	0	0	0	0	0	0	0	0	0	0	0	0	0	0	0	0	0	0	0	0	0	0	0	0	1	0	0	0	0	0	0	0	0	0	1	0	0	0	0	1	0	0
Manes.18G010600	PR-7h1	192	730	313	340	177	207	128	64	119	288	258	236	103	347	320	108	157	114	83	68	170	393	135	156	327	223	56	355	226	247	334	788	812	305	328	356	171	294	315	173	312	193	56	135	92	190	152	177
Manes.11G010200	PR-7h2	206	529	311	338	246	298	119	165	202	243	190	654	132	386	282	291	333	295	672	315	432	526	277	160	265	217	82	221	178	291	665	480	409	534	532	416	203	287	152	292	217	116	229	165	102	217	126	149
Manes.04G153200	PR-7h3	40	122	135	126	56	163	21	39	84	146	178	109	117	326	127	202	259	199	406	287	353	434	273	210	246	243	134	254	217	285	211	350	377	248	224	446	141	175	190	129	164	127	151	58	112	80	117	92
Manes.11G010100	PR-7h4	35	121	102	86	43	199	20	41	161	190	57	574	69	146	142	88	152	116	207	151	78	167	98	106	105	220	212	163	149	200	210	267	222	229	201	175	103	227	110	87	160	71	99	106	60	96	98	61
Manes.01G158500	PR-7h5	187	464	846	608	239	560	282	177	646	669	813	627	255	715	486	133	254	156	292	385	179	265	287	136	234	226	185	303	412	369	811	515	436	628	591	608	352	634	907	1672	634	1021	582	734	285	161	309	314
Manes.04G005200	PR-7hL	0	0	0	0	0	0	0	0	0	0	0	1	0	0	0	0	0	0	0	0	0	0	0	0	0	0	0	0	0	0	0	0	0	2	0	0	0	0	0	0	0	0	0	0	0	0	0	0
Manes.03G086500	PR-7i1	16	133	4	21	36	4	0	17	1	10	6	7	0	34	0	67	67	55	130	46	54	31	28	0	3	0	0	1	0	3	179	30	27	62	100	46	16	17	1	7	3	0	0	0	3	109	51	98
Manes.S089000	PR-7i2	0	0	13	17	2	16	15	8	8	26	10	39	32	67	54	9	7	8	29	9	34	27	13	10	10	9	11	20	18	13	18	9	23	16	15	21	8	21	14	3	34	12	14	4	17	14	21	11
Manes.17G062600	PR-7j1	11	148	27	79	132	35	45	182	17	130	33	334	64	85	34	51	92	50	131	40	62	36	34	39	27	34	58	48	32	32	115	68	75	46	61	62	43	28	17	9	56	9	46	18	14	119	31	75
Manes.01G267200	PR-7j2	271	1007	315	1732	1548	927	405	1005	1078	1164	1484	597	364	2206	850	1156	2974	2020	5152	2573	3052	3288	2122	1307	1009	936	307	732	521	792	2673	2626	2426	2257	2105	3611	846	678	1701	831	1369	646	154	357	231	1085	1536	1690
Manes.16G104900	PR-7j3	19	47	69	317	125	151	113	87	278	259	340	79	237	382	343	345	1743	1315	1870	1726	1549	2617	1651	1001	1264	1133	491	1843	1801	1851	673	971	893	870	732	1685	677	811	1940	598	1095	1253	682	686	763	39	240	205
Manes.09G072100	PR-7j4	0	0	6	0	3	3	0	1	6	0	4	1	0	2	2	3	4	5	8	2	7	2	3	5	6	10	5	10	2	3	3	0	2	4	7	2	5	3	4	1	1	2	6	6	2	2	3	1
Manes.05G206800	PR-7j5	16	58	15	24	28	15	2	33	11	23	7	38	5	23	11	34	39	21	39	12	28	32	23	15	14	9	5	18	9	24	85	38	33	43	23	28	7	15	13	14	14	9	5	8	7	32	20	29
Manes.12G081800	PR-7j6	6	19	4	45	35	15	20	7	13	23	22	51	10	44	21	21	34	14	25	14	28	36	9	13	13	9	3	19	12	33	44	38	55	33	26	22	4	21	1	5	8	2	4	14	10	34	13	26
Manes.12G067800	PR-7j7	146	117	978	2142	290	1246	5719	607	2135	15600	2342	16053	18975	2949	4348	2784	2277	1189	361	1244	743	440	831	8819	2818	2467	9395	2226	3125	2236	972	2581	2516	1494	1678	2739	1515	2970	1295	1242	2833	1065	2639	514	1053	453	222	121
Manes.13G059200	PR-7j8	45	240	28	31	66	65	14	112	77	279	68	294	13	238	31	91	167	127	303	73	202	320	255	174	116	98	73	77	119	89	219	232	217	243	209	180	152	118	135	243	161	108	122	160	114	71	111	52
Manes.05G206600	PR-7jL	0	0	0	0	0	0	0	0	0	0	0	0	0	0	0	0	0	0	0	0	0	0	0	0	0	0	0	0	0	0	0	0	0	0	0	0	0	0	0	0	0	0	0	0	0	0	0	0
Manes.18G039200	PR-7k1	1205	1546	1350	3141	2562	1431	1681	1295	2268	6719	4460	4289	5107	4065	4714	2044	1211	1183	792	1217	2513	3783	4676	6765	6823	6276	3476	4543	3287	6314	1057	7770	6946	4492	3549	3793	4000	2643	3459	4217	2993	3357	4842	2447	2696	794	391	745
Manes.13G123200	PR-7k2	39	129	39	85	55	39	11	21	21	20	44	36	6	90	26	22	62	49	39	35	48	61	26	17	22	11	2	24	24	29	65	104	80	109	80	65	32	19	36	32	29	13	13	24	7	28	32	67
Manes.05G175300	PR-7k3	339	1175	285	1342	707	800	79	775	2789	7230	857	5193	195	892	583	595	1457	799	4141	3889	1776	2836	4177	951	1023	727	2659	634	1391	1449	799	3203	2982	1127	1018	1975	480	590	1184	2103	1321	1159	986	388	373	1065	609	483
Manes.18G039000	PR-7k4	48	105	62	79	46	223	18	45	186	197	244	151	65	107	121	35	35	26	148	131	229	94	66	41	42	80	16	44	40	45	42	392	415	123	139	235	62	94	93	43	128	45	48	58	29	85	33	28
Manes.05G175400	PR-7k5	20	10	7	4	5	7	1	1	8	9	5	9	4	16	2	2	4	1	4	1	6	2	7	2	0	3	1	0	0	1	24	8	7	21	7	11	3	2	3	3	2	1	3	1	0	6	10	8
Manes.01G088700	PR-7k6	3	10	3	3	5	4	4	1	15	16	11	19	15	18	8	3	6	5	12	10	6	5	3	6	4	10	16	2	5	9	9	12	4	7	8	17	5	11	1	2	8	8	7	3	6	6	1	5
Manes.17G027600	PR-7k7	0	8	0	9	7	1	10	4	6	3	12	3	5	1	6	2	15	8	4	9	4	15	6	15	13	16	10	7	11	8	1	6	4	1	8	8	5	5	20	2	14	14	0	1	6	5	8	3
Manes.06G020400	PR-7k8	471	2074	951	1495	1290	1563	439	1348	1562	632	1080	1016	155	2515	817	823	1874	1410	2735	1225	1569	2126	1242	368	548	614	248	484	461	651	2685	1578	1501	2211	2360	2175	941	1713	1143	1004	1294	510	695	906	319	791	1026	847
Manes.14G157400	PR-7k9	299	701	1386	2874	1047	1702	2885	609	1097	918	1744	1370	1307	3618	3950	474	1991	1174	1161	2334	1348	1144	682	916	1602	1100	426	2054	1642	2024	2160	2714	2618	3046	2267	3438	863	1908	2550	478	1676	2361	588	1125	1080	698	3143	2252
Manes.03G066700	PR-7k10	92	341	90	206	452	133	28	209	102	133	67	163	23	96	56	185	477	279	1011	219	265	307	297	104	61	93	53	98	107	93	617	191	180	270	375	312	134	212	336	341	230	143	98	181	26	202	235	276
Manes.16G063000	PR-7k11	43	36	50	76	52	22	13	34	32	39	23	73	22	48	21	42	43	41	134	39	52	70	37	38	16	18	20	38	21	15	120	17	20	55	52	51	16	35	16	19	19	12	19	25	19	40	35	48
Manes.10G079600	PR-7kL1	2	0	5	0	0	3	0	1	4	1	2	0	1	3	2	1	2	2	1	0	1	0	2	1	3	3	0	1	0	1	1	0	0	1	0	0	1	1	0	0	0	0	0	0	1	0	1	0
Manes.18G039300	PR-7kL2	0	0	12	0	1	6	0	4	0	1	1	0	0	1	0	2	5	3	8	3	5	2	4	2	1	2	0	0	2	3	3	11	5	3	9	8	2	1	2	4	0	0	0	0	0	2	1	2
Manes.04G146100	PR-7l1	2129	3090	2854	3212	1657	2265	1271	1794	3678	3392	4246	3137	2039	4600	2774	1143	2484	2919	3532	2980	2865	3771	2972	2462	3094	2735	2060	3711	3707	4208	5631	4511	4071	4251	3821	4621	2156	3137	4727	4113	4167	4792	3396	3420	3437	1197	2042	2072
Manes.11G018900	PR-7l2	32	146	68	64	43	62	29	52	58	70	41	94	42	69	32	38	11	13	20	25	19	21	25	29	34	38	36	20	28	41	31	50	55	42	37	34	16	43	22	21	36	23	15	25	8	29	13	9
Manes.16G094900	PR-7l3	1196	3531	1003	2272	2644	1271	264	1736	1318	1919	1032	2028	178	1471	433	1329	2099	1899	6058	2032	1716	1964	1841	520	338	220	410	224	285	478	3784	1495	1386	1709	2024	1755	694	523	891	1788	902	737	809	510	262	1936	1051	1510
Manes.14G164700	PR-7l4	0	0	0	1	1	0	3	8	1	6	0	0	3	3	1	0	2	1	1	3	0	0	0	1	0	1	0	1	0	2	6	8	5	0	1	1	0	1	1	1	12	1	0	0	4	1	1	0
Manes.06G013200	PR-7l5	585	1660	455	1685	646	795	235	766	1129	2052	1424	5975	1490	1523	1306	304	248	190	839	751	668	660	402	501	596	1411	1781	472	272	637	762	546	417	1596	4713	1936	2410	3002	968	5884	2217	3176	5711	4274	1617	394	80	157
Manes.06G139800	PR-7l6	1007	4367	719	995	2050	1359	54	2225	1582	1784	1635	872	344	3288	468	2379	3208	3236	5388	2499	3347	5006	3522	2199	1484	1286	833	622	511	1234	4447	2675	2517	2670	3085	3296	1111	1013	1542	2267	1774	375	407	432	99	1184	1409	1501
Manes.13G113900	PR-7l7	712	1590	1082	1678	1434	1459	259	1835	1291	1826	1032	2274	822	1979	458	807	1774	1376	4470	1694	1454	1980	1357	754	608	1089	779	428	442	707	2040	1983	1654	1394	1383	1465	781	1023	1155	1171	1229	502	762	425	303	1167	742	862
Manes.18G044300	PR-7l8	687	1212	872	2788	1813	1820	649	864	2350	2776	3829	1039	1566	2496	3374	1289	2757	2198	1764	3347	2814	5611	4706	4850	5995	5723	5148	5719	5197	7288	2667	4885	4643	3181	2393	4144	1506	2559	6423	4331	3945	4184	1887	2990	1718	851	1533	2020
Manes.06G013400	PR-7lL1	8	0	0	0	0	0	0	0	0	0	1	0	0	0	0	1	0	0	3	2	1	1	0	0	0	0	0	0	0	0	0	0	0	0	0	0	0	0	0	0	0	0	0	0	0	0	0	0
Manes.06G013300	PR-7lL2	0	0	0	0	0	0	0	0	0	0	0	0	0	0	0	0	0	0	0	0	0	0	0	0	0	0	0	0	0	0	0	0	0	0	0	0	0	1	0	0	0	0	0	0	0	0	0	0
Manes.18G101100	PR-7m	835	1317	1185	1137	689	986	1147	785	1054	2546	1156	2318	1663	1153	1543	1200	714	677	855	654	983	944	913	1442	1275	1913	1770	2011	3731	1458	1360	2118	2235	1701	1435	1423	1895	2026	1218	1634	2856	2083	2885	1828	2650	1103	708	807
Manes.04G153100	PR-7mL1	0	0	0	0	0	0	0	0	0	0	0	0	0	0	0	0	0	0	0	0	0	0	0	0	0	1	0	0	1	0	0	0	0	0	0	0	0	0	0	0	0	0	0	0	0	0	0	0
Manes.16G063100	PR-7mL2	0	8	6	10	13	4	0	5	8	8	3	14	1	8	1	11	14	9	30	9	14	12	13	5	1	6	0	1	5	9	18	3	2	11	14	10	5	6	5	11	0	3	7	10	2	5	11	12
Manes.10G048400	PR-8aL	0	0	0	1	0	0	0	0	0	0	1	0	0	1	0	0	2	0	0	0	0	0	0	0	0	0	0	0	1	0	0	4	0	0	1	15	3	14	0	3	0	0	3	0	0	0	0	0
Manes.10G048500	PR-8bL	0	0	0	4	2	1	0	0	0	1	1	0	1	0	2	0	2	1	5	1	2	2	1	0	0	0	0	0	0	1	0	0	0	3	3	10	1	7	0	4	2	0	3	0	0	1	0	0
Manes.10G048300	PR-8cL	0	0	0	4	0	0	0	0	0	1	0	0	0	0	0	0	0	1	0	0	1	0	0	0	0	0	0	0	0	0	0	0	0	1	0	5	2	7	0	1	1	0	1	2	0	0	0	0
Manes.07G097300	PR-8d	6	26	26	54	23	23	41	11	27	52	27	43	53	53	35	5	11	9	10	7	7	4	9	3	13	11	9	9	3	4	26	14	15	16	6	16	9	8	3	1	5	16	1	7	18	5	14	3
Manes.02G188800	PR-8e	5	22	13	20	0	16	13	4	21	5	22	11	13	8	14	2	7	5	5	4	7	11	4	15	13	23	23	11	20	11	2	1	2	1	0	2	9	4	4	1	5	6	3	1	15	10	6	4
Manes.06G155300	PR-8f1	13	15	18	30	16	0	3	34	17	602	55	1108	157	73	32	34	7	56	64	48	97	35	34	74	102	75	89	299	156	37	11	130	158	14	34	60	44	51	195	45	67	92	97	38	135	284	14	26
Manes.06G155600	PR-8f2	24	33	26	6	12	10	6	3	5	8	13	10	8	14	2	6	5	3	9	3	5	2	2	15	9	6	10	10	7	11	24	7	3	3	6	2	4	3	2	4	3	5	1	8	5	3	8	6
Manes.05G027700	PR-8f3	13	13	9	95	26	16	57	8	24	59	24	29	37	30	46	21	17	15	36	29	60	64	24	45	51	58	66	31	37	26	16	53	50	20	138	90	20	22	31	22	44	110	20	13	62	13	12	7
Manes.06G155400	PR-8f4	6	13	2	36	25	17	0	14	28	35	24	47	30	24	73	5	4	4	24	14	17	42	30	23	9	28	35	7	15	16	0	0	1	0	2	0	1	0	1	11	23	104	23	24	62	7	8	5
Manes.06G155500	PR-8f5	132	315	74	391	281	119	47	255	378	692	551	1014	474	1184	1072	97	124	149	626	295	369	905	637	361	281	510	912	314	239	200	38	119	128	147	497	333	190	459	219	155	402	1986	465	386	1218	54	54	48
Manes.15G104000	PR-9a	0	0	0	10	0	0	2	0	0	8	31	23	2	7	1	3	3	1	2	1	2	1	2	1	1	1	9	4	0	0	7	2	1	0	3	3	3	0	1	2	0	7	1	1	0	3	7	4
Manes.15G104100	PR-9b	3	0	0	13	0	22	13	0	1	20	22	21	82	36	49	2	3	1	0	1	0	0	3	7	32	42	254	188	101	62	23	4	9	14	21	8	20	16	5	19	14	29	230	39	137	1	7	4
Manes.15G104200	PR-9c	0	0	0	3	0	0	0	0	0	0	2	3	0	0	0	0	0	0	0	0	0	0	0	0	0	0	0	0	0	0	0	0	0	0	0	0	3	0	0	3	0	6	0	2	4	0	0	1
Manes.03G089700	PR-9d	2	23	0	0	8	6	0	8	8	4	1	6	0	20	0	0	0	0	1	0	0	0	0	1	0	0	0	0	0	0	13	3	8	10	7	4	3	10	3	4	6	2	1	1	1	0	0	0
Manes.15G104300	PR-9e	236	368	429	4013	645	1505	2784	1375	7094	21100	6108	12207	9953	4908	9121	1334	630	331	1619	1515	1948	1470	1829	6530	5240	8596	12870	7847	5828	3162	779	3309	3230	1380	1743	2779	3937	1621	1650	5170	2226	6328	11046	1820	6078	3033	362	412
Manes.12G130800	PR-9f1	41	146	53	65	27	12	24	9	8	49	18	82	7	46	15	27	27	16	16	14	20	30	8	20	25	6	10	13	50	21	47	155	152	58	39	43	32	63	32	48	33	73	49	53	82	108	23	47
Manes.13G096100	PR-9f2	100	130	144	538	116	349	698	215	713	3412	279	3788	2199	291	449	288	132	87	67	79	116	61	88	591	340	257	559	434	595	299	146	440	392	375	227	186	320	288	135	273	544	132	963	262	280	334	83	70
Manes.14G093400	PR-9g1	12	18	0	0	1	0	4	0	0	1	0	1	0	42	0	9	7	0	3	6	2	9	10	4	0	0	2	0	3	0	3	1	1	0	0	0	1	0	1	0	1	5	0	0	2	2	4	4
Manes.06G077600	PR-9g2	2	42	1	1	0	3	2	1	1	4	1	2	0	15	0	3	1	0	3	1	1	6	0	0	1	0	4	2	9	5	0	0	1	0	0	3	2	3	1	0	2	6	1	0	9	1	0	1
Manes.08G172600	PR-9h1	0	0	0	0	2	0	0	0	0	0	0	2	0	7	0	0	0	1	0	0	0	0	0	0	2	0	0	0	0	1	0	0	0	2	2	0	0	0	0	0	0	0	1	0	0	0	0	0
Manes.09G115400	PR-9h2	0	0	0	0	0	0	0	0	0	0	0	0	0	0	0	0	0	0	0	0	0	0	0	0	0	0	0	0	0	0	0	0	0	0	0	0	0	0	0	0	1	1	1	0	0	0	0	0
Manes.07G138800	PR-9h3	462	2065	358	508	533	384	89	494	375	510	316	1070	71	889	191	310	265	337	481	175	354	798	380	162	242	160	96	278	205	260	186	84	111	149	147	134	132	155	71	301	162	87	120	99	111	217	140	123
Manes.10G006000	PR-9h4	5	7	18	22	2	20	8	9	6	17	14	31	19	11	8	5	9	5	10	5	3	4	3	6	2	6	22	3	15	4	15	7	7	3	7	1	0	4	1	4	8	6	2	16	3	16	9	7
Manes.18G144800	PR-9h5	284	103	611	2700	234	900	2576	507	846	2312	2013	889	6018	3341	10140	608	267	165	47	116	230	133	270	2354	5620	3365	7125	15844	9109	7530	472	1188	1207	1811	700	945	1033	1995	2215	3820	2797	9390	5913	6508	9360	165	208	131
Manes.07G138600	PR-9h6	140	23	67	54	7	44	66	43	48	110	45	61	140	252	180	23	18	30	5	14	16	10	23	80	45	47	170	39	112	68	13	71	76	47	56	113	103	153	103	63	143	463	128	84	223	1140	78	77
Manes.10G005800	PR-9h7	65	53	99	85	27	51	53	26	45	51	34	37	41	71	74	52	19	16	71	50	36	22	28	20	25	38	16	29	21	32	34	10	6	20	20	31	7	8	4	2	12	15	18	12	13	13	19	23
Manes.18G140400	PR-9h8	39	31	17	26	30	34	35	25	41	77	39	51	68	61	52	39	47	43	43	50	33	27	30	56	44	58	67	80	80	51	50	39	34	52	41	32	34	31	29	27	31	28	31	32	35	31	32	27
Manes.09G115300	PR-9h9	17	0	65	110	14	58	108	22	75	160	145	88	181	198	334	9	15	22	22	50	51	31	23	75	116	232	183	209	986	91	20	53	55	33	38	32	37	80	19	39	92	133	93	128	94	42	29	17
Manes.02G025800	PR-9h10	0	0	0	9	0	0	0	2	1	0	1	3	0	2	1	0	0	1	11	5	4	3	2	4	2	1	1	1	3	0	3	9	8	12	20	23	7	2	5	1	3	27	1	3	0	0	1	1
Manes.15G141900	PR-9h11	0	0	0	0	0	0	0	0	0	1	0	0	0	0	0	0	0	0	0	0	0	0	0	0	0	0	0	0	0	0	0	0	0	0	0	0	0	0	0	0	2	0	0	1	0	0	0	0
Manes.17G093300	PR-9h12	0	0	0	0	0	0	0	0	0	0	0	0	0	0	0	0	0	0	0	0	0	0	0	0	0	3	0	0	1	0	0	0	0	0	0	0	0	0	0	0	0	0	0	0	0	1	0	0
Manes.17G093200	PR-9h13	0	0	0	0	0	0	0	0	0	0	0	0	0	0	0	0	0	0	4	1	3	0	0	0	1	0	0	0	0	0	0	0	0	0	0	0	0	1	0	0	16	1	0	0	0	0	0	0
Manes.17G093100	PR-9h14	0	0	0	0	0	0	0	0	1	0	0	4	0	0	0	0	1	0	11	0	3	1	0	0	0	0	0	1	0	0	0	0	0	4	2	3	0	2	0	0	32	0	1	4	0	9	1	0
Manes.17G092900	PR-9h15	0	0	0	0	0	0	0	3	0	0	0	3	0	0	0	0	0	0	10	5	9	1	0	0	0	1	0	0	0	0	0	0	0	2	0	1	1	1	0	0	48	6	0	2	1	8	0	0
Manes.17G093000	PR-9h16	0	0	0	0	2	0	0	4	0	0	0	1	0	0	0	0	0	0	6	1	4	1	0	0	0	0	0	0	0	0	1	0	0	3	0	4	0	0	0	0	52	2	0	2	0	4	1	0
Manes.15G142000	PR-9h17	0	0	0	0	0	0	0	0	0	1	0	11	2	0	0	0	2	1	0	2	1	0	2	38	0	4	3	17	1	3	0	4	1	0	0	1	9	0	1	0	0	22	0	0	19	2	0	0
Manes.15G142100	PR-9h18	0	0	0	0	0	0	0	0	0	0	0	0	2	1	0	0	1	0	0	0	0	0	0	18	0	4	0	4	0	0	0	1	0	0	0	0	3	0	0	0	0	13	0	4	1	2	0	0
Manes.15G142200	PR-9h19	0	0	0	0	0	0	0	0	0	1	1	7	5	1	1	6	8	2	1	3	1	1	6	81	8	14	11	19	7	6	0	3	6	0	0	2	18	0	6	0	17	46	0	5	9	1	0	1
Manes.02G026300	PR-9h20	3	0	0	123	4	3	3	8	11	182	14	385	42	17	33	6	5	2	1	18	7	9	6	41	103	79	67	72	55	82	5	26	29	40	64	28	57	57	37	27	41	100	49	61	29	19	2	8
Manes.01G065500	PR-9h21	0	0	0	72	0	1	10	0	0	7	98	31	73	74	119	10	16	10	1	4	3	0	1	9	6	0	5	0	15	0	0	22	30	26	2	14	16	0	23	1	0	471	3	63	29	4	37	23
Manes.02G026000	PR-9hL1	0	0	0	0	0	0	0	0	0	0	0	0	0	0	0	0	0	0	0	0	0	0	0	0	0	0	0	0	0	0	0	0	0	0	0	0	0	0	0	0	0	0	0	0	0	0	0	0
Manes.02G026100	PR-9hL2	0	0	0	0	0	0	0	0	0	1	0	0	0	0	1	0	0	0	0	0	0	0	0	0	0	0	0	0	0	0	1	0	0	0	0	0	0	0	0	0	0	0	0	0	0	0	0	0
Manes.17G092800	PR-9hL3	0	0	0	0	0	0	0	0	0	0	0	0	0	0	0	0	0	1	0	1	1	0	0	0	0	1	0	0	0	0	0	0	1	1	0	0	0	2	0	0	2	5	0	0	0	0	0	0
Manes.02G025900	PR-9hL4	0	0	0	0	0	0	0	0	0	0	1	3	2	1	2	0	1	0	0	0	0	0	0	0	0	0	0	0	0	0	0	0	0	0	0	1	0	0	0	0	0	17	0	1	2	0	0	0
Manes.03G063400	PR-9i1	15	0	18	73	5	5	13	7	3	25	26	7	11	10	26	9	34	29	3	13	42	33	24	75	164	67	15	190	126	137	48	147	131	114	71	117	71	32	112	94	42	239	186	166	226	18	15	30
Manes.03G063300	PR-9i2	63	15	87	306	23	50	79	50	24	156	182	40	62	61	124	111	241	300	43	119	270	253	263	564	1166	577	119	1286	962	1137	283	828	745	679	395	632	377	222	714	789	250	1555	1277	1068	1531	122	117	322
Manes.16G007300	PR-9i3	20194	37056	23884	29351	19642	27561	10052	26535	46884	22442	29942	19684	11635	47203	20352	17142	26924	21641	34480	22732	21591	32369	25018	24895	33596	35739	15256	24953	18985	33531	25353	23510	20458	35612	26194	21215	19448	20327	24441	26530	33204	24996	22537	24309	17412	9860	14422	13574
Manes.17G038800	PR-9i4	24	31	26	56	47	17	0	14	2	2	10	11	0	19	1	0	1	1	0	0	3	0	1	1	2	0	0	0	0	3	15	1	2	6	6	0	2	1	2	3	2	0	0	1	0	32	50	48
Manes.16G048800	PR-9i5	24	12	19	59	34	31	12	11	39	48	52	63	46	46	56	0	0	0	0	0	0	0	0	0	0	0	0	0	0	0	116	47	53	46	50	60	31	23	51	40	49	60	20	36	47	17	14	10
Manes.16G058800	PR-9i6	0	0	0	0	2	0	0	0	0	0	1	0	0	1	0	0	0	1	3	3	0	0	0	0	0	0	0	0	0	0	0	0	0	0	0	2	0	0	0	0	0	0	0	0	0	0	0	2
Manes.02G184800	PR-9j1	0	0	0	0	0	0	0	0	0	0	0	0	0	0	0	0	0	0	0	0	0	0	0	2	0	0	0	0	0	0	0	0	0	0	0	0	0	0	0	0	0	0	0	0	0	0	0	0
Manes.02G185000	PR-9j2	0	0	0	0	0	0	0	0	0	1	0	0	0	0	0	1	0	0	0	0	0	0	0	3	0	0	0	0	3	2	0	1	1	5	3	0	1	0	0	5	0	0	0	0	0	1	0	0
Manes.02G184700	PR-9j3	0	0	0	0	8	0	0	0	0	0	0	0	0	0	0	1	0	0	0	0	0	0	0	0	0	0	0	0	0	0	4	0	0	0	0	0	0	0	0	0	0	0	0	0	0	0	0	0
Manes.02G184600	PR-9j4	0	0	0	0	0	0	0	0	0	0	0	0	0	0	0	0	0	0	0	0	0	0	0	0	0	0	0	0	0	0	0	0	0	0	0	0	0	0	0	0	0	0	0	0	0	0	0	0
Manes.02G184500	PR-9j5	0	0	0	0	0	0	0	0	0	0	0	3	0	0	0	0	0	0	0	0	0	0	0	0	0	0	0	0	0	0	0	0	0	0	0	0	0	0	0	0	0	0	0	0	0	0	0	0
Manes.18G095800	PR-9j6	3	75	0	15	20	0	0	17	0	1	0	0	0	6	0	3	1	0	3	0	2	3	7	0	0	0	0	0	0	0	0	0	0	0	0	2	0	0	0	0	0	0	0	0	0	0	0	0
Manes.02G182500	PR-9j7	1167	2828	1653	4108	1654	1968	939	1566	2323	8008	2922	6226	4079	3640	4800	1956	1350	1687	4531	2797	2922	2098	1918	2603	3084	2511	6454	4262	2436	1955	2994	2725	2594	2912	2881	3155	1950	1868	1336	1573	2284	3557	2612	1379	2046	2398	851	1097
Manes.18G094100	PR-9jL	0	0	8	5	1	2	0	1	8	8	4	5	5	3	6	5	1	2	5	6	1	2	2	2	7	4	4	8	6	0	2	1	0	0	2	1	0	1	2	1	6	9	1	2	11	0	5	1
Manes.14G132500	PR-9k1	67	117	113	190	41	96	91	41	123	248	223	285	125	212	170	32	107	52	175	60	126	106	82	69	81	59	80	95	326	96	197	530	501	282	292	278	116	270	234	118	258	218	269	248	368	176	116	136
Manes.03G084300	PR-9k2	18	0	1	192	2	2	26	5	15	199	43	275	163	22	77	16	21	8	12	56	26	9	12	76	91	28	42	81	137	52	8	59	57	13	23	49	15	41	22	14	482	103	30	70	52	562	13	98
Manes.01G030800	PR-9k3	0	0	0	0	0	0	0	0	0	0	0	0	0	0	0	0	0	0	0	0	0	0	0	0	0	0	0	0	1	0	0	0	0	0	0	0	0	0	0	0	0	0	1	0	0	1	10	0
Manes.05G107200	PR-9k4	6	38	0	44	29	6	0	16	7	7	4	11	1	10	2	42	131	80	895	262	330	41	299	1	1	1	11	0	0	3	94	122	94	20	34	42	15	7	1	12	1	0	5	0	1	88	68	97
Manes.02G174500	PR-9kL	22	22	27	0	2	13	3	3	5	12	2	16	2	9	10	6	14	8	6	10	6	16	8	9	8	22	13	8	9	4	23	29	26	8	8	10	15	17	8	17	15	0	2	8	5	14	3	3
Manes.08G152000	PR-9l1	0	0	0	0	0	0	0	0	0	0	0	0	0	0	0	0	0	0	0	0	0	0	0	0	0	0	0	0	0	0	0	0	0	0	0	0	0	0	0	0	0	0	0	0	0	0	0	0
Manes.06G129000	PR-9l2	0	0	0	0	0	0	0	0	0	1	0	0	0	1	0	0	1	0	0	0	0	0	1	0	0	0	1	1	1	0	0	0	0	0	0	0	0	1	0	0	0	0	0	0	0	0	0	0
Manes.11G126600	PR-9l3	24	24	56	32	6	77	5	0	95	149	121	147	82	94	121	61	72	89	105	74	59	77	75	107	86	144	201	166	218	108	156	146	112	127	127	138	90	144	96	72	151	135	80	118	142	90	82	86
Manes.11G163100	PR-9lL1	0	0	0	7	2	4	0	0	0	1	2	4	0	4	1	8	27	3	85	9	16	9	11	9	6	3	11	4	1	2	3	10	9	3	2	7	3	4	6	0	6	2	0	0	4	8	10	7
Manes.11G045000	PR-9lL2	0	0	0	2	0	0	0	0	0	0	0	0	0	1	0	0	1	1	0	0	0	0	0	0	0	0	1	0	0	0	0	0	0	0	0	0	1	0	0	0	0	0	0	0	0	0	1	1
Manes.11G046500	PR-9lL3	0	0	0	0	0	0	0	0	2	0	0	0	0	0	1	0	0	2	1	0	1	0	0	0	0	0	0	1	0	0	3	0	0	0	0	1	0	1	0	0	0	0	0	0	0	1	0	1
Manes.16G132400	PR-9m1	14	106	23	17	34	13	0	11	3	13	14	22	0	41	1	52	74	97	99	76	72	28	51	14	10	9	1	3	10	11	210	37	31	72	100	40	28	13	8	21	16	10	3	3	4	54	46	49
Manes.16G034800	PR-9m2	16	84	26	8	17	16	3	56	27	32	14	82	4	37	3	34	62	65	121	53	95	58	61	10	7	6	6	7	4	7	130	63	57	62	57	37	7	5	8	16	9	1	0	0	1	24	29	24
Manes.17G118100	PR-9m3	98	427	76	300	157	54	37	134	142	230	214	330	46	365	97	162	261	221	314	174	278	362	251	103	154	66	36	70	79	176	162	245	271	188	146	169	69	62	63	162	96	39	72	29	37	99	95	134
Manes.S057800	PR-9m4	125	359	73	277	251	98	36	250	110	214	129	288	40	234	90	169	376	307	855	327	295	392	470	100	146	62	84	73	139	141	450	277	225	234	226	261	95	83	80	245	111	76	143	79	51	184	185	194
Manes.05G091500	PR-9m5	0	0	0	0	0	0	0	1	0	0	0	0	0	0	0	0	0	0	0	0	0	0	0	0	0	0	0	0	0	0	0	0	1	0	0	1	0	0	0	0	0	0	0	0	0	0	0	0
Manes.06G101200	PR-9m6	0	0	0	0	0	0	0	0	0	0	0	0	0	0	0	0	0	0	0	0	0	0	0	0	0	0	0	0	0	0	0	0	0	0	0	0	0	0	0	0	0	0	0	0	0	1	0	0
Manes.15G161900	PR-9m7	0	0	3	0	0	2	7	0	0	6	0	9	1	12	3	4	0	2	1	3	0	3	4	14	3	3	7	2	3	1	0	2	3	1	0	0	1	6	2	2	11	10	1	3	2	4	3	2
Manes.S063900	PR-9m8	0	13	0	15	0	15	0	4	14	44	11	37	6	13	11	2	18	8	22	23	10	12	9	40	6	15	10	10	7	3	4	24	17	6	32	35	16	11	7	6	7	36	2	1	7	3	7	8
Manes.12G111100	PR-9m9	36	29	25	1420	105	102	143	62	193	1457	612	1006	434	564	1062	83	218	174	594	498	345	352	1017	386	289	651	3177	431	828	311	270	611	620	314	464	1866	248	528	402	765	344	1828	1075	325	828	409	109	215
Manes.13G113300	PR-9m10	2	27	9	1	11	8	8	8	9	45	7	26	29	36	20	15	21	22	31	16	19	31	24	20	19	31	46	17	27	21	66	34	47	35	33	25	34	39	16	114	24	38	121	17	36	15	13	22
Manes.14G069900	PR-9mL1	0	0	0	0	0	0	0	0	0	0	0	1	0	2	0	0	2	1	0	1	0	1	0	1	0	0	4	0	0	0	1	9	4	5	5	3	2	2	0	1	2	2	0	0	0	0	2	7
Manes.06G022100	PR-9mL2	0	0	0	0	0	0	0	0	0	1	0	0	0	0	0	0	0	0	0	0	0	0	0	1	0	0	0	0	1	0	0	0	0	0	0	0	0	1	0	0	0	0	0	0	0	0	0	1
Manes.01G044000	PR-9n1	0	0	0	0	0	0	0	0	0	0	0	0	0	0	0	0	0	0	0	0	0	0	0	0	0	0	0	0	0	0	0	0	0	0	0	0	0	0	0	0	0	0	0	0	0	0	0	0
Manes.04G107600	PR-9n2	0	0	0	0	0	0	0	0	0	1	3	0	2	0	0	0	0	0	0	0	0	0	1	0	5	0	2	0	1	0	0	0	0	4	6	1	8	0	0	2	0	13	2	1	1	0	0	0
Manes.04G107800	PR-9n3	0	0	0	0	0	0	0	0	0	0	1	1	0	0	0	0	0	1	0	0	1	0	0	0	2	1	0	0	1	0	0	0	0	1	1	0	0	2	0	0	2	0	2	0	0	0	0	0
Manes.15G018500	PR-9n4	0	0	0	0	0	2	0	0	0	0	0	1	1	0	0	0	0	1	1	0	0	1	0	0	0	0	0	0	0	0	0	0	0	0	0	0	0	0	0	0	0	0	0	0	0	0	0	0
Manes.03G189800	PR-9n5	0	0	0	0	0	0	0	0	0	0	0	0	0	0	0	0	0	0	0	0	0	0	0	0	0	0	0	0	0	0	0	0	0	0	0	0	1	0	0	0	0	0	0	0	0	0	0	0
Manes.05G069400	PR-9n6	0	0	0	0	0	9	0	0	0	1	0	2	0	1	0	1	0	1	1	1	0	1	0	1	0	0	0	0	0	0	0	0	0	1	0	0	0	0	0	0	0	0	0	0	0	0	0	0
Manes.05G069500	PR-9n7	0	0	0	0	0	0	0	0	0	0	0	0	0	0	0	0	0	0	0	0	0	0	0	0	0	0	0	0	0	0	0	0	0	0	0	0	0	0	0	0	0	0	0	0	0	0	0	0
Manes.05G069600	PR-9n8	0	0	0	0	2	4	0	2	0	3	1	1	0	2	0	0	0	0	3	0	0	0	2	0	0	1	0	0	0	0	0	0	0	0	0	0	0	0	0	0	0	0	0	0	0	0	1	0
Manes.15G018400	PR-9n9	0	0	0	0	0	0	0	0	0	0	0	0	0	1	0	0	0	0	1	0	0	1	2	0	0	0	2	0	0	0	0	0	0	0	0	0	0	0	0	0	0	0	0	0	0	0	0	0
Manes.12G076300	PR-9n10	252	786	197	668	573	293	44	585	239	610	366	665	102	1334	184	599	1573	1507	3158	1229	1343	1968	1145	342	344	241	127	298	402	480	1610	1313	1293	1314	914	1349	441	442	820	386	689	293	158	186	173	944	714	866
Manes.13G072600	PR-9n11	50	103	0	25	49	48	6	29	14	62	28	126	1	102	5	43	75	74	56	34	80	194	124	32	47	38	33	15	17	26	184	115	123	160	180	173	84	57	31	170	101	17	25	10	16	58	31	48
Manes.17G029100	PR-9n12	0	0	0	0	0	0	0	0	0	0	0	0	0	0	0	0	0	0	0	0	0	0	0	0	0	0	0	0	0	0	0	0	0	0	0	0	0	0	0	0	0	0	0	0	0	0	0	0
Manes.16G012900	PR-9n13	0	0	0	0	0	0	0	0	0	0	0	0	0	0	0	0	0	0	0	0	0	0	0	0	0	0	0	0	0	0	0	0	0	0	0	0	0	0	0	0	0	0	0	0	0	0	0	0
Manes.16G013000	PR-9n14	0	0	0	0	0	0	0	0	0	0	0	0	0	0	0	0	0	0	0	0	0	0	0	0	0	0	0	0	2	0	0	0	0	0	0	0	0	0	0	0	0	0	0	0	5	1	0	0
Manes.12G076200	PR-9n15	0	0	0	0	0	0	0	0	0	0	0	0	0	0	0	0	0	0	0	0	0	0	0	0	0	0	0	0	0	0	0	0	0	0	0	0	0	0	0	0	0	0	0	0	0	0	0	0
Manes.13G153900	PR-9n16	141	264	245	435	188	200	67	176	381	600	366	333	140	284	261	78	299	202	301	179	236	494	229	122	194	135	129	273	378	226	215	553	705	236	305	444	125	289	304	307	193	110	195	136	180	262	122	142
Manes.06G141700	PR-9n17	38	132	193	108	101	200	48	50	173	166	148	81	103	413	93	178	153	128	215	111	227	276	239	194	201	176	64	190	150	206	323	292	280	379	332	211	150	213	193	193	218	102	106	167	68	84	186	105
Manes.05G143900	PR-9n18	0	0	0	2	0	0	0	0	0	10	16	4	0	0	0	0	3	1	0	3	2	4	2	2	2	2	1	11	6	4	2	2	0	3	3	0	1	3	1	7	0	3	3	5	2	1	1	11
Manes.01G150200	PR-9n19	56	137	67	127	19	94	24	21	133	218	217	184	126	126	128	61	55	37	56	73	53	59	42	95	133	114	110	181	152	136	79	97	88	154	128	88	51	81	87	84	70	108	69	111	118	50	102	54
Manes.02G109400	PR-9n20	0	0	0	15	0	0	0	0	0	53	105	19	3	1	1	1	11	0	0	0	0	2	3	0	9	1	2	22	18	19	1	0	0	21	18	0	18	5	2	28	1	29	18	28	25	0	0	10
Manes.04G107900	PR-9nL1	0	0	0	0	0	0	0	0	0	0	0	0	0	0	0	0	0	0	0	0	0	0	0	0	0	0	0	0	0	1	0	0	0	0	0	0	0	0	0	0	1	0	0	0	0	0	0	0
Manes.15G018600	PR-9nL2	0	0	0	0	0	0	0	0	0	0	0	0	0	0	0	0	0	0	0	0	0	0	0	0	0	0	0	0	0	0	0	0	0	0	0	0	0	0	0	0	0	0	0	0	0	0	0	0
Manes.03G189900	PR-9nL3	0	0	5	0	0	0	2	4	0	0	0	1	0	6	1	1	1	0	0	0	1	0	0	0	1	1	0	1	2	0	0	1	1	0	1	0	3	1	4	1	3	3	0	0	4	0	2	3
Manes.13G103100	PR-9nL4	0	0	2	0	0	1	5	0	5	3	2	0	4	3	2	1	0	0	0	0	0	0	0	0	1	0	3	1	3	2	1	5	0	6	0	0	4	0	2	4	1	1	0	2	2	0	0	0
Manes.15G001400	PR-9o1	12	48	33	66	27	27	32	20	24	55	108	14	50	37	32	3	13	18	7	17	13	30	8	30	11	30	26	31	39	23	17	18	17	5	13	20	8	22	65	17	31	51	18	17	77	7	19	15
Manes.05G154800	PR-9o2	8	43	16	20	2	18	12	6	10	29	11	9	21	10	19	7	22	11	13	12	11	27	19	33	25	39	42	43	51	16	23	10	14	4	17	28	15	28	19	9	43	53	25	19	54	18	25	14
Manes.01G140100	PR-9o3	0	11	0	3	0	7	0	2	9	3	4	25	5	10	0	0	0	1	1	2	0	0	1	0	0	0	0	1	1	1	0	0	1	1	4	0	2	0	2	0	7	1	1	5	0	0	1	0
Manes.02G098400	PR-9o4	0	0	2	5	1	9	2	1	0	1	7	2	0	1	1	5	0	2	0	1	1	3	0	0	3	0	0	1	6	3	3	3	0	1	1	2	5	2	1	5	7	9	3	1	1	0	3	1
Manes.13G125300	PR-9p	2	0	0	44	0	3	0	0	7	18	16	9	3	8	2	8	8	3	7	15	10	10	5	3	9	11	6	15	11	8	44	47	58	26	15	21	5	15	2	1	12	9	4	6	1	34	19	13
Manes.15G103900	PR-9pL1	0	0	0	0	0	0	0	0	0	0	0	4	0	1	0	0	0	0	0	0	0	0	0	0	0	0	0	0	0	0	0	0	2	0	0	0	0	0	0	0	2	0	0	0	0	0	0	0
Manes.15G143300	PR-9pL2	0	0	0	0	0	0	0	0	0	0	0	0	0	0	0	0	0	0	0	0	0	0	0	0	0	0	0	0	0	0	0	0	0	0	0	0	0	0	0	0	0	0	0	0	0	0	0	0
Manes.08G043700	PR-9q	25	32	14	56	7	20	14	25	10	65	36	35	26	26	35	29	25	14	74	41	65	39	20	40	42	11	20	67	50	37	2	77	44	18	4	32	13	15	29	21	21	35	25	31	60	47	37	30
Manes.01G147300	PR-9r1	81	155	115	57	109	141	83	67	39	114	90	117	42	211	99	152	110	101	280	57	148	185	158	46	100	96	29	78	54	125	224	148	166	109	72	97	55	77	35	118	117	33	58	76	81	100	94	47
Manes.18G078800	PR-9r2	377	599	597	776	248	479	474	225	546	867	750	1092	694	697	756	735	712	524	1174	685	846	768	828	1032	918	1619	2069	1005	1178	745	787	775	718	1125	1036	1084	747	1344	849	945	1112	1625	1469	1161	1053	412	445	361
Manes.02G165100	PR-9r3	881	1840	1843	2946	2647	1923	1804	1564	2837	2005	2750	1382	1164	4543	1913	3355	6538	4886	5307	4756	5233	6443	5508	6346	4911	5384	3081	5203	5706	5842	4577	6090	5409	6129	2945	4412	4252	2842	6190	3825	4493	4733	2186	3283	3346	1346	4330	3732
Manes.08G002700	PR-9r4	67	50	18	4	7	13	8	11	3	4	2	2	7	18	21	16	0	1	3	7	6	11	11	4	15	44	20	59	120	17	96	40	20	30	86	9	8	131	5	10	88	4	19	160	38	155	3	15
Manes.16G121900	PR-9r5	175	443	1014	826	383	814	343	180	849	1139	772	1265	844	1034	756	755	835	630	1115	869	880	1008	868	1429	1353	1406	1399	1979	1929	1641	899	914	882	959	869	917	793	1050	929	845	1067	1020	983	973	1063	498	535	395
Manes.11G094500	PR-9r6	4261	6412	6969	6716	3741	4065	4724	2930	5708	8411	6234	9326	5920	7860	6566	5133	8859	7056	6422	7263	7212	8857	7967	10672	11049	14253	9964	13890	17053	13640	10203	11829	10784	12357	8116	9954	10845	10432	12736	9008	11986	15462	8810	10224	10494	3939	8798	6574
Manes.11G139700	PR-9r7	10058	15272	5733	1961	2558	3433	748	3174	1830	7308	3682	8443	2671	2275	1115	1562	948	2153	2790	1737	2101	3023	3021	2066	1938	5156	4928	2245	4565	1732	6793	1161	1131	3364	4867	1598	5027	7593	1169	6448	5277	3291	10870	3851	2825	3813	1318	1378
Manes.07G135200	PR-10a	5	0	21	258	24	32	42	18	68	428	93	169	143	27	55	10	19	25	49	76	36	83	102	66	70	50	139	86	326	119	59	93	82	68	81	99	25	37	67	156	65	247	170	195	119	63	18	63
Manes.10G007900	PR-10b	6	15	11	39	7	27	22	22	32	100	30	27	21	18	29	6	31	3	43	36	20	31	30	35	25	22	28	32	55	50	7	40	42	21	14	14	5	10	28	7	29	43	11	44	13	27	12	19
Manes.03G115300	PR-10cL	11	0	2	13	0	0	2	5	5	10	7	8	2	15	9	0	2	6	0	2	2	2	1	0	2	5	2	4	4	11	1	2	1	1	0	0	1	0	0	1	0	0	0	1	0	1	0	0
Manes.15G007700	PR-10d	0	0	8	50	9	14	7	0	19	95	38	170	96	69	139	7	1	6	44	71	61	17	8	18	36	51	99	65	57	17	9	20	12	26	89	50	34	25	48	41	54	134	160	42	222	16	6	3
Manes.03G200600	PR-10e	0	6	5	5	19	7	2	19	32	29	11	18	7	19	3	51	27	31	33	7	30	39	16	49	12	13	12	4	3	0	13	4	9	6	1	8	25	1	1	3	16	3	2	1	0	7	8	4
Manes.15G008400	PR-10f1	4	16	41	162	13	92	44	12	69	132	217	159	273	374	422	117	112	127	163	328	172	78	132	414	131	147	608	155	335	49	89	227	234	270	344	420	558	294	234	48	664	2316	96	946	483	320	173	104
Manes.03G200300	PR-10f2	6	13	12	29	2	11	17	4	5	16	9	24	11	18	24	20	15	11	18	10	13	10	8	19	7	12	3	18	36	10	5	6	13	8	3	2	7	5	2	2	13	16	5	4	8	13	15	7
Manes.03G200400	PR-10f3	0	0	0	5	0	1	2	0	1	4	3	4	0	1	6	0	1	2	3	1	1	0	1	4	1	2	2	2	6	2	2	4	1	2	1	0	0	0	1	0	1	2	0	0	3	1	3	0
Manes.15G008000	PR-10f4	0	0	0	0	1	4	0	0	9	12	3	8	14	11	11	4	1	0	6	0	1	1	5	4	3	2	7	16	11	4	2	5	1	5	8	3	2	35	15	1	45	11	3	6	10	0	1	3
Manes.15G008100	PR-10f5	134	156	274	1348	209	413	320	197	297	2327	794	2990	2224	1560	3349	187	105	223	419	404	491	347	393	473	751	765	1563	1541	890	705	142	366	391	279	598	231	549	330	1380	225	531	1549	603	837	1314	164	72	49
Manes.03G200500	PR-10fL	0	0	0	0	0	9	0	4	12	7	5	4	1	5	2	14	6	10	8	8	10	10	8	13	2	5	2	2	4	2	1	0	0	5	2	2	6	2	2	3	0	0	7	2	1	2	0	3
Manes.15G008500	PR-10g1	556	1978	220	525	1011	1309	7	579	934	2021	1631	366	17	1581	22	948	2269	1953	2551	2424	2760	5412	3721	2647	2314	2326	1518	768	396	1720	989	2533	2376	2928	2805	3716	1418	1411	1772	2402	1997	128	193	47	147	537	556	575
Manes.15G008600	PR-10g2	11	58	24	15	32	30	0	9	15	61	47	8	1	22	3	31	48	33	44	32	43	97	48	80	53	34	23	24	21	32	19	52	58	56	46	73	32	24	58	9	47	2	4	4	3	8	5	17
Manes.15G008700	PR-10g3	0	0	0	7	0	2	0	3	6	8	12	10	14	6	10	4	7	6	10	9	7	6	10	41	10	8	28	20	16	3	1	10	3	1	12	6	34	16	5	10	5	185	17	3	28	0	4	3
Manes.15G007800	PR-10h	0	0	0	7	0	0	0	0	0	0	0	0	1	0	0	0	0	0	0	0	0	0	0	0	0	0	0	0	0	0	0	0	0	0	0	0	0	0	0	0	0	0	0	0	0	2	0	2
Manes.15G007900	PR-10hL	0	0	0	0	0	0	0	0	0	0	0	0	0	0	0	0	0	0	0	0	0	0	0	0	0	0	0	0	0	0	0	0	0	0	0	0	0	0	0	0	0	0	0	0	0	0	0	0
Manes.05G089900	PR-10i1	45	402	417	2705	435	1197	1303	522	3714	572	205	2047	190	2308	4720	207	89	41	488	257	522	312	333	767	708	610	736	308	140	258	188	267	252	816	369	592	1294	2766	212	211	394	120	661	113	285	41	144	103
Manes.05G090000	PR-10i2	2573	10897	1203	1597	4137	2681	22	3744	1746	10815	5352	6917	1496	5387	559	3015	2670	3720	4129	2276	4707	5604	4849	5394	2914	3446	4812	861	404	1457	6784	4955	4690	6127	6063	6395	7457	2885	3068	7615	4594	460	2311	225	427	2276	1484	1486
Manes.15G130100	PR-10i3	76	96	4	78	63	73	50	41	74	568	246	191	287	193	232	73	29	73	42	12	67	15	9	29	13	2	1	0	15	14	49	78	43	86	50	57	48	44	50	24	108	59	21	30	22	60	87	88
Manes.08G096200	PR-10j1	0	0	0	0	0	1	0	0	0	1	0	0	0	0	0	0	0	0	0	0	0	0	0	0	0	0	0	0	0	0	0	0	0	0	0	0	0	0	0	0	0	0	0	0	0	0	0	1
Manes.09G110800	PR-10j2	10	21	15	402	77	106	39	45	132	595	86	577	144	37	155	23	106	75	382	484	219	244	290	340	111	105	248	184	295	188	163	389	399	223	292	356	33	105	215	163	163	329	252	316	247	187	72	139
Manes.14G141000	PR-11a	132	250	117	256	60	155	111	114	435	823	234	816	197	164	135	35	38	43	66	135	29	99	67	88	77	191	341	133	99	95	128	152	161	110	142	142	76	146	125	285	303	276	260	435	115	91	19	24
Manes.16G127400	PR-11bL	0	0	0	0	0	0	0	0	0	4	0	3	0	1	0	1	0	0	0	0	0	0	0	0	0	0	0	0	5	0	0	3	3	2	2	0	0	1	0	0	0	0	1	0	0	3	2	0
Manes.14G144300	PR-11c	71	9	325	172	30	213	162	12	161	121	231	164	267	430	303	51	117	123	88	163	90	87	88	185	420	429	158	770	840	756	297	135	123	267	310	279	190	401	383	292	360	719	400	512	430	22	219	141
Manes.14G111300	PR-11d1	81	9	67	176	33	42	108	29	56	89	52	97	120	125	110	2	6	6	2	7	4	1	5	32	13	8	9	6	8	4	27	37	41	46	26	28	38	34	19	18	10	51	31	36	21	20	15	29
Manes.14G111400	PR-11d2	14	0	9	76	0	8	9	6	3	24	96	36	151	222	209	61	207	129	7	101	35	7	51	646	115	75	454	61	233	21	2	112	94	154	6	207	343	6	157	24	21	1561	20	48	200	22	175	155
Manes.08G171800	PR-14a	17836	16235	20469	16153	6081	6314	9019	5324	3746	10692	4394	13980	13895	11398	13045	7617	2958	7903	3729	3109	5118	3939	5746	6907	7615	18159	18900	7616	9670	6793	13540	11814	11701	16309	17407	16990	26452	45004	11643	13686	23927	13937	33501	13224	14840	8612	5075	4275
Manes.08G171900	PR-14b	37456	45476	43586	27222	15510	16538	19725	15831	11381	30023	15391	34704	32867	29077	40395	24808	9714	20164	15030	12055	16063	13181	19611	22166	25080	47572	56778	28546	29885	22014	40545	28654	27970	42192	44082	32022	49525	61580	20735	28178	45210	32785	46239	29106	29001	16982	14314	11317
Manes.09G117300	PR-14c	257	472	317	436	189	134	101	188	182	511	278	136	218	429	238	46	85	118	78	60	71	105	104	84	131	192	64	108	98	150	353	270	268	308	306	181	254	177	222	372	278	238	266	195	233	46	86	37
Manes.14G166500	PR-14d	56913	25212	67962	50758	26027	34432	33119	21603	27264	54738	44403	69112	86255	69182	88398	22835	19299	30871	10874	15631	20226	30405	34757	64158	82123	151877	166891	132402	130868	88635	68652	71426	72265	75664	69243	62779	138957	116071	78499	83242	115972	92373	120412	92393	83968	27999	15901	16331
Manes.05G054000	PR-14e	0	0	0	0	0	0	0	0	0	0	0	0	0	0	0	0	0	0	0	0	0	0	0	0	0	0	0	0	0	0	0	0	0	0	0	0	0	0	0	0	0	0	0	0	0	0	0	0
Manes.01G272800	PR-14eL1	0	0	0	0	0	0	0	0	0	1	0	0	0	0	0	0	0	0	0	0	0	0	0	0	0	0	0	0	0	0	0	0	0	0	0	0	0	0	0	0	0	0	0	0	0	0	0	0
Manes.05G054100	PR-14eL2	0	0	0	0	0	0	0	0	0	0	0	0	1	0	2	1	2	0	1	0	0	0	0	0	0	0	0	0	0	0	0	0	0	0	0	0	0	0	0	0	0	0	0	0	0	2	0	0
Manes.02G187100	PR-14eL3	0	0	0	0	0	0	0	0	0	0	0	0	0	0	0	0	0	0	0	0	0	0	0	0	0	0	0	0	2	0	0	0	0	0	1	0	0	3	0	0	1	0	0	0	0	0	0	0
Manes.05G053900	PR-14eL4	0	0	0	0	0	0	0	0	0	0	0	0	0	0	0	0	0	0	0	0	0	0	0	0	0	0	0	0	0	0	0	0	0	0	0	0	0	0	0	0	0	0	0	0	0	0	0	0
Manes.05G053700	PR-14eL5	0	0	0	0	0	0	0	0	0	0	0	0	0	0	0	0	0	0	0	0	0	0	0	0	0	0	0	0	0	0	0	0	0	0	0	0	0	0	0	0	0	0	0	0	0	0	0	0
Manes.05G053800	PR-14eL6	0	0	0	0	0	0	0	0	0	0	0	0	0	0	0	0	0	0	0	0	0	0	0	0	0	0	0	0	0	0	0	0	0	0	0	0	0	0	0	0	0	0	0	0	0	0	0	0
Manes.06G145100	PR-14f	0	0	0	0	0	0	0	0	1	0	0	0	0	0	0	0	2	0	0	0	0	1	0	0	0	0	0	0	0	0	0	0	0	0	0	0	0	0	0	0	3	0	0	0	1	0	1	2
Manes.05G079400	PR-14g1	16	25	3	6	5	5	0	9	2	4	0	0	0	56	0	9	1	0	10	15	5	12	6	0	0	2	6	0	6	0	0	2	0	0	0	2	3	1	0	2	0	5	0	0	0	1	0	2
Manes.03G176600	PR-14g2	15	48	8	10	11	14	2	11	21	23	23	44	18	43	14	34	20	24	35	41	19	35	16	42	24	35	61	43	179	18	32	59	29	20	32	44	29	156	26	14	96	119	23	18	44	111	35	30
Manes.15G030500	PR-14g3	209	385	412	265	97	282	259	103	172	324	299	201	437	257	333	113	92	86	104	136	92	76	79	278	214	221	266	193	228	197	280	245	271	262	199	184	144	247	190	198	267	298	245	202	246	218	137	80
Manes.14G126100	PR-14h	0	0	0	0	0	0	0	0	0	0	0	1	0	0	0	8	0	0	2	3	2	0	0	5	2	2	0	0	6	1	2	1	1	1	2	0	3	6	3	0	1	0	0	2	4	2	5	1
Manes.06G051500	PR-14hL1	0	0	0	0	0	0	0	0	0	0	0	0	0	0	0	0	0	0	0	0	0	0	0	0	0	0	0	0	0	0	0	0	0	0	0	0	0	0	0	0	0	0	0	0	0	0	0	0
Manes.06G051600	PR-14hL2	0	0	0	0	0	0	0	0	0	0	0	0	0	0	0	0	0	0	0	0	0	0	0	0	0	0	0	0	0	0	0	0	0	0	0	0	0	0	0	0	0	0	0	0	0	0	0	0
Manes.12G089100	PR-14i1	0	0	0	0	0	0	0	0	0	0	0	0	0	0	0	0	0	0	0	0	0	0	0	0	0	0	0	0	0	0	0	0	0	0	0	0	0	0	0	0	0	0	0	0	0	0	0	0
Manes.13G143800	PR-14i2	0	0	0	0	0	0	0	0	0	0	0	2	0	0	1	0	0	0	1	1	1	0	0	0	2	0	0	0	0	0	0	0	0	1	0	0	1	0	0	1	0	2	0	0	0	1	0	0
Manes.13G144000	PR-14i3	0	0	0	0	0	0	0	0	0	0	0	0	0	0	0	0	0	0	0	0	1	0	0	0	0	0	0	0	0	0	0	0	0	0	0	0	0	0	0	2	0	0	0	0	0	0	0	0
Manes.13G059000	PR-14j1	0	0	0	0	0	0	0	0	0	0	0	0	0	0	0	0	0	0	0	0	0	0	0	0	0	0	0	0	0	0	0	0	0	0	0	0	0	0	0	0	0	0	0	0	0	0	0	0
Manes.16G001900	PR-14j2	0	0	0	0	0	0	0	0	0	0	0	0	0	0	0	0	0	0	0	0	0	0	0	0	0	0	0	0	0	0	0	0	0	0	0	0	0	0	0	0	0	0	0	0	0	0	0	0
Manes.12G053100	PR-14jL1	0	0	0	0	0	0	0	0	0	0	0	0	0	0	0	0	0	0	0	0	0	0	0	0	0	0	0	0	0	0	0	0	0	0	0	0	0	0	0	0	0	0	0	0	0	0	0	0
Manes.12G053200	PR-14jL2	0	0	0	0	0	0	0	0	0	0	0	0	0	0	0	0	0	0	0	0	0	0	0	0	0	0	0	0	0	0	0	0	0	0	0	0	0	0	0	0	0	0	0	0	0	0	0	0
Manes.02G010200	PR-14k	0	0	6	0	0	5	0	0	2	4	7	14	5	6	13	0	3	0	2	2	4	3	1	3	4	1	9	13	5	6	2	3	3	0	2	6	1	2	6	6	9	13	7	4	4	2	0	1
Manes.01G246800	PR-14kL	0	0	0	0	6	0	0	0	0	0	0	0	0	0	0	0	1	0	0	0	0	0	0	0	0	0	0	0	0	0	0	0	0	0	0	0	0	0	0	0	0	0	0	0	0	0	0	0
Manes.13G030000	PR-14l	12	24	3	2	20	15	16	4	3	9	1	8	2	39	5	4	2	4	4	7	6	22	17	5	8	11	8	5	3	4	0	1	1	0	2	0	0	6	2	0	2	6	0	1	16	2	4	0
Manes.08G171700	PR-14m1	7095	5544	6119	1767	1503	2864	2709	1537	1402	7690	1885	11019	6774	2923	7249	3535	656	1762	1554	765	1095	683	1150	2001	2168	6619	8687	3972	4292	2220	6990	3026	3144	5446	6501	1853	6928	5082	1186	3015	5349	4579	5347	2274	2810	707	628	793
Manes.S095100	PR-14m2	0	0	16	144	0	15	43	2	22	211	91	696	617	189	375	19	55	35	15	19	19	6	25	324	110	208	315	130	136	86	1	34	36	19	28	82	121	31	42	44	116	1551	242	97	442	101	21	17
Manes.01G236500	PR-15/16a	138	369	57	101	105	142	4	151	59	228	120	229	51	421	58	366	338	394	636	269	640	746	556	171	191	232	93	140	80	267	695	530	554	501	317	391	297	229	105	233	216	61	108	79	72	303	177	220
Manes.05G006700	PR-15/16b	42	148	43	54	59	60	7	65	45	80	61	93	26	175	23	124	129	189	278	91	213	374	221	89	67	66	26	47	50	67	366	245	249	210	116	167	97	69	58	131	108	45	40	43	28	105	100	71
Manes.14G072500	PR-15/16c	0	7	6	17	0	13	6	14	13	119	63	227	111	78	59	23	31	51	143	87	122	126	114	141	282	171	285	599	366	308	37	135	117	63	95	95	65	67	211	108	100	198	208	108	322	58	23	32
Manes.03G039900	PR-15/16d1	166	1788	3	301	393	49	0	891	114	257	56	963	2	745	8	851	5047	3035	9995	2292	2615	7744	3292	123	25	24	80	13	12	35	5841	1264	1203	1606	2299	1807	443	371	530	1612	697	317	157	109	61	2295	2609	2606
Manes.16G096200	PR-15/16d2	3942	20413	1183	3645	4702	4939	226	7946	10982	7952	4971	21372	157	6998	1346	5595	13517	10220	24546	9108	10061	20532	12107	3414	2058	1199	3065	1758	1992	2392	17248	6253	6417	8271	10657	9128	1934	3091	4874	12024	6105	2439	3987	1458	1594	7166	5362	4033
Manes.04G144900	PR-15/16d3	1281	2483	688	1620	1415	2221	206	3044	5530	5772	2643	7342	223	2994	576	1079	8572	6097	15433	6217	4342	13777	7775	1284	625	783	2196	357	1434	555	9842	4378	4330	2609	3894	4450	859	2316	4548	6806	4713	3331	1490	1972	507	2983	3223	2471
Manes.11G020100	PR-15/16d4	1410	5836	915	3903	3226	3561	780	5710	8677	18497	4267	13967	866	5075	1845	1676	11694	7197	20464	7112	6169	21251	21544	4724	2181	1996	3189	1636	9879	3323	18716	8316	7700	4263	5060	6937	2200	3100	6412	21878	5987	5096	6956	4475	2825	6782	6250	5179
Manes.01G089400	PR-15/16e1	0	0	0	0	0	0	0	0	0	0	0	0	0	0	0	0	2	0	0	0	0	0	0	1	0	0	0	0	1	0	0	0	1	0	0	0	1	0	0	0	0	3	0	0	1	0	0	0
Manes.01G089300	PR-15/16e2	0	0	0	0	0	0	0	0	0	0	0	0	1	0	0	0	0	0	0	1	0	3	0	0	0	0	0	0	0	0	0	0	0	0	0	0	0	0	0	0	0	0	0	0	0	0	0	1
Manes.04G002400	PR-15/16e3	0	0	0	1	0	0	0	0	0	0	2	0	2	1	0	2	0	1	0	0	0	0	1	2	2	2	3	3	1	0	3	0	0	5	3	1	1	0	0	0	1	1	0	1	2	0	2	0
Manes.01G089500	PR-15/16eL1	0	0	0	0	0	0	0	0	1	0	1	0	3	1	0	1	1	2	3	0	0	3	0	0	2	4	1	0	3	1	0	1	7	8	0	2	6	5	4	1	3	8	0	0	2	3	7	2
Manes.02G045600	PR-15/16eL2	0	0	0	0	0	0	0	0	0	0	0	0	0	0	1	0	0	0	0	0	0	0	0	0	0	0	0	0	0	0	0	0	0	0	0	0	0	0	0	0	0	0	0	0	0	0	0	0
Manes.04G002300	PR-15/16eL3	4	0	0	0	0	2	0	0	0	0	2	1	1	1	0	0	0	1	0	0	3	0	0	1	0	0	0	1	0	0	1	0	1	0	0	2	0	0	0	0	0	1	0	1	0	1	0	0
Manes.08G024600	PR-15/16f1	64	56	11	20	13	13	6	6	7	19	1	8	0	13	1	75	50	57	173	104	47	46	39	18	15	11	7	10	10	6	131	13	14	21	26	17	6	7	2	6	13	3	0	8	1	105	54	83
Manes.10G061300	PR-15/16f2	0	65	5	14	9	2	0	2	1	14	8	11	0	25	0	30	44	42	64	15	58	51	35	4	8	8	14	5	1	4	77	27	19	46	26	20	6	12	9	11	7	2	1	0	0	28	27	28
Manes.17G113900	PR-15/16g1	30	28	2	9	4	6	4	2	20	17	89	15	9	56	27	58	72	52	48	37	69	73	68	394	57	72	55	72	137	23	176	141	116	189	111	169	68	44	50	83	2446	263	32	179	79	164	34	227
Manes.17G114000	PR-15/16g2	171	270	51	153	123	54	25	21	56	178	91	252	49	231	61	583	509	478	1301	625	682	768	629	257	238	351	113	181	198	187	835	740	776	1095	632	711	370	251	296	528	582	168	178	220	213	451	289	459
Manes.17G113800	PR-15/16g3	0	0	0	0	0	0	0	0	0	0	0	0	0	0	0	0	1	1	0	0	0	0	0	6	0	0	1	0	1	0	0	0	0	0	0	0	0	0	0	0	0	3	0	0	0	0	0	0
Manes.17G114100	PR-15/16g4	0	0	0	0	0	0	0	0	0	0	1	0	0	0	0	0	1	1	0	0	0	0	0	14	0	3	0	0	0	0	0	0	0	0	0	9	4	0	4	0	0	27	0	0	6	0	0	0
Manes.17G114200	PR-15/16g5	0	0	0	4	0	0	0	0	0	0	2	0	0	0	1	0	2	1	0	0	0	0	0	18	0	0	0	0	0	1	0	0	0	0	0	12	13	0	12	0	0	71	0	0	9	0	0	0
Manes.08G142900	PR-15/16hL1	0	0	0	0	0	0	1	0	0	0	0	0	0	0	0	0	0	1	0	0	0	0	0	1	0	0	0	0	1	0	0	0	0	0	0	0	0	1	2	0	0	0	0	0	4	0	0	0
Manes.08G146500	PR-15/16hL2	0	0	0	0	1	0	4	0	0	2	0	0	0	0	0	0	0	1	0	0	0	0	0	1	1	0	7	2	0	0	1	0	0	1	0	0	1	0	1	2	1	0	1	0	0	0	0	0
Manes.08G131400	PR-15/16iL1	0	0	0	0	0	0	0	0	0	0	0	0	0	1	0	0	0	0	0	0	0	0	0	0	0	0	0	0	0	0	0	0	0	0	0	0	0	0	0	0	1	0	0	0	0	0	0	0
Manes.08G130600	PR-15/16iL2	0	0	0	0	0	0	0	0	0	0	0	0	0	1	0	0	0	0	0	1	0	0	0	0	0	0	0	0	0	0	0	0	0	0	0	0	0	0	0	0	0	0	0	0	0	0	0	0
Manes.08G130800	PR-15/16iL3	0	0	0	0	0	0	0	0	0	0	0	0	0	0	0	0	0	0	0	0	0	0	0	0	0	0	0	0	0	0	0	0	0	0	0	0	0	0	0	0	0	0	0	0	0	0	0	0
Manes.08G131500	PR-15/16iL4	0	0	0	0	0	0	0	0	0	0	0	0	0	0	0	0	0	0	0	0	0	0	0	0	0	0	0	0	0	0	0	0	0	0	0	0	0	0	0	0	0	0	0	0	0	0	0	0
Manes.08G146700	PR-15/16iL5	0	0	0	0	0	0	0	0	0	0	0	0	0	1	0	1	0	0	0	0	0	0	0	0	0	0	0	0	0	0	0	0	0	0	0	0	0	0	0	0	0	0	0	0	0	0	0	0
Manes.08G143200	PR-15/16iL6	0	0	0	0	0	0	0	0	0	0	0	0	0	0	0	0	0	0	0	0	0	0	0	1	0	0	0	0	0	0	0	0	0	0	0	0	0	1	0	0	0	0	0	0	0	1	0	0
Manes.08G130000	PR-15/16iL7	0	0	0	0	0	0	0	0	0	0	0	0	0	0	0	0	0	0	0	0	0	0	0	0	0	0	1	0	0	0	0	0	0	0	0	0	0	0	0	0	0	0	0	0	0	1	0	0
Manes.08G130500	PR-15/16j1	7	0	0	4	1	3	0	0	0	0	0	0	0	0	0	1	0	0	7	5	0	0	0	0	0	0	0	0	0	0	0	0	0	0	0	0	0	0	0	0	0	0	0	0	0	0	0	0
Manes.08G131600	PR-15/16j2	1	0	0	2	1	2	0	0	0	0	0	0	0	0	0	1	0	0	2	4	0	0	0	0	0	0	0	0	0	0	0	0	0	0	0	0	0	0	0	0	0	0	0	0	0	0	0	0
Manes.08G131800	PR-15/16j3	12	0	0	6	7	11	0	0	0	0	0	0	0	1	0	5	0	0	11	6	1	0	0	0	0	0	0	1	0	0	0	0	0	0	0	0	0	0	0	0	0	0	0	0	0	0	0	0
Manes.08G130300	PR-15/16j4	28	0	0	12	8	20	0	12	1	0	0	0	0	0	0	10	0	4	37	54	2	1	1	0	0	0	1	0	0	0	0	0	0	0	0	0	0	0	0	0	0	0	0	0	0	0	0	0
Manes.08G131100	PR-15/16j5	67	0	0	39	10	49	0	12	0	0	0	0	0	2	0	34	0	3	132	164	1	1	3	0	0	0	0	0	0	0	0	0	0	0	0	0	0	0	0	0	0	0	0	0	0	0	0	0
Manes.08G131700	PR-15/16j6	11	0	0	11	6	7	0	5	0	0	0	0	1	0	0	14	1	1	49	52	1	0	0	0	0	0	0	0	0	0	0	0	0	0	0	0	0	0	0	0	0	0	0	0	0	0	0	1
Manes.08G131000	PR-15/16j7	23	0	3	31	7	17	0	3	0	0	0	1	0	0	0	26	6	5	113	135	4	0	7	0	0	0	0	0	0	0	0	0	0	0	0	0	0	0	0	0	0	0	0	0	0	0	0	0
Manes.08G129900	PR-15/16j8	17	0	0	3	4	9	0	1	0	0	0	1	0	0	0	7	0	2	31	32	0	0	0	0	0	0	0	0	0	0	0	0	0	0	0	0	0	0	0	0	0	0	0	0	1	0	1	0
Manes.08G130400	PR-15/16j9	31	0	0	20	2	16	0	3	0	0	0	0	0	0	0	13	1	1	27	23	0	2	0	0	0	0	0	0	0	0	0	0	0	0	0	1	0	0	0	0	0	0	0	0	0	0	2	0
Manes.08G143100	PR-15/16j10	3	0	0	0	1	1	0	0	0	0	0	0	0	0	0	1	1	0	4	6	1	0	0	0	0	0	1	0	0	0	0	0	0	0	0	0	0	0	0	0	0	0	0	0	0	0	1	0
Manes.08G130200	PR-15/16j11	2	0	0	2	2	0	0	1	0	0	0	0	0	0	0	2	0	0	9	5	0	0	0	0	0	0	1	0	0	0	0	0	0	0	0	0	0	0	0	0	0	0	0	0	1	0	0	0
Manes.08G131300	PR-15/16j12	1	0	0	12	8	1	1	15	1	0	1	0	1	2	8	8	2	2	43	39	6	5	5	3	5	4	44	3	2	0	0	2	2	1	0	7	3	0	2	1	0	2	8	0	2	1	14	9
Manes.08G130700	PR-15/16j13	9	0	0	4	5	1	1	9	0	0	0	1	0	0	4	8	6	5	51	31	3	3	1	1	2	3	21	1	0	0	0	1	1	0	0	1	1	0	3	0	0	0	0	0	0	1	6	1
Manes.08G130900	PR-15/16j14	2	0	0	16	4	3	1	24	0	1	0	0	0	0	5	33	2	8	82	73	9	3	5	1	4	4	32	0	8	0	0	1	3	0	0	4	0	2	0	2	0	1	1	0	1	0	13	6
Manes.08G143600	PR-15/16jL1	0	0	0	0	0	0	0	0	0	0	0	0	0	0	0	0	0	0	0	0	0	0	0	0	0	0	0	0	0	0	0	0	0	0	0	0	0	0	0	0	0	0	0	0	0	0	0	0
Manes.08G130100	PR-15/16jL2	0	0	0	0	0	0	0	0	0	0	0	0	0	0	0	0	0	0	0	0	0	0	0	0	0	0	0	0	0	0	0	0	0	0	0	0	0	0	0	0	0	0	0	0	0	0	0	0
Manes.08G143300	PR-15/16jL3	0	0	0	0	0	0	0	0	0	0	0	0	0	0	0	0	0	0	0	0	0	0	0	0	0	0	0	0	0	0	0	0	0	0	0	0	0	0	0	0	0	0	0	0	0	0	0	0
Manes.08G143000	PR-15/16jL4	0	0	0	0	0	0	0	0	0	0	0	0	0	1	1	0	0	0	0	0	1	0	0	0	0	0	4	0	0	0	0	0	0	0	0	0	0	0	2	1	0	0	0	0	1	0	3	0
Manes.08G131200	PR-15/16jL5	3	0	0	0	0	3	0	0	0	0	0	0	0	1	0	0	0	0	0	2	0	0	0	0	0	0	0	0	0	0	0	0	0	0	0	0	0	0	0	0	0	0	0	0	0	0	0	0
Manes.08G143400	PR-15/16jL6	2	0	0	0	0	0	0	0	0	0	0	0	0	0	0	0	0	0	0	2	0	0	0	0	0	0	0	0	0	0	0	0	0	0	0	0	0	0	0	0	0	1	0	1	0	0	0	0
Manes.14G124400	PR-15/16k	0	0	0	0	0	0	0	0	0	0	0	0	0	0	0	0	0	0	0	0	0	0	0	0	0	0	0	0	0	0	0	0	0	0	0	0	0	0	0	0	0	0	0	0	0	0	0	0
Manes.06G058500	PR-15/16kL1	0	0	0	0	0	0	0	0	0	0	0	0	0	0	0	0	0	0	0	0	0	0	0	0	0	0	0	0	0	0	0	0	0	0	0	0	0	0	0	0	0	0	0	0	0	0	0	0
Manes.14G124500	PR-15/16kL2	0	0	0	0	0	0	0	0	0	0	0	0	0	0	0	2	1	1	1	0	0	2	2	0	0	0	0	0	0	0	0	0	0	0	0	0	0	0	0	0	0	0	0	0	0	3	5	1
Manes.06G058400	PR-15/16kL3	0	0	0	0	0	0	0	0	0	1	0	0	0	0	0	0	0	0	0	0	0	0	0	0	0	0	0	0	1	0	0	0	0	0	0	0	0	0	0	0	0	0	0	1	0	0	0	0
Manes.01G194800	PR-15/16l1	24	17	3	29	31	16	5	21	13	41	20	44	7	60	8	75	60	98	173	63	121	163	110	34	34	34	42	19	17	32	135	79	70	75	48	43	34	28	27	34	48	5	11	7	5	59	21	51
Manes.06G128500	PR-15/16l2	18	38	8	15	7	8	9	11	7	34	17	19	8	43	6	13	19	14	31	13	26	34	23	11	1	5	6	9	4	12	34	19	20	15	12	15	9	12	13	9	13	4	2	4	17	56	20	26
Manes.14G042800	PR-15/16lL	0	0	0	0	2	1	0	4	4	2	0	4	0	1	2	1	0	0	0	1	0	1	0	0	2	0	0	2	2	0	0	0	0	3	2	1	0	0	0	2	0	0	0	1	0	0	0	0
Manes.08G106400	PR-15/16m1	331	958	308	1005	540	402	159	384	415	873	644	630	470	926	1122	216	549	630	1068	871	850	744	846	418	680	494	805	836	1170	796	706	375	334	436	603	516	161	304	334	416	323	715	292	417	438	314	373	443
Manes.09G182300	PR-15/16m2	37	159	54	134	210	73	44	95	64	135	73	152	59	82	89	60	101	100	322	91	132	90	92	90	87	87	88	139	103	128	235	73	80	67	67	55	31	52	52	38	62	34	66	36	41	93	54	86
Manes.11G141600	PR-15/16n	0	0	0	0	0	1	0	0	1	1	2	0	1	1	1	2	1	0	1	0	2	2	2	4	0	1	3	2	1	3	3	0	0	1	2	0	1	1	0	1	5	3	2	0	0	3	0	0
Manes.S013800	PR-17a	42	158	104	390	159	123	66	165	182	1348	154	3836	521	576	673	57	35	184	178	104	228	84	83	117	140	175	89	114	102	131	821	2932	2607	3297	1533	2763	3160	1976	7414	4469	4621	16052	6015	4895	12593	509	831	1266
Manes.S020200	PR-17b	0	0	5	24	8	6	0	7	6	60	4	142	27	27	28	2	0	6	4	1	16	4	5	6	5	10	3	5	2	4	25	82	81	105	45	92	103	73	236	145	132	419	181	152	309	24	24	53
Manes.07G071700	PR-17c	57	60	145	249	86	104	77	51	151	408	233	428	345	454	595	18	21	33	59	45	72	53	82	76	73	186	160	57	44	125	47	132	129	101	178	127	185	212	540	282	445	929	404	384	734	77	49	28
Manes.S020100	PR-17d1	13	20	6	25	4	22	4	11	14	132	20	162	56	13	15	34	3	2	11	11	12	2	6	11	7	16	36	15	14	12	12	23	36	23	16	15	31	19	35	26	35	40	45	17	11	64	1	2
Manes.02G084700	PR-17d2	439	462	799	1845	861	996	902	662	1097	151	1721	10	377	1655	1897	246	1656	1305	1041	1475	1162	1611	843	846	1171	1073	311	2307	2146	1685	1403	1318	1268	1497	1093	2065	785	874	2645	1267	1568	2614	996	1485	1641	197	1466	1327
Manes.07G071600	PR-17dL	0	0	0	0	0	0	0	0	0	0	0	0	0	0	0	0	0	0	0	0	0	0	0	0	0	0	0	0	0	0	0	0	0	0	0	0	0	0	0	0	0	0	0	0	0	0	0	0
[truncated: 12 more columns]

## Sheet: Table S7
Table S7. log2FC and FDR values of DEGs in COL2246 after SA treatmenta
		0.5 h		1 h		2 h		4 h		8 h		12 h		24 h
Gene	Annotation	log2FC	FDR	log2FC	FDR	log2FC	FDR	log2FC	FDR	log2FC	FDR	log2FC	FDR	log2FC	FDR
Manes.06G026900	PR-1c2	0.79	0.9	-0.16	0.96	-1.1	0.35	-2.65	0.0012	-3.87	3.2e-07	-2.93	0.00019	0.4	0.83
Manes.06G027000	PR-1c3	0.32	0.96	0.03	0.99	0.52	0.43	0.79	0.11	1.08	0.014	1.06	0.018	-0.11	0.92
Manes.12G050400	PR-2d3	0.58	0.92	0.85	0.53	1.58	0.03	2.07	0.0009	3.04	1.3e-07	0.96	0.16	-0.37	0.79
Manes.18G145400	PR-2e3	0.14	0.97	0.05	0.97	0.01	0.99	0.25	0.47	0.77	0.0018	1.24	1.8e-07	0.49	0.26
Manes.03G054500	PR-2e4	-0.43	0.92	0.38	0.77	-0.66	0.3	-0.44	0.47	-1.09	0.02	-0.54	0.29	0.38	0.69
Manes.S014200	PR-2e7	-0.06	1	0.29	0.86	0.1	0.92	-0.78	0.17	-1.23	0.012	-1.4	0.0041	-0.98	0.22
Manes.08G073400	PR-2e8	0.38	0.78	0.42	0.42	1.2	6.2e-06	1.45	4.3e-09	1.84	5.7e-15	1.22	7.5e-07	0.23	0.69
Manes.15G067000	PR-2g1	0.18	0.96	0.32	0.58	0.71	0.014	1.57	2.1e-11	0.89	0.00023	-0.02	0.96	0.21	0.7
Manes.15G132800	PR-2h5	-0.01	1	0.24	0.84	-0.09	0.91	-0.38	0.41	-1.06	0.0026	-1.28	0.00023	-0.01	0.99
Manes.16G005900	PR-2h7	-0.21	0.96	0.18	0.86	0.11	0.86	-0.92	0.0028	-1.42	4.1e-07	-1.27	1e-05	-0.88	0.041
Manes.11G162000	PR-2i4	0.51	0.56	1.09	0.00058	1.21	1.4e-05	1.09	5.2e-05	1.73	3.9e-12	1.34	1.8e-07	0.35	0.51
Manes.01G056000	PR-2i5	0.1	0.99	-0.1	0.96	0.26	0.72	0.23	0.7	1.58	2.9e-05	2.17	4.4e-09	-0.22	0.81
Manes.17G070500	PR-2i6	0.49	0.97	-0.19	0.96	-0.36	0.85	-2.37	0.019	-4.78	4.6e-06	-3.2	0.00078	-0.62	1
Manes.15G121900	PR-2i7	-1.2	0.71	-0.54	0.83	-1.5	0.13	-2.16	0.0076	-2.9	0.00012	-2.76	0.00029	-0.68	0.67
Manes.05G008400	PR-3e	0.13	1	-0.6	0.83	0.76	0.58	1.56	0.094	1.68	0.049	1.01	0.28	0.3	0.88
Manes.15G006000	PR-3f2	-1.11	0.53	-0.9	0.43	-1.03	0.18	-1.19	0.061	-1.37	0.018	-1.22	0.041	-0.66	0.56
Manes.01G146900	PR-5a	-0.1	1	-0.51	0.71	-1.78	0.0016	-2.15	2.3e-05	-2.22	6e-06	-1.22	0.022	-0.27	0.82
Manes.02G105400	PR-5b	0.02	1	0.89	0.048	1.67	1.1e-07	2.13	4.7e-13	2.85	1e-23	-0.07	0.87	-0.44	0.47
Manes.01G146800	PR-5k2	-0.42	0.98	-1.04	0.65	-1.46	0.27	-4.23	3.6e-05	-3.99	4.2e-05	-3.67	0.00015	-1.54	1
Manes.05G146200	PR-5k4	-0.23	0.99	0.36	0.91	0.73	0.62	1.07	0.32	2.69	0.0012	2.04	0.02	-0.41	0.84
Manes.18G012700	PR-5k5	0.59	0.85	1.37	0.051	0.76	0.28	-0.34	0.63	0.87	0.099	1.23	0.015	0.55	0.58
Manes.18G030000	PR-5n	-0.8	0.81	-0.85	0.51	-0.69	0.47	-0.89	0.23	-1.8	0.0038	-1.64	0.0091	-1.07	1
Manes.01G200000	PR-6a	-0.28	0.96	-0.49	0.57	-1.24	0.0031	-1.2	0.002	-1.37	0.00018	-0.99	0.01	-0.13	0.89
Manes.15G037300	PR-6c	0.16	0.98	-0.27	0.86	-0.47	0.5	-0.74	0.17	-0.73	0.14	-1.05	0.026	-0.23	1
Manes.04G150200	PR-7a	-0.2	0.98	-0.36	0.82	-0.77	0.27	-1.1	0.043	-2.03	1.9e-05	-2.37	5.1e-07	-0.54	0.58
Manes.16G106100	PR-7f3	-0.48	0.95	0.24	0.92	-0.47	0.65	-0.31	0.73	-0.82	0.22	-1.65	0.0067	0.16	0.91
Manes.12G038100	PR-7f5	-0.06	1	-0.55	0.6	-1.01	0.07	-1.57	0.00066	-1.91	1.1e-05	-1.28	0.0053	0.13	0.91
Manes.18G010600	PR-7h1	-0.93	0.9	0	1	-0.79	0.61	-0.98	0.41	-2.59	0.0048	-3.61	6.4e-05	-0.1	0.97
Manes.11G010200	PR-7h2	-0.6	0.93	-0.17	0.95	0.15	0.92	1.52	0.037	0.47	0.56	0.32	0.7	0.2	0.9
Manes.04G153200	PR-7h3	0.03	1	-0.05	0.97	-0.4	0.42	-0.56	0.14	-1.32	3e-05	-1.57	6.1e-07	0.04	0.96
Manes.11G010100	PR-7h4	-0.32	0.96	-0.24	0.88	-0.33	0.68	0.13	0.86	1.32	0.0021	1.84	1.1e-05	-0.06	0.96
Manes.01G158500	PR-7h5	-0.65	0.81	-0.27	0.88	-0.37	0.67	-1.46	0.0039	-1.48	0.0021	-1.3	0.0088	-1.15	0.13
Manes.17G062600	PR-7j1	-0.08	1	-0.34	0.86	-0.01	0.99	1.13	0.054	1.64	0.0015	1.7	0.0011	-1.03	0.28
Manes.01G267200	PR-7j2	-0.13	0.99	-0.52	0.71	-0.75	0.34	-0.78	0.23	-1.14	0.04	-1.44	0.0077	-0.72	0.48
Manes.16G104900	PR-7j3	-0.27	0.95	-0.32	0.76	-1.17	0.0042	-1.82	3.6e-07	-1.74	5.8e-07	-1.01	0.0063	-0.69	0.27
Manes.12G067800	PR-7j7	-0.26	0.97	0	1	0.27	0.75	2.84	1.7e-11	4.66	4.9e-31	2.99	6.7e-13	-0.31	0.76
Manes.13G123200	PR-7k2	-1.3	0.71	-0.95	0.63	-1.83	0.076	-2.27	0.0099	-3.09	0.00015	-3.11	0.00016	-0.76	0.66
Manes.14G157400	PR-7k9	-0.86	0.019	-0.86	0.0064	-1.36	4.4e-08	-1.73	1.7e-13	-1.92	4.4e-17	-0.82	0.001	-0.46	0.29
Manes.06G013200	PR-7l5	0.07	1	-0.27	0.88	0.61	0.42	1.88	0.00014	1.68	0.00051	1.32	0.0093	0.52	0.6
Manes.18G101100	PR-7m	0.16	0.96	0.2	0.75	0.46	0.11	0.91	3.2e-05	1.31	2.1e-10	0.67	0.0026	0.71	0.024
Manes.05G027700	PR-8f3	-0.02	1	0.11	0.97	0.97	0.22	1.04	0.12	1.24	0.037	1.18	0.051	1.03	1
Manes.15G104300	PR-9e	0.14	0.99	0.12	0.96	0.77	0.3	1.53	0.0042	1.43	0.0057	0.56	0.35	0.12	0.93
Manes.13G096100	PR-9f2	-0.26	0.96	-0.09	0.96	0.77	0.15	2.17	1.9e-08	3.38	1.4e-20	1.29	0.0014	-0.88	0.2
Manes.10G006000	PR-9h4	-0.4	0.92	-0.12	0.95	-0.41	0.57	0.16	0.81	0.8	0.054	1.08	0.0066	0.32	1
Manes.02G026300	PR-9h20	-3.01	0.1	-1.92	0.29	-2.49	0.039	-1.45	0.23	0.01	1	0.18	0.9	-0.49	1
Manes.03G063300	PR-9i2	-2.91	0.11	-1.51	0.47	-3.28	0.0038	-3.33	0.0013	-3.56	0.00031	-4.89	6.5e-07	-1.65	0.37
Manes.05G107200	PR-9k4	0.86	0.96	0.92	0.79	2.35	0.11	-0.75	0.66	-3.14	0.011	-1.73	0.18	-1.9	0.38
Manes.17G118100	PR-9m3	-0.21	0.99	-0.06	0.99	-0.05	0.98	-0.67	0.5	-1.18	0.14	-2.07	0.0057	-0.43	0.8
Manes.13G153900	PR-9n16	-0.69	0.84	-0.07	0.98	-0.18	0.88	-0.94	0.15	-1.27	0.028	-2.01	0.00029	-0.2	0.89
Manes.01G150200	PR-9n19	-0.75	0.03	-1.07	1.7e-05	-0.95	5.1e-05	-0.93	3.5e-05	-0.6	0.0075	-0.48	0.038	-0.49	0.17
Manes.02G165100	PR-9r3	0.4	0.86	0.26	0.81	-0.29	0.63	-0.55	0.19	-1.27	0.00015	-0.86	0.016	-0.28	0.71
Manes.07G135200	PR-10a	0.46	0.97	0.87	0.67	0.36	0.82	-0.19	0.89	-0.87	0.36	-1.93	0.023	-0.19	0.93
Manes.10G007900	PR-10b	0.06	1	-0.21	0.95	-0.32	0.85	-0.73	0.53	-1.45	0.12	-2.03	0.026	-0.65	1
Manes.05G090000	PR-10i2	0.69	0.69	0.51	0.61	0.74	0.2	1.07	0.02	0.46	0.35	0.16	0.77	0.37	0.69
Manes.14G141000	PR-11a	0.37	0.96	0.7	0.59	1.53	0.019	1.77	0.0021	2.31	1.6e-05	1.75	0.0018	0.59	0.6
Manes.09G117300	PR-14c	0.52	0.93	0.49	0.78	0.23	0.85	-1.06	0.13	-3.23	2.7e-08	-4.21	1.2e-12	-0.26	0.86
Manes.S095100	PR-14m2	0.91	0.93	1.33	0.57	0.21	0.93	1.99	0.092	3.18	0.0019	4.55	4.8e-06	2.32	0.17
Manes.05G006700	PR-15/16b	-0.73	0.77	-0.46	0.74	-0.56	0.49	-0.79	0.19	-1.66	0.00086	-0.99	0.065	-0.42	0.7
Manes.08G106400	PR-15/16m1	-0.59	0.79	-0.35	0.78	0.02	0.99	-0.85	0.078	-1.41	0.00078	-0.82	0.075	-0.15	0.89
Manes.S020100	PR-17d1	0.27	0.99	0.14	0.97	1.53	0.18	2.88	0.00079	3.69	3.9e-06	2.33	0.0071	0.71	1
Manes.02G084700	PR-17d2	-0.02	1	-0.11	0.95	-0.95	0.08	-1.79	3.5e-05	-4.78	6.7e-32	-3.13	1.1e-14	-0.21	0.84
a DEGs were identified by comparisons of PR gene expression values at 0 h to 0.5-24 h and had a log2FC >1 or < -1 and an FDR < 5%.

## Sheet: Table S8
Table S8. log2FC and FDR values for PR genes detected in COL2246 after SA treatmenta
		0.5 h		1 h		2 h		4 h		8 h		12 h		24 h
Gene	Annotation	log2FC	FDR	log2FC	FDR	log2FC	FDR	log2FC	FDR	log2FC	FDR	log2FC	FDR	log2FC	FDR
Manes.07G050400	PR-1a	-0.235003	0.991024	0.295039	0.945528	-0.534046	0.786581	0.355058	0.827864	0.932053	0.428372	1.47866	0.177048	2.75207	1
Manes.06G026900	PR-1c2	0.792747	0.904883	-0.156222	0.964821	-1.10374	0.351212	-2.64919	0.00120316	-3.86822	3.21877e-07	-2.93241	0.000193376	0.403392	0.832889
Manes.06G027000	PR-1c3	0.322448	0.955423	0.0273174	0.990615	0.522095	0.434262	0.792636	0.110575	1.07662	0.0138845	1.05517	0.0175124	-0.10677	0.923555
Manes.13G133200	PR-1c4	-0.311068	0.901498	-0.35232	0.638219	-0.197541	0.733497	-0.288332	0.494449	0.151316	0.702916	0.466264	0.171794	0.0418474	0.961698
Manes.08G000600	PR-1c5	-0.640477	0.845632	-1.37709	0.102511	-0.436447	0.616162	0.190085	0.813124	-0.400076	0.518879	-0.845418	0.136741	0.555387	1
Manes.03G202900	PR-2c1	-0.484489	0.773141	0.0467368	0.975916	-0.000421083	0.999548	0.549067	0.163386	0.489738	0.182925	0.211567	0.606519	0.287849	0.687367
Manes.08G054400	PR-2c2	-0.279161	0.984832	0.0739751	0.984483	0.131194	0.94045	0.692449	0.518986	1.24124	0.144242	1.36186	0.106029	1.70969	0.176667
Manes.13G051800	PR-2d2	-0.273771	0.986134	-0.477378	0.876183	-0.124458	0.948859	-0.193454	0.892217	-0.105155	0.930035	-0.245757	0.825875	-0.320016	0.878245
Manes.12G050400	PR-2d3	0.58256	0.916985	0.849249	0.527009	1.58258	0.0299986	2.07379	0.000895071	3.04042	1.34839e-07	0.96058	0.156534	-0.374702	0.792146
Manes.02G225300	PR-2e2	-0.229492	0.947348	-0.482485	0.394338	-0.166284	0.762989	-0.329282	0.380144	-0.0663965	0.86704	0.0588665	0.882982	-0.458992	0.387621
Manes.18G145400	PR-2e3	0.1418	0.966725	0.0467254	0.967738	0.0074674	0.991297	0.246892	0.467022	0.774868	0.00175492	1.2364	1.84323e-07	0.486619	0.258071
Manes.03G054500	PR-2e4	-0.425819	0.916291	0.378281	0.768358	-0.6624	0.304792	-0.436893	0.469687	-1.08815	0.0196697	-0.537125	0.294739	0.38378	0.686573
Manes.16G088700	PR-2e5	-0.374276	0.957749	0.346337	0.862922	-0.552539	0.568604	0.0876565	0.930364	-0.641542	0.339439	-0.226975	0.758923	0.460672	0.706623
Manes.09G142500	PR-2e6	0.242027	0.900209	0.138544	0.871814	-0.153439	0.731186	-0.412981	0.141385	-0.897913	0.000116509	-0.952902	4.66153e-05	0.311644	0.495355
Manes.S014200	PR-2e7	-0.0629091	0.996101	0.292683	0.85857	0.100926	0.921662	-0.779018	0.169161	-1.22765	0.011933	-1.39696	0.00405845	-0.979834	0.218706
Manes.08G073400	PR-2e8	0.380195	0.778835	0.42402	0.421589	1.1997	6.23144e-06	1.44755	4.26673e-09	1.83743	5.68231e-15	1.22157	7.49373e-07	0.226127	0.691537
Manes.09G085100	PR-2e9	0.111965	0.984832	-0.115025	0.929422	-0.402988	0.427745	-0.217932	0.653099	-0.128824	0.766362	0.147469	0.724847	0.187345	0.805062
Manes.09G077900	PR-2e10	0.236947	0.937183	-0.173878	0.859978	-0.273657	0.558925	-0.308233	0.405577	0.0953763	0.797938	0.514694	0.0826446	0.298238	0.59288
Manes.13G029300	PR-2f	0.0838199	0.996101	-0.234041	0.918622	0.354252	0.745619	-0.643752	0.423197	-1.03194	0.125444	-0.642147	0.357978	0.139829	1
Manes.15G067000	PR-2g1	0.178865	0.955423	0.317121	0.580731	0.70729	0.0142551	1.5691	2.08369e-11	0.891253	0.000232479	-0.0170599	0.962607	0.20779	0.700913
Manes.12G069700	PR-2g2	-0.383421	0.977961	-1.3834	0.426767	-0.853655	0.556507	-0.795	0.504091	-0.30154	0.794788	0.0222064	0.985856	-0.752875	0.687153
Manes.13G066200	PR-2g3	-0.606593	0.955423	-0.834588	0.720268	-0.478675	0.774874	-0.627835	0.616131	-0.418423	0.707138	-0.32946	0.769322	-0.476366	0.814511
Manes.15G106900	PR-2h1	-0.175572	0.98538	-0.640992	0.600876	-0.14658	0.89438	-0.151884	0.861713	-0.421	0.507493	-0.282678	0.666499	-0.548401	0.605212
Manes.16G053400	PR-2h2	-0.103062	0.98745	-0.136791	0.91819	-0.130042	0.854538	-0.330584	0.481221	-0.123696	0.787702	0.518678	0.174556	0.018399	0.985883
Manes.02G077200	PR-2h3	-0.251518	0.984832	-0.842881	0.62515	-0.518416	0.693077	-0.578826	0.571928	-0.947561	0.246137	-0.931181	0.256981	-0.502296	0.753681
Manes.17G081900	PR-2h4	0.0120589	0.998446	-0.186184	0.91819	-0.28881	0.742604	-0.460228	0.467175	-0.854682	0.0934157	-0.437536	0.429096	0.319081	0.755698
Manes.15G132800	PR-2h5	-0.0128345	0.998312	0.240493	0.835787	-0.0885944	0.907025	-0.383449	0.405445	-1.05578	0.00262334	-1.28233	0.000225134	-0.0113273	0.99184
Manes.17G026100	PR-2h6	-0.0221902	0.997456	0.106311	0.946265	0.0394752	0.964562	-0.385933	0.423136	-0.518258	0.201882	-0.296911	0.497452	-0.0902774	0.922992
Manes.16G005900	PR-2h7	-0.212865	0.955423	0.180843	0.8626	0.10704	0.860493	-0.918479	0.00275816	-1.42114	4.11842e-07	-1.26551	1.01881e-05	-0.880822	0.0413588
Manes.06G056900	PR-2i1	-0.157893	0.931624	0.0274717	0.974118	-0.0359923	0.927452	-0.131216	0.61501	0.0783033	0.738536	0.328698	0.0874574	0.0826916	0.849706
Manes.11G056300	PR-2i2	-0.0913672	0.996101	0.665519	0.715275	-0.213896	0.882078	0.0649505	0.957184	-0.606485	0.46573	-0.382873	0.657114	0.617374	0.669714
Manes.04G113100	PR-2i3	0.0441401	0.997324	0.311461	0.859914	-0.155645	0.883232	0.102674	0.907078	-0.639131	0.281055	-0.43486	0.477639	-0.155547	1
Manes.11G162000	PR-2i4	0.513455	0.564944	1.09334	0.000578335	1.21419	1.36507e-05	1.08707	5.19076e-05	1.72605	3.89529e-12	1.33993	1.7679e-07	0.349658	0.507017
Manes.01G056000	PR-2i5	0.0986255	0.98958	-0.0950223	0.955514	0.260016	0.721989	0.231627	0.69668	1.57794	2.88224e-05	2.17194	4.41346e-09	-0.224893	0.806594
Manes.17G070500	PR-2i6	0.489449	0.968681	-0.189551	0.963064	-0.359963	0.845164	-2.37153	0.0185836	-4.77632	4.58921e-06	-3.20198	0.000778182	-0.615516	1
Manes.15G121900	PR-2i7	-1.20198	0.707328	-0.542226	0.825423	-1.50268	0.12798	-2.15797	0.00763121	-2.89591	0.000122995	-2.76252	0.000289381	-0.682741	0.66979
Manes.05G160600	PR-2j1	-0.235594	0.979193	-0.527045	0.726444	-0.482712	0.613022	-0.822442	0.224737	-0.426603	0.527747	-0.417679	0.534826	0.136156	0.9238
Manes.17G100600	PR-2j2	0.0865349	0.994914	-0.107122	0.9546	-0.223901	0.791131	-0.34538	0.571715	-0.491992	0.322956	-0.320679	0.540898	-0.0926267	0.935333
Manes.15G163900	PR-2j3	-0.30803	0.900628	-0.414656	0.53715	-0.360854	0.448501	-0.533095	0.135282	-0.588417	0.0692298	0.0114151	0.979168	0.44794	0.427254
Manes.01G173700	PR-2j4	-0.269387	0.984832	-0.325494	0.911845	-0.224997	0.890133	-0.619978	0.571752	-0.935949	0.291175	-1.00237	0.254155	-0.737046	0.646876
Manes.07G116500	PR-2j5	1.09585	0.639765	1.6231	0.0841753	0.504776	0.649175	-0.261	0.799308	0.725046	0.318152	1.08788	0.110646	1.52477	0.118862
Manes.01G040000	PR-2j8	-0.313502	0.973073	0.0909097	0.974711	0.0143846	0.993395	-0.277656	0.779149	-0.799438	0.262044	-0.652601	0.371471	0.292917	0.845763
Manes.05G125000	PR-2k1	-0.652087	0.965254	-0.128382	0.98074	0.105091	0.96998	-1.26322	0.395651	-1.79852	0.149824	-2.17295	0.0755542	-1.39925	0.530772
Manes.16G107700	PR-2k2	-0.611552	0.940226	-1.30452	0.344191	-1.02787	0.335928	-0.984315	0.277824	-0.90952	0.272216	-0.172869	0.861138	-0.691943	0.646876
Manes.03G028200	PR-2k3	-0.152935	0.975581	-0.404549	0.597591	-0.224063	0.709032	-0.107956	0.842116	0.118936	0.784365	0.289773	0.454898	-0.271523	0.70119
Manes.12G113200	PR-2l	-0.308593	0.987221	-0.671721	0.843188	0.0386315	0.988541	0.167806	0.923703	-0.338265	0.800906	-0.62016	0.618038	-0.933419	0.656182
Manes.04G065700	PR-3a	-1.2178	0.853105	-0.345416	0.931387	-0.34979	0.866895	-0.31537	0.85069	-0.510915	0.692893	-0.89101	0.460216	-0.751216	0.734697
Manes.04G067800	PR-3c1	-0.553362	0.778835	-0.342744	0.755197	-0.315707	0.641518	-0.365192	0.488394	-0.461285	0.299484	-0.57144	0.184986	0.00548334	0.996279
Manes.04G067900	PR-3c2	-0.552124	0.818838	-0.206719	0.896514	-0.207122	0.804379	-0.283716	0.647373	-0.442297	0.370842	-0.65281	0.162279	-0.166656	0.873475
Manes.11G106100	PR-3d	-0.410759	0.961358	-0.639203	0.721544	-0.902631	0.362437	-0.986314	0.224343	-1.33229	0.0576987	-1.18068	0.101201	0.273377	0.867018
Manes.05G008400	PR-3e	0.133714	0.996101	-0.59734	0.826456	0.764817	0.58135	1.56085	0.0942375	1.68273	0.04927	1.0144	0.276516	0.299338	0.883803
Manes.05G195100	PR-3f1	-0.0172986	0.997713	-0.011212	0.995336	-0.0304707	0.969759	-0.291813	0.512063	-0.338138	0.372699	-0.275388	0.477636	-0.182076	0.809732
Manes.15G006000	PR-3f2	-1.10743	0.529287	-0.898305	0.42729	-1.02554	0.175311	-1.18661	0.0608273	-1.3731	0.0179075	-1.21816	0.0407956	-0.660421	0.555191
Manes.S045100	PR-3g1	1.16035	0.708949	1.80088	0.113224	0.387005	0.787958	-0.795277	0.418481	0.145777	0.886659	-0.515771	0.568847	-0.163541	0.932429
Manes.11G130700	PR-3g2	-0.178059	0.987891	0.104756	0.970633	-0.662471	0.518339	-1.22366	0.0869194	-0.597076	0.421546	0.1648	0.844773	0.975201	0.39838
Manes.11G128200	PR-3g3	-0.125656	0.991219	0.164393	0.947429	-0.79793	0.344503	-1.07765	0.102346	-0.412419	0.556163	0.110174	0.889836	1.0702	0.278928
Manes.11G128300	PR-3g4	-0.343661	0.957295	-0.193752	0.920846	-1.00474	0.126831	-0.996364	0.0829078	-0.882072	0.106479	-0.6246	0.279491	0.131975	0.918507
Manes.08G078600	PR-3i1	-0.531135	0.809217	-0.324028	0.782827	-0.2217	0.770977	-0.138661	0.829583	-0.00346333	0.995439	-0.477648	0.29237	-0.271565	0.756898
Manes.18G145900	PR-3i3	-1.03255	0.0677561	-0.392225	0.614945	-0.320457	0.561037	-0.211284	0.666179	-0.0324442	0.945974	-0.388726	0.304375	0.0358493	0.969591
Manes.S012500	PR-3i4	-0.651554	0.460085	-0.112898	0.927173	-0.3401	0.50397	-0.179284	0.707003	-0.192832	0.622361	-0.519521	0.130319	-0.333033	0.598717
Manes.18G146000	PR-3i6	-1.09536	0.547884	-0.233272	0.91054	-0.0357735	0.979254	-0.470662	0.543674	0.0849998	0.912073	-0.522985	0.422065	0.128147	1
Manes.18G146200	PR-3i7	-0.99167	0.753284	-0.546724	0.777552	-0.667802	0.536623	-0.28575	0.782786	-0.509588	0.522995	-0.72935	0.336361	-0.095977	1
Manes.08G135400	PR-4b	0.0699005	0.997456	-1.28575	0.671297	-0.804743	0.715021	-0.660614	0.718932	-0.451773	0.775697	-0.287322	0.859231	-0.145637	1
Manes.09G152300	PR-4c1	0.256384	0.970623	0.23788	0.895938	-0.267788	0.775694	-0.137642	0.866361	-1.00176	0.0593487	-0.7572	0.166729	-0.227898	0.84696
Manes.08G135200	PR-4c2	-1.90116	0.80904	0.522391	0.92169	-1.1196	0.646573	-1.33957	0.480812	1.39565	0.386288	1.6777	0.283027	2.22949	0.37406
Manes.08G135100	PR-4c3	-0.517966	0.794311	-0.201773	0.883215	-0.327103	0.610786	-0.0696421	0.914489	-0.333091	0.456988	-0.704946	0.0791271	-0.129832	0.889199
Manes.01G146900	PR-5a	-0.0984462	0.995157	-0.509411	0.705863	-1.7787	0.00158687	-2.15137	2.261e-05	-2.21518	6.03469e-06	-1.2182	0.0223008	-0.267734	0.82456
Manes.02G105400	PR-5b	0.0198213	0.997456	0.889216	0.0476393	1.6717	1.10498e-07	2.12929	4.67381e-13	2.8473	1.03537e-23	-0.070311	0.872588	-0.441558	0.467403
Manes.11G095900	PR-5c	-0.514459	0.95367	-0.961534	0.504367	-0.665806	0.552673	-0.309679	0.770288	0.0327222	0.975017	0.0413849	0.966321	-0.734401	0.585799
Manes.05G146000	PR-5d1	0.0415629	0.997324	0.235135	0.885061	0.650945	0.29123	0.719839	0.161166	0.375352	0.4765	-0.426893	0.421945	-0.0700536	0.953755
Manes.18G012600	PR-5d2	-0.157146	0.984832	0.0456698	0.982338	-0.362215	0.642792	0.237542	0.727735	0.178032	0.759565	-0.449711	0.390833	-0.267994	0.794389
Manes.01G050400	PR-5e	-0.257252	0.965254	0.118182	0.951292	-0.544651	0.431634	-0.294915	0.656115	-0.762667	0.12467	-0.508769	0.325164	-0.126276	1
Manes.06G007400	PR-5h1	-0.310681	0.978871	-0.92074	0.576732	0.0414286	0.982827	0.0875668	0.944891	0.398292	0.663959	0.384905	0.671322	-0.563545	0.721192
Manes.14G170800	PR-5h2	-0.205185	0.988879	-1.09555	0.513816	-0.263323	0.869874	-0.316841	0.799005	-0.842441	0.350945	-1.22445	0.152583	-0.800682	0.61064
Manes.02G025200	PR-5i1	0.691284	0.972476	1.36643	0.691515	0.417355	0.882078	-0.89871	0.651237	1.84551	0.217809	2.45142	0.0886053	3.53106	0.0805802
Manes.01G064200	PR-5i3	-0.492835	0.849781	-0.0827449	0.964006	-0.0642338	0.944525	0.0890009	0.898629	0.0697581	0.902683	-0.332706	0.496225	0.159812	0.873754
Manes.01G064300	PR-5i4	-0.309118	0.957749	-0.0797613	0.970143	-0.263436	0.770926	-0.104039	0.897483	-0.218895	0.719133	-0.348525	0.542611	0.148606	0.897896
Manes.02G028400	PR-5i5	-0.20231	0.987218	-0.628453	0.724355	-0.203819	0.879138	-1.14339	0.153287	-0.498679	0.531255	-0.186565	0.827773	-0.0842624	1
Manes.02G025100	PR-5i6	-0.11002	0.996101	-0.533254	0.868259	-0.853415	0.575591	-0.708427	0.582321	0.171201	0.889644	0.152312	0.902923	0.723509	1
Manes.02G028300	PR-5i7	-0.197094	0.994997	-0.0465082	0.993442	-0.103758	0.966861	-0.0745365	0.967536	0.79146	0.518451	0.803413	0.508497	1.49924	0.42154
Manes.02G160200	PR-5j1	-0.577756	0.940226	0.489342	0.826	-0.190246	0.895343	0.0231562	0.985429	-0.69966	0.387464	-0.227156	0.800167	0.463106	0.760808
Manes.02G160300	PR-5j2	0.124106	0.996101	0.747346	0.665808	0.341258	0.804201	0.335758	0.759305	-0.1993	0.836366	-0.0588182	0.953898	0.765099	1
Manes.07G014800	PR-5j3	-0.430669	0.955423	-0.41902	0.827068	-0.382075	0.728536	0.267839	0.772488	-0.383215	0.600318	-0.464141	0.51447	-0.653817	0.579082
Manes.10G130700	PR-5j4	-0.836027	0.87562	0.0132001	0.997021	-0.304576	0.838467	-0.257922	0.831817	-0.0584729	0.95765	-0.324958	0.733379	0.235468	1
Manes.04G072700	PR-5k1	0.400609	0.900209	0.356407	0.743029	0.0553567	0.95152	-0.0586867	0.932293	0.408088	0.371692	0.953145	0.0180899	0.89407	0.15205
Manes.01G146800	PR-5k2	-0.424918	0.977047	-1.03785	0.65114	-1.45789	0.272337	-4.23284	3.57406e-05	-3.99109	4.17601e-05	-3.66604	0.000154268	-1.53954	1
Manes.02G105300	PR-5k3	-0.131858	0.984832	-0.171709	0.902915	0.391528	0.515386	0.0872533	0.88939	-0.0508756	0.92312	-0.701096	0.0787521	-0.256651	0.754427
Manes.05G146200	PR-5k4	-0.226503	0.988879	0.357384	0.911845	0.734131	0.616305	1.07245	0.318376	2.69236	0.00124738	2.04015	0.0202191	-0.412464	0.841283
Manes.18G012700	PR-5k5	0.592688	0.849904	1.36812	0.0510474	0.757499	0.277226	-0.343846	0.632936	0.870992	0.099108	1.23219	0.0147994	0.549512	0.575373
Manes.11G132100	PR-5m1	-0.952062	0.862994	-0.899265	0.653668	-0.546269	0.716535	-0.290261	0.827381	-0.701181	0.474981	-0.853995	0.3688	-0.709808	0.68554
Manes.15G175600	PR-5m2	-0.786993	0.924774	-0.202155	0.956276	-1.21758	0.338162	-0.815699	0.487111	-1.64109	0.0809708	-1.05506	0.28475	-0.130457	1
Manes.18G030000	PR-5n	-0.795464	0.814734	-0.852553	0.51396	-0.68555	0.46959	-0.894816	0.226684	-1.79932	0.00375233	-1.63857	0.00914606	-1.0697	1
Manes.12G003800	PR-5o1	-0.105506	0.988879	-0.0669767	0.970143	-0.319391	0.644298	-0.342197	0.541437	0.19519	0.695621	0.132192	0.794407	0.245427	0.779184
Manes.07G118500	PR-5o2	0.00202908	0.999921	0.233519	0.967152	0.625914	0.798336	0.666425	0.727735	-1.11092	0.464202	-0.734093	0.638638	-0.310337	1
Manes.09G094100	PR-5o3	-0.309558	0.977961	-0.240323	0.930981	-0.348822	0.801341	-0.574293	0.562415	-0.518175	0.546268	-0.831873	0.303183	-0.136273	0.940791
Manes.01G200000	PR-6a	-0.278313	0.955423	-0.488514	0.565011	-1.23987	0.00308662	-1.19818	0.00200311	-1.36946	0.000179228	-0.988906	0.0104205	-0.125777	0.892439
Manes.15G037300	PR-6c	0.163778	0.983442	-0.26994	0.860488	-0.47349	0.501798	-0.741485	0.169308	-0.725593	0.140158	-1.0542	0.026477	-0.225507	1
Manes.04G150200	PR-7a	-0.199584	0.981229	-0.357973	0.823278	-0.772357	0.267965	-1.10228	0.0427662	-2.02673	1.85638e-05	-2.37025	5.07922e-07	-0.542833	0.581951
Manes.11G013600	PR-7b	-0.0530957	0.997324	0.66496	0.635886	0.757541	0.390566	0.367135	0.670894	0.134177	0.867212	0.119256	0.882982	-0.158336	0.914574
Manes.04G074500	PR-7c	-0.100824	0.989928	-0.256561	0.859622	0.107685	0.90348	0.386866	0.491508	0.627826	0.167755	0.211012	0.68516	0.0146088	0.990749
Manes.05G041400	PR-7e	-0.198283	0.984832	-0.373246	0.840667	-0.15303	0.895512	-0.415435	0.600782	-0.630263	0.3222	-1.10645	0.0596102	-0.647663	0.553425
Manes.16G106100	PR-7f3	-0.480864	0.945766	0.236317	0.91819	-0.473538	0.653798	-0.314795	0.733151	-0.823986	0.218102	-1.6527	0.00673465	0.16283	0.91406
Manes.12G038100	PR-7f5	-0.0620286	0.996101	-0.554196	0.596971	-1.01333	0.0703266	-1.56686	0.000662561	-1.91063	1.05721e-05	-1.28007	0.00525617	0.125258	0.912991
Manes.13G039400	PR-7f6	0.538393	0.918974	0.0999304	0.969892	0.130973	0.916271	-0.01791	0.986908	-0.180857	0.814971	0.610975	0.359378	0.35753	0.784576
Manes.18G010600	PR-7h1	-0.933421	0.900209	-0.00431051	0.998383	-0.794938	0.611733	-0.98123	0.41316	-2.58762	0.00483647	-3.60934	6.3606e-05	-0.0978753	0.970246
Manes.11G010200	PR-7h2	-0.596308	0.926796	-0.170001	0.953482	0.152193	0.91624	1.51517	0.0374183	0.4743	0.561004	0.320142	0.704692	0.201554	0.903722
Manes.04G153200	PR-7h3	0.0308143	0.997324	-0.0510229	0.972726	-0.399547	0.422942	-0.564191	0.138244	-1.32059	3.00671e-05	-1.57313	6.13269e-07	0.0413214	0.964527
Manes.11G010100	PR-7h4	-0.319559	0.955423	-0.239248	0.88176	-0.327377	0.676035	0.130441	0.857206	1.31921	0.00214277	1.83663	1.1225e-05	-0.0609101	0.960734
Manes.01G158500	PR-7h5	-0.649227	0.80904	-0.26739	0.88038	-0.37363	0.665179	-1.45584	0.00392143	-1.47688	0.002145	-1.29946	0.0087899	-1.14581	0.134388
Manes.03G086500	PR-7i1	-0.233993	0.990155	-0.397169	0.91661	0.259909	0.900674	-0.160447	0.925587	-0.26148	0.844835	-0.632896	0.600002	0.152593	0.95408
Manes.S089000	PR-7i2	0.387354	0.983488	-0.356679	0.930527	-0.356553	0.867018	0.272539	0.874119	0.27918	0.841568	0.634557	0.6154	0.732436	1
Manes.17G062600	PR-7j1	-0.0765225	0.996101	-0.335679	0.859883	-0.0142222	0.992138	1.12667	0.0542418	1.63721	0.00151379	1.69715	0.00110975	-1.03312	0.281738
Manes.01G267200	PR-7j2	-0.132343	0.98958	-0.524829	0.707203	-0.746694	0.337094	-0.777052	0.230628	-1.13628	0.0397596	-1.43946	0.00773898	-0.718599	0.4763
Manes.16G104900	PR-7j3	-0.274932	0.954738	-0.319967	0.755197	-1.16652	0.00417911	-1.81665	3.57614e-07	-1.73561	5.84095e-07	-1.00868	0.00633366	-0.689853	0.270938
Manes.05G206800	PR-7j5	-0.757235	0.866123	-0.600588	0.740877	-1.30319	0.13138	-0.576631	0.524136	0.453123	0.566475	0.00666171	0.994171	-0.413342	1
Manes.12G081800	PR-7j6	-0.557894	0.940641	-0.718833	0.667601	-1.17348	0.199044	-0.777872	0.369828	-0.45782	0.576739	-0.581791	0.462926	-0.348773	1
Manes.12G067800	PR-7j7	-0.259026	0.965254	-0.00048584	0.999477	0.268782	0.752809	2.84005	1.74808e-11	4.66218	4.91662e-31	2.98574	6.71468e-13	-0.305134	0.76151
Manes.13G059200	PR-7j8	0.27161	0.978871	0.463472	0.818059	-0.0092376	0.996388	0.0907737	0.934555	0.0790578	0.930035	0.0107428	0.990659	-0.155457	0.923555
Manes.18G039200	PR-7k1	0.933121	0.693173	0.762035	0.554431	0.147717	0.905804	0.00846644	0.993692	-0.259678	0.729008	-0.353976	0.620978	0.574222	0.62761
Manes.13G123200	PR-7k2	-1.29867	0.713008	-0.952875	0.629041	-1.8307	0.0755344	-2.2729	0.00986026	-3.09155	0.000150855	-3.11241	0.000157556	-0.757515	0.66078
Manes.05G175300	PR-7k3	-0.0364364	0.998083	0.922463	0.590415	0.715534	0.56598	-1.06525	0.241736	-0.820551	0.339352	-0.66003	0.454332	-0.998785	0.479149
Manes.18G039000	PR-7k4	0.654406	0.935278	0.617013	0.787734	0.691519	0.594925	0.739236	0.472579	-0.37109	0.707126	-0.599441	0.518855	0.596377	0.72031
Manes.05G175400	PR-7k5	-0.334453	0.972476	0.229874	0.927176	0.0619876	0.96857	-0.222161	0.834921	-0.466074	0.562464	0.0772879	0.933057	0.269582	1
Manes.01G088700	PR-7k6	-0.410709	0.961543	-0.246199	0.924918	0.596732	0.582148	0.779658	0.34267	1.09595	0.110499	0.764745	0.295539	-0.913629	1
Manes.06G020400	PR-7k8	0.065149	0.996101	-0.267505	0.831811	-0.47201	0.42745	-0.588245	0.206381	-0.400842	0.373188	0.0771469	0.885581	-0.212224	0.814138
Manes.14G157400	PR-7k9	-0.861742	0.0189213	-0.863446	0.00642711	-1.36242	4.39144e-08	-1.72511	1.74456e-13	-1.92007	4.43448e-17	-0.816383	0.00100331	-0.457281	0.294019
Manes.03G066700	PR-7k10	0.0272402	0.998312	-0.242902	0.920346	-0.353092	0.771134	-0.519857	0.55734	-0.299802	0.712085	-0.672225	0.359659	-0.136724	0.934674
Manes.16G063000	PR-7k11	0.173227	0.981715	-0.00688465	0.997021	-0.1553	0.861428	-0.274462	0.672622	-0.121778	0.836639	0.382568	0.453038	-0.361163	0.700989
Manes.04G146100	PR-7l1	-0.0709353	0.984832	0.0468265	0.959827	-0.284815	0.354936	-0.710822	0.000760642	-0.940409	1.80394e-06	-0.804275	7.20891e-05	-0.0582322	0.911882
Manes.11G018900	PR-7l2	0.423593	0.814734	0.591345	0.320732	0.645412	0.110001	0.775559	0.0236192	0.808958	0.0115894	0.851399	0.00774015	0.100336	0.900649
Manes.16G094900	PR-7l3	-0.0892989	0.996101	0.0487211	0.985276	0.244451	0.826258	0.0675524	0.944034	-0.109602	0.886049	-0.530948	0.412806	-0.499606	0.667806
Manes.06G013200	PR-7l5	0.0718524	0.996101	-0.273633	0.879893	0.611831	0.423809	1.88456	0.00014108	1.67995	0.000513755	1.31803	0.00926102	0.523678	0.601023
Manes.06G139800	PR-7l6	0.409137	0.933908	0.0902994	0.966313	-0.0852167	0.935685	0.0494549	0.953177	-0.0688686	0.918033	-0.363961	0.525919	-0.189964	0.87119
Manes.13G113900	PR-7l7	0.0892225	0.98958	0.245011	0.831152	0.268642	0.666721	0.383901	0.402912	0.217463	0.61838	0.447149	0.260712	-0.180545	0.827727
Manes.18G044300	PR-7l8	-0.14027	0.98745	0.0588894	0.978463	-0.239183	0.794096	-0.626574	0.28214	-0.599598	0.256807	-0.582303	0.273641	-0.100706	0.935302
Manes.18G101100	PR-7m	0.160806	0.955423	0.197528	0.753952	0.455922	0.109914	0.913689	3.2307e-05	1.3097	2.06669e-10	0.672253	0.00263671	0.707187	0.0240441
Manes.07G097300	PR-8d	-0.0698725	0.996101	-0.100174	0.955514	0.288128	0.692937	-0.381231	0.509375	-0.596109	0.208068	-0.229574	0.656004	0.179857	1
Manes.06G155300	PR-8f1	-0.432925	0.96631	-0.0860617	0.980805	0.991117	0.378443	1.00166	0.28553	-0.349829	0.724044	-0.476983	0.614119	-0.02306	1
Manes.05G027700	PR-8f3	-0.0200896	0.998312	0.112729	0.96643	0.968075	0.220009	1.03876	0.120521	1.24161	0.0372419	1.17863	0.0514707	1.0327	1
Manes.06G155500	PR-8f5	-0.286507	0.968681	-0.475344	0.745445	-0.42034	0.647179	-0.422036	0.568575	-0.483656	0.437646	-0.213399	0.751911	0.927339	0.313803
Manes.03G089700	PR-9d	0.802342	0.930117	0.781647	0.76329	0.816806	0.596647	0.643632	0.624968	0.0816323	0.951693	0.381546	0.744273	0.867336	0.64304
Manes.15G104300	PR-9e	0.138338	0.988879	0.119767	0.957324	0.770767	0.296886	1.53062	0.00423305	1.42649	0.00573457	0.555121	0.353334	0.121134	0.927522
Manes.12G130800	PR-9f1	-1.12045	0.899596	-0.397858	0.924918	-0.309759	0.892054	-0.684202	0.670236	-1.34558	0.276566	-2.14597	0.065618	-0.821765	0.728055
Manes.13G096100	PR-9f2	-0.264745	0.95896	-0.0863362	0.963064	0.768381	0.151207	2.16693	1.86271e-08	3.38009	1.43363e-20	1.2855	0.00143697	-0.878778	0.204158
Manes.07G138800	PR-9h3	-0.705701	0.799503	-0.407455	0.79776	-0.296489	0.765551	-0.408225	0.579408	-0.0331615	0.966296	-0.563254	0.348609	-0.500764	0.639884
Manes.10G006000	PR-9h4	-0.402352	0.924668	-0.118497	0.949428	-0.406006	0.571014	0.15981	0.812003	0.804641	0.0541908	1.07592	0.00659611	0.319877	1
Manes.18G144800	PR-9h5	0.222474	0.984832	0.10747	0.971808	0.363109	0.773025	0.61788	0.48513	0.706294	0.35184	0.687381	0.365633	0.382603	0.799851
Manes.07G138600	PR-9h6	-0.463094	0.957295	0.480252	0.831811	-0.086011	0.95812	-0.311447	0.777568	0.800912	0.311772	1.11081	0.140447	1.43242	0.207014
Manes.10G005800	PR-9h7	-0.438438	0.965291	-0.55938	0.820362	-0.113481	0.948479	-0.163481	0.901057	-0.522131	0.580686	-0.183834	0.858894	-0.210195	0.913169
Manes.18G140400	PR-9h8	-0.168062	0.973981	-0.29664	0.767078	-0.202127	0.754866	-0.164012	0.761975	-0.313795	0.446748	-0.449022	0.251199	-0.229153	0.765716
Manes.09G115300	PR-9h9	0.0635165	0.997456	0.370721	0.912583	0.710236	0.650075	0.33881	0.813621	-0.553351	0.618613	0.261348	0.825475	1.18534	0.485375
Manes.02G026300	PR-9h20	-3.01475	0.102747	-1.92096	0.288288	-2.49156	0.0387561	-1.44908	0.229927	0.00608602	0.996693	0.175812	0.897265	-0.49495	1
Manes.03G063300	PR-9i2	-2.91255	0.114872	-1.51325	0.469949	-3.27936	0.00376599	-3.33473	0.00131945	-3.56381	0.000314678	-4.89129	6.46413e-07	-1.65197	0.371123
Manes.16G007300	PR-9i3	0.176805	0.978056	-0.0438693	0.981404	-0.291672	0.691709	-0.540671	0.284825	-0.551551	0.224168	-0.0810608	0.885798	-0.0323943	0.978367
Manes.17G038800	PR-9i4	-1.60275	0.778835	-1.70414	0.460093	-2.12097	0.153129	-1.26433	0.383359	-1.73459	0.158971	-1.16994	0.365794	-1.17571	1
Manes.16G048800	PR-9i5	0.123657	0.990159	0.24555	0.900394	0.497601	0.562951	-0.312173	0.691843	-0.379229	0.554297	-0.93012	0.105506	-0.0121959	0.994216
Manes.18G095800	PR-9j6	0.285793	0.988879	-0.787198	0.823875	0.449449	0.835259	0.662389	0.676781	-0.0998891	0.949558	-0.631339	0.639061	0.152811	1
Manes.02G182500	PR-9j7	-0.365478	0.94033	-0.281445	0.852208	0.135635	0.882103	0.613245	0.254778	0.10778	0.857107	-0.468316	0.356348	-0.109544	0.921525
Manes.14G132500	PR-9k1	-0.503503	0.968681	-0.518944	0.876661	-0.878	0.57075	-0.930197	0.44817	-0.706421	0.527412	-0.873352	0.419781	-0.0222749	0.993942
Manes.05G107200	PR-9k4	0.858293	0.955279	0.915403	0.790545	2.34529	0.107061	-0.754894	0.65812	-3.14497	0.0111096	-1.72535	0.182836	-1.90202	0.375209
Manes.11G126600	PR-9l3	0.103509	0.973981	-0.157243	0.819235	0.252108	0.436515	0.040045	0.914029	-0.203989	0.422796	-0.277466	0.252002	-0.153564	0.742892
Manes.16G132400	PR-9m1	0.105196	0.996101	-0.588674	0.81767	-0.836083	0.522408	-0.893343	0.390999	-1.37151	0.113277	-1.137	0.202774	-0.559429	0.749251
Manes.16G034800	PR-9m2	0.429745	0.944683	0.0276457	0.992531	0.45024	0.619703	0.125721	0.887992	0.468197	0.456234	-0.0042226	0.995416	-0.374386	0.748423
Manes.17G118100	PR-9m3	-0.206988	0.98792	-0.0649627	0.985276	-0.0545051	0.976805	-0.674606	0.501013	-1.18027	0.141759	-2.07253	0.00570469	-0.43226	0.798229
Manes.S057800	PR-9m4	0.143773	0.991024	0.196805	0.939864	0.263868	0.835095	-0.804456	0.310471	-0.61033	0.410624	-0.697758	0.336638	-0.855203	0.473956
Manes.S063900	PR-9m8	0.181206	0.996101	0.342397	0.931636	0.795622	0.651794	-0.614871	0.682946	-0.000921465	0.999639	0.564818	0.651509	-0.656416	0.772859
Manes.12G111100	PR-9m9	0.0459582	0.998312	1.26669	0.612091	1.48916	0.339648	-0.689893	0.660698	-1.3354	0.268061	-0.566185	0.670921	-0.200267	0.942824
Manes.13G113300	PR-9m10	-0.714465	0.900209	-0.795439	0.643537	-0.765565	0.500844	-0.968967	0.270975	-1.21403	0.114412	-1.16274	0.133724	-0.799308	0.568265
Manes.12G076300	PR-9n10	0.213017	0.979745	-0.392288	0.807113	-0.47672	0.58135	-0.650285	0.313553	-0.363325	0.562054	0.133997	0.845327	-0.502056	0.633444
Manes.13G072600	PR-9n11	-0.330619	0.97469	-0.104669	0.974528	0.0750053	0.965035	-0.300219	0.78808	-0.47659	0.582458	-0.363874	0.680044	-0.691153	0.633444
Manes.13G153900	PR-9n16	-0.692249	0.841574	-0.0669101	0.97917	-0.181497	0.876092	-0.944105	0.152027	-1.27124	0.0281913	-2.00576	0.000294105	-0.198421	0.88565
Manes.06G141700	PR-9n17	0.260013	0.973981	0.213248	0.917746	0.255742	0.808801	0.0986111	0.915084	0.00637899	0.993538	-0.217372	0.752261	0.599612	0.571488
Manes.01G150200	PR-9n19	-0.748356	0.0299318	-1.0747	1.69583e-05	-0.945293	5.1302e-05	-0.927501	3.52859e-05	-0.597274	0.00747347	-0.477549	0.0377753	-0.487521	0.170777
Manes.15G001400	PR-9o1	0.0198897	0.997456	-0.126841	0.929398	0.04545	0.956596	-0.411973	0.389606	-0.730592	0.0636984	-0.489303	0.232776	0.176221	0.835825
Manes.05G154800	PR-9o2	0.598578	0.841409	-0.29539	0.86969	-0.175171	0.862052	-0.128344	0.878851	-0.618183	0.29068	-0.735003	0.195936	-0.0663787	1
Manes.08G043700	PR-9q	-1.45919	0.343364	-0.674179	0.660791	-1.1956	0.144243	-0.00203742	0.99853	-0.0201232	0.982909	-0.708091	0.318134	-0.193877	1
Manes.01G147300	PR-9r1	-0.320762	0.961722	0.285642	0.884249	-0.150985	0.893445	0.147702	0.868486	-0.327321	0.623503	-0.228627	0.739376	0.286942	0.819213
Manes.18G078800	PR-9r2	-0.0323432	0.997324	0.00828285	0.996487	0.156352	0.790783	0.222233	0.608358	-0.0754757	0.854438	-0.184091	0.621598	0.251311	0.698802
Manes.02G165100	PR-9r3	0.402499	0.862994	0.264772	0.808034	-0.291789	0.626676	-0.548581	0.185347	-1.26992	0.000148416	-0.860477	0.0158113	-0.277264	0.710479
Manes.16G121900	PR-9r5	0.216591	0.925323	0.0648666	0.951085	0.0423661	0.937096	0.11927	0.750296	0.261793	0.348293	0.357211	0.180112	-0.111109	0.849335
Manes.11G094500	PR-9r6	0.237606	0.841409	0.152639	0.791912	-0.129832	0.711596	-0.239555	0.322724	-0.170719	0.454551	0.00754001	0.977994	-0.0595961	0.899662
Manes.11G139700	PR-9r7	0.919104	0.0943273	0.786225	0.0978689	0.819879	0.026007	0.399737	0.310088	0.547374	0.103472	0.806731	0.0117212	0.946703	0.0355822
Manes.07G135200	PR-10a	0.46217	0.965571	0.867419	0.668773	0.362519	0.824978	-0.185789	0.893052	-0.866545	0.361518	-1.9333	0.023208	-0.189053	0.928085
Manes.10G007900	PR-10b	0.0595443	0.997456	-0.213977	0.953506	-0.320023	0.852751	-0.731927	0.534931	-1.44956	0.12182	-2.03288	0.0262757	-0.647062	1
Manes.15G007700	PR-10d	0.0846779	0.997456	-0.601462	0.895208	0.247378	0.925778	0.846094	0.627986	0.785889	0.597414	1.51871	0.264552	0.104054	0.976886
Manes.15G008400	PR-10f1	0.257013	0.992129	-0.0151526	0.997021	-0.268119	0.919939	-0.0459425	0.9836	0.936733	0.529298	0.952095	0.519526	1.21861	0.626213
Manes.15G008100	PR-10f5	-0.498037	0.965254	-0.647698	0.813509	-0.421603	0.80556	0.00326045	0.99839	0.0289757	0.98266	-0.300471	0.790196	-0.534344	0.787382
Manes.15G008500	PR-10g1	0.433228	0.903795	-0.17978	0.914977	-0.366173	0.628766	-0.826326	0.0983	-0.496865	0.323571	-0.762252	0.107163	0.0309905	0.980635
Manes.15G008700	PR-10g3	0.559964	0.968681	1.52071	0.467952	2.15258	0.0896544	0.150031	0.934056	0.835523	0.498081	1.521	0.174287	1.14895	1
Manes.05G089900	PR-10i1	0.311265	0.991219	0.461798	0.934739	1.06274	0.670099	1.71814	0.334833	1.5712	0.331216	1.94953	0.21263	3.50896	0.105642
Manes.05G090000	PR-10i2	0.691142	0.694824	0.508411	0.614945	0.743417	0.203218	1.07355	0.0197467	0.462595	0.35371	0.161824	0.771139	0.369171	0.688998
Manes.15G130100	PR-10i3	-0.340838	0.97469	0.283489	0.918927	-0.365245	0.798332	-0.777381	0.418135	-0.240681	0.803751	-1.02486	0.208719	-0.097826	0.961762
Manes.09G110800	PR-10j2	0.868985	0.911455	1.10716	0.595004	1.64509	0.168902	0.86505	0.475094	-0.632695	0.567351	-0.805346	0.451699	-0.0622933	0.980635
Manes.14G141000	PR-11a	0.371816	0.957299	0.699298	0.590943	1.53258	0.0193593	1.77327	0.00211874	2.31292	1.57785e-05	1.75095	0.00180555	0.594886	0.599676
Manes.14G144300	PR-11c	-0.275648	0.982722	-0.108067	0.974417	-0.333514	0.814279	-1.0816	0.209703	-0.476571	0.58757	0.643777	0.444614	0.0988227	0.960734
Manes.14G111300	PR-11d1	-0.982606	0.369593	-0.189933	0.903688	-0.47306	0.465722	-0.459337	0.404439	-0.114983	0.835827	-0.1854	0.720831	0.452652	1
Manes.14G111400	PR-11d2	-0.857106	0.961543	0.692673	0.895201	-0.877481	0.739015	-0.558022	0.803986	2.08857	0.172667	2.08573	0.175617	3.16916	0.154674
Manes.08G171800	PR-14a	-0.034898	0.997456	-0.0171035	0.994632	-0.380508	0.647085	-0.091023	0.911837	-0.419725	0.458725	-0.310918	0.593015	0.916244	0.258071
Manes.08G171900	PR-14b	0.142591	0.982722	-0.10587	0.946664	-0.217946	0.751728	-0.0267352	0.967531	-0.608275	0.121982	-0.503936	0.215535	0.626896	0.335606
Manes.09G117300	PR-14c	0.524018	0.930626	0.49309	0.780181	0.230251	0.851407	-1.06053	0.130598	-3.23001	2.69543e-08	-4.2094	1.1792e-12	-0.255127	0.860563
Manes.14G166500	PR-14d	0.253455	0.965254	0.198344	0.905858	-0.138096	0.880894	-0.00402556	0.995936	-0.528107	0.295082	-0.981327	0.0333807	0.877976	0.238829
Manes.05G079400	PR-14g1	-1.27397	0.953009	0.247396	0.974528	0.125427	0.976175	-0.0375338	0.990601	-0.508408	0.819011	0.964131	0.637812	0.330929	1
Manes.03G176600	PR-14g2	-0.34492	0.950682	0.388417	0.750463	0.236802	0.776725	-0.21592	0.753877	0.334848	0.525808	0.921476	0.0406453	0.738606	0.339426
Manes.15G030500	PR-14g3	-0.0801094	0.994997	0.172467	0.909673	0.329495	0.635178	0.213478	0.728396	0.517844	0.248688	0.969509	0.0178955	0.677424	0.345272
Manes.13G030000	PR-14l	-0.260936	0.996101	1.00097	0.903041	0.873729	0.842416	0.270153	0.943381	0.980224	0.726486	1.27034	0.637015	0.993722	1
Manes.08G171700	PR-14m1	0.241327	0.982722	-0.181519	0.946664	-0.265507	0.832855	0.471557	0.598097	-0.0274043	0.977402	-0.412797	0.589175	1.48902	0.127791
Manes.S095100	PR-14m2	0.905863	0.93307	1.33277	0.571997	0.205131	0.929251	1.9915	0.0922921	3.18481	0.00186073	4.54953	4.8138e-06	2.32061	0.166708
Manes.01G236500	PR-15/16a	-0.494705	0.94033	-0.0420261	0.988771	-0.207138	0.865379	-0.40918	0.635232	-0.722971	0.283921	-0.702556	0.300077	0.255743	0.858439
Manes.05G006700	PR-15/16b	-0.7333	0.767783	-0.458789	0.742195	-0.559367	0.485417	-0.786144	0.193651	-1.65575	0.000863182	-0.989638	0.0646494	-0.421942	0.695938
Manes.03G039900	PR-15/16d1	0.583107	0.966725	-0.606748	0.871361	-0.111264	0.965143	0.504455	0.756761	0.482802	0.71981	0.073041	0.961677	-0.726936	0.75156
Manes.16G096200	PR-15/16d2	0.547018	0.898254	0.15306	0.946664	0.376575	0.693019	0.312111	0.692715	0.574838	0.345772	0.302107	0.644208	-0.51128	0.636791
Manes.04G144900	PR-15/16d3	0.26046	0.97895	0.0895914	0.974528	-0.0761082	0.957714	-0.929643	0.206524	-0.410419	0.585056	-0.354135	0.63999	-0.668651	0.581951
Manes.11G020100	PR-15/16d4	0.399784	0.961722	0.760309	0.635786	0.864685	0.391732	-0.622183	0.492291	-0.412967	0.618593	-0.930377	0.212325	-1.19331	0.309833
Manes.08G024600	PR-15/16f1	-0.135959	0.996101	-0.885148	0.672271	-0.12762	0.945581	-0.146418	0.918443	-0.308931	0.77726	-0.766727	0.43322	-0.296985	1
Manes.10G061300	PR-15/16f2	-0.418313	0.964549	-0.944972	0.564379	-0.386871	0.779734	-0.945324	0.302372	-0.966459	0.237166	-1.12345	0.161853	-0.849748	1
Manes.17G113900	PR-15/16g1	-0.303276	0.976823	0.0943539	0.975025	-0.038859	0.98157	-0.405139	0.681192	-0.209589	0.81272	-0.723014	0.34749	1.24734	0.259104
Manes.17G114000	PR-15/16g2	-0.514015	0.856534	0.0285938	0.989916	-0.295717	0.710196	-0.337316	0.585855	-0.377014	0.46919	-0.528458	0.285907	-0.00354637	0.998039
Manes.17G114200	PR-15/16g5	1.02108	0.957295	0.865537	0.876491	0.651692	0.832853	1.22942	0.568019	1.06026	0.572161	1.80617	0.300664	2.65234	0.328159
Manes.08G130300	PR-15/16j4	-1.87907	0.942908	-2.1081	0.737912	-0.0284758	0.996713	-0.849947	0.817429	0.327038	0.919125	0.0268269	0.993644	0.248253	0.969577
Manes.08G131100	PR-15/16j5	-2.06419	0.918437	-2.21606	0.697033	-0.0109165	0.998595	-0.294777	0.93914	0.358718	0.907713	0.0700045	0.982441	0.243521	0.969469
Manes.08G131000	PR-15/16j7	-2.75121	0.825968	-2.299	0.666986	-0.650728	0.883229	-0.371549	0.919685	0.0439317	0.98907	0.0226932	0.993959	0.051474	1
Manes.01G194800	PR-15/16l1	-0.636617	0.937121	0.0149681	0.997021	-0.00425012	0.998482	-0.718714	0.478371	-1.00261	0.235194	-0.785134	0.367299	0.223756	0.904517
Manes.06G128500	PR-15/16l2	0.0775513	0.996375	0.317634	0.900656	-0.294511	0.829126	-0.179553	0.874327	-1.27724	0.0874994	-0.436597	0.600656	0.0125991	1
Manes.08G106400	PR-15/16m1	-0.594488	0.791795	-0.349491	0.783215	0.016651	0.988412	-0.854972	0.077729	-1.41364	0.000783834	-0.817501	0.0747759	-0.15224	0.885722
Manes.09G182300	PR-15/16m2	-0.570484	0.945092	-0.480522	0.838652	-0.900632	0.403838	-0.369318	0.735019	-1.45762	0.051178	-0.882169	0.27277	-0.632158	0.672526
Manes.S013800	PR-17a	-0.447661	0.968681	-0.340423	0.915023	-0.133297	0.943457	-0.10513	0.942342	0.209694	0.852416	-0.341486	0.748712	-1.08438	0.496626
Manes.07G071700	PR-17c	-0.424774	0.955423	-0.545481	0.732327	-0.555647	0.569955	-0.641651	0.400615	-0.566019	0.409716	-0.618432	0.360234	-0.222259	0.877609
Manes.S020100	PR-17d1	0.273868	0.987221	0.135681	0.974528	1.53112	0.184507	2.88236	0.000793144	3.68681	3.86348e-06	2.32525	0.00709151	0.710017	1
Manes.02G084700	PR-17d2	-0.0173504	0.998312	-0.112009	0.952959	-0.954888	0.079519	-1.78828	3.51066e-05	-4.77762	6.74287e-32	-3.13418	1.08108e-14	-0.207044	0.843925
a Detected PR genes are defined as genes with a mean count read of > 20 in a genotype from 0-24 h after SA treatment. DEGs are a subset of detected genes and were identified by comparisons of PR gene expression at 1-24 h to 0 h and had a log2FC >1 or < -1 and an FDR < 5%.

## Sheet: Table S9
Table S9. Mean RPKM values of PR genes after SA treatment (0-24 h) of COL2246
Gene	Annotation	0 h	0.5 h	1 h	2 h	4 h	8 h	12 h	24 h
Manes.07G050400	PR-1a	0.813099	0.62609	0.977375	0.572146	1.0775	1.67652	2.74943	5.32996
Manes.07G050300	PR-1b	0.11099	0.197608	0.264133	0.0922738	0.149064	0.43937	0.565025	1.69893
Manes.15G098400	PR-1c1	0.0175675	0.08382	0.0866457	0.0958932	0.0357975	0	0.0766839	0.240583
Manes.06G026900	PR-1c2	97.1759	154.622	84.3634	47.6153	16.4454	7.40684	15.488	128.196
Manes.06G027000	PR-1c3	9.25387	10.997	9.08687	13.652	16.9169	21.7104	23.5084	8.65067
Manes.13G133200	PR-1c4	20.9337	15.6809	15.9067	18.8689	18.0776	25.7024	35.4897	21.6787
Manes.08G000600	PR-1c5	1.45904	0.875183	0.54453	1.12821	1.75086	1.22021	1.01345	2.14662
Manes.06G028000	PR-1cL	0.0210181	0.0140531	0	0	0	0	0	0.0277855
Manes.07G050200	PR-1d1	0.0405867	0.0299644	0.0804876	0.377532	0.369024	1.1565	0.486609	0.026348
Manes.10G089700	PR-1d2	0	0.0329869	0	0	0	0	0	0
Manes.02G187900	PR-1d3	0	0	0	0	0	0	0	0.0130667
Manes.07G050800	PR-1dL1	0	0	0	0	0	0	0	0
Manes.07G050900	PR-1dL2	0	0	0	0	0	0	0	0
Manes.02G187700	PR-1dL3	0	0	0	0	0	0	0	0
Manes.10G090000	PR-1dL4	0	0	0	0	0	0	0	0
Manes.10G089900	PR-1dL5	0	0	0	0	0	0	0	0
Manes.07G050700	PR-1e	0	0	0.0146883	0	0	0.0925865	0.252898	0.699973
Manes.10G089800	PR-1eL	0	0	0	0	0	0	0	0
Manes.13G130200	PR-2a	0	0.0207375	0.0386204	0.0267531	0	0	0.0344833	0.0252968
Manes.17G032500	PR-2b	0	0	0	0	0	0	0	0
Manes.03G202900	PR-2c1	11.5948	7.66217	11.6214	12.0943	17.8597	17.969	16.5708	14.144
Manes.08G054400	PR-2c2	6.07215	4.67416	6.38905	7.05505	10.2142	15.5547	19.0317	19.5559
Manes.03G039800	PR-2cL	0.00794822	0.0237533	0	0.0112953	0.0213225	0	0.0256979	0.0113592
Manes.01G056700	PR-2d1	0.135059	0.126011	0.112857	0.268409	0.0570641	0.0422268	0.117376	0.140705
Manes.13G051800	PR-2d2	5.63329	4.53842	4.11444	5.47378	5.23617	5.88247	5.84115	4.58362
Manes.12G050400	PR-2d3	2.45137	3.55435	4.33636	7.62019	10.8642	22.3499	5.85161	1.90169
Manes.03G068000	PR-2e1	0.050645	0.0238786	0.0061394	0.0343298	0.0740001	0	0.0161989	0.0330765
Manes.02G225300	PR-2e2	7.54761	6.07474	5.27647	6.97128	6.31404	7.98663	9.57968	5.50189
Manes.18G145400	PR-2e3	3.70552	3.7914	3.73859	3.88406	4.62771	7.02482	10.6286	5.19465
Manes.03G054500	PR-2e4	1.44564	1.01392	1.78402	0.94402	1.12158	0.744872	1.22148	1.88887
Manes.16G088700	PR-2e5	0.814964	0.593474	0.968075	0.569009	0.910558	0.577449	0.842524	1.1197
Manes.09G142500	PR-2e6	6.82487	7.49405	7.2144	6.4171	5.41124	4.06681	4.31615	8.50879
Manes.S014200	PR-2e7	1.94704	1.7514	2.36044	2.14623	1.18578	0.915239	0.894412	0.990059
Manes.08G073400	PR-2e8	1.83807	2.23395	2.43276	4.38925	5.281	7.27012	5.25724	2.15343
Manes.09G085100	PR-2e9	3.85038	3.87686	3.52782	3.05013	3.4964	3.90234	5.21454	4.37607
Manes.09G077900	PR-2e10	2.68079	2.94327	2.34184	2.32902	2.28244	3.17192	4.67652	3.29086
Manes.12G144400	PR-2eL	0.0159291	0	0.0192198	0	0	0.028563	0.0525262	0.0166741
Manes.13G029300	PR-2f	0.573555	0.558973	0.484072	0.7724	0.384779	0.312171	0.455901	0.63083
Manes.07G124600	PR-2fL	0.151669	0.0529715	0.0601027	0.126196	0.0494927	0.124562	0.284377	0.100722
Manes.15G067000	PR-2g1	5.78086	6.08536	6.86528	9.77686	18.0962	11.8604	7.06784	6.71598
Manes.12G069700	PR-2g2	17.2862	12.6133	6.68649	10.0493	10.5184	15.7134	21.5078	10.4134
Manes.13G066200	PR-2g3	8.69117	5.55275	4.78537	6.52432	5.96637	7.28991	8.50388	6.37184
Manes.15G106900	PR-2h1	2.73328	2.32756	1.72983	2.6075	2.60111	2.28396	2.761	1.89642
Manes.16G053400	PR-2h2	5.11482	4.5357	4.57442	4.94762	4.29533	5.21739	8.96062	5.21855
Manes.02G077200	PR-2h3	7.66288	6.17207	4.25117	5.70161	5.41567	4.43652	4.90601	5.47183
Manes.17G081900	PR-2h4	1.0387	0.985382	0.908062	0.895976	0.796375	0.635093	0.932939	1.30281
Manes.15G132800	PR-2h5	5.31026	4.86052	5.92257	5.12386	4.27699	2.80955	2.68838	5.26433
Manes.17G026100	PR-2h6	4.31221	4.01363	4.41596	4.55625	3.48046	3.3388	4.32602	4.0692
Manes.16G005900	PR-2h7	24.1956	19.6874	26.7644	26.8783	13.403	9.94062	12.2398	13.1168
Manes.06G056900	PR-2i1	13.8389	11.6375	13.6793	14.0282	13.2693	16.0966	21.2681	14.7284
Manes.11G056300	PR-2i2	1.17585	1.04616	1.75071	1.04242	1.28758	0.844481	1.07997	1.77786
Manes.04G113100	PR-2i3	0.540523	0.519593	0.639855	0.499729	0.612015	0.383121	0.48474	0.486424
Manes.11G162000	PR-2i4	4.64838	6.20122	9.60466	11.204	10.4202	16.9972	14.4571	5.91348
Manes.01G056000	PR-2i5	10.7187	10.9372	10.0123	13.5244	13.2516	35.3175	59.6299	9.26744
Manes.17G070500	PR-2i6	1.21919	1.63798	1.06267	0.972055	0.244792	0.0481746	0.153774	0.789388
Manes.15G121900	PR-2i7	2.55892	1.06835	1.60502	0.952558	0.608256	0.384741	0.464673	1.63256
Manes.05G160600	PR-2j1	7.62021	6.12668	5.03827	5.71615	4.551	6.32316	6.9754	8.39754
Manes.17G100600	PR-2j2	20.8146	20.7379	18.4913	18.6773	17.3486	16.4885	20.4247	19.5565
Manes.15G163900	PR-2j3	12.7213	9.71042	9.16748	10.314	9.23511	9.34595	15.6312	17.4986
Manes.01G173700	PR-2j4	4.40183	3.56044	3.50725	4.0048	3.01997	2.5655	2.69502	2.67843
Manes.07G116500	PR-2j5	0.62786	1.29241	1.85451	0.918382	0.54809	1.13541	1.62878	1.77795
Manes.10G030200	PR-2j6	0.0900073	0.0593666	0.0576449	0.0742087	0.0227689	0.0389004	0.0956662	0.0462521
Manes.05G192000	PR-2j7	0.222803	0.128906	0.234846	0.265063	0.155308	0.0970296	0.186339	0.335176
Manes.01G040000	PR-2j8	1.26634	0.949245	1.27529	1.31488	1.09506	0.806971	0.978141	1.53275
Manes.05G125000	PR-2k1	2.15763	1.33801	2.00778	2.42618	0.943871	0.688399	0.582649	0.845629
Manes.16G107700	PR-2k2	5.54275	3.46012	2.23919	2.87274	2.96477	3.31328	6.00815	3.48812
Manes.03G028200	PR-2k3	2.93989	2.47951	2.17529	2.62451	2.87924	3.54989	4.38949	2.44087
Manes.12G113200	PR-2l	4.94807	3.88596	3.20217	5.31766	5.84026	4.34459	3.91736	2.6431
Manes.04G065700	PR-3a	1.55892	0.650269	1.21972	1.29609	1.32238	1.21484	1.01726	0.914786
Manes.04G065900	PR-3bL	0.241941	0.135738	0.252607	0.281606	0.276914	0.250438	0.272903	0.178738
Manes.04G067800	PR-3c1	24.3673	15.5665	18.597	20.3907	19.863	19.5025	20.0406	24.4858
Manes.04G067900	PR-3c2	55.7178	35.6185	46.9105	50.6658	48.2205	45.3579	43.4507	49.3188
Manes.11G106100	PR-3d	40.9074	29.1692	25.6318	22.6121	21.3736	17.6387	22.0788	49.5226
Manes.05G008400	PR-3e	0.924885	0.967401	0.613009	1.62494	2.8476	3.24644	2.29475	1.15386
Manes.05G195100	PR-3f1	207.723	191.815	196.054	210.971	179.788	183.068	210.482	183.636
Manes.15G006000	PR-3f2	7.45194	3.24201	3.81731	3.7838	3.45004	3.20526	3.88843	4.66169
Manes.S045100	PR-3g1	2.12032	4.50119	7.13482	2.89276	1.26539	2.53897	1.80386	1.88421
Manes.11G130700	PR-3g2	11.7179	9.37581	12.3029	7.63175	5.1823	8.39112	15.7188	22.319
Manes.11G128200	PR-3g3	7.51314	6.24395	8.22005	4.44116	3.68469	6.12386	9.76351	15.3792
Manes.11G128300	PR-3g4	68.6612	48.9414	58.066	35.0382	35.6797	40.4937	54.0756	74.658
Manes.04G065800	PR-3h1	0.179728	0.11184	0.151437	0.159589	0.171821	0.198845	0.128499	0.177211
Manes.04G066000	PR-3h2	0.360272	0.214792	0.405508	0.358673	0.319105	0.279044	0.46106	0.680779
Manes.08G078600	PR-3i1	10.7722	6.9701	8.18914	9.54102	10.3188	11.8993	9.40464	8.86757
Manes.18G145000	PR-3i2	1.02227	0.470825	0.695333	0.882932	0.686954	1.1702	0.722013	0.97163
Manes.18G145900	PR-3i3	15.3167	7.04897	10.9496	12.7739	13.9767	16.6335	14.4187	15.6942
Manes.S012500	PR-3i4	201.058	120.366	176.131	164.622	187.049	195.353	172.49	159.051
Manes.11G080900	PR-3i5	0.557898	0.206196	0.37695	0.213916	0.45781	0.527171	0.350334	0.490837
Manes.18G146000	PR-3i6	2.71352	1.17529	2.14943	2.74596	2.06661	3.18857	2.29927	2.96893
Manes.18G146200	PR-3i7	2.47834	1.14306	1.6107	1.59342	2.15513	1.94531	1.83674	2.32455
Manes.S029100	PR-3i8	0.230984	0.0881256	0.0867369	0.387021	0.200522	0.133992	0.212223	0.170504
Manes.08G135300	PR-4a	0.218481	0.205377	0.373932	0.248365	0.308279	0.262649	0.39366	0.398474
Manes.08G135400	PR-4b	2.06822	2.12347	0.816326	1.25671	1.38577	1.69831	2.07419	1.91154
Manes.09G152300	PR-4c1	1.27941	1.43722	1.41277	1.08403	1.22749	0.707956	0.935583	1.08975
Manes.08G135200	PR-4c2	1.19161	0.290241	1.67219	0.57679	0.481279	3.35949	4.52005	5.24293
Manes.08G135100	PR-4c3	18.5813	12.096	15.552	15.4289	18.6823	16.371	13.9948	16.9122
Manes.01G146900	PR-5a	44.8371	38.824	29.1688	13.4827	10.6309	10.7118	23.5989	37.2259
Manes.02G105400	PR-5b	4.7545	4.56542	8.45664	15.885	21.9327	37.8031	5.5665	3.4802
Manes.11G095900	PR-5c	10.5244	7.10205	5.31166	7.00387	8.96675	12.0521	13.2988	6.43321
Manes.05G146000	PR-5d1	0.789184	0.7662	0.908503	1.28751	1.37055	1.13426	0.708149	0.755199
Manes.18G012600	PR-5d2	1.53591	1.28057	1.49479	1.23509	1.90338	1.92917	1.37949	1.26357
Manes.01G050400	PR-5e	1.042	0.816949	1.07484	0.732651	0.890767	0.675653	0.888838	0.964229
Manes.08G013800	PR-5fL	0	0	0	0	0	0	0	0
Manes.12G003700	PR-5g1	0.0249164	0.0585633	0.190421	0.161739	0.0519342	0.0421083	0.0986384	0.159958
Manes.13G003800	PR-5g2	0.0162828	0.0377231	0.0239192	0	0.0147899	0.068265	0.0145839	0.0237215
Manes.13G003900	PR-5g3	0	0.0230337	0.0115264	0	0	0	0.0255344	0
Manes.06G007400	PR-5h1	13.5274	10.6357	7.27223	14.6968	15.2379	19.9417	21.7583	9.28966
Manes.14G170800	PR-5h2	32.1926	26.8818	15.0312	28.4876	27.3431	20.0819	16.9076	18.7221
Manes.02G025200	PR-5i1	1.37276	1.9425	3.45801	1.89296	0.756649	5.30975	8.91679	14.8675
Manes.01G064400	PR-5i2	0.17876	0.0531724	0.0583204	0	0.0292292	0	0.0287628	0.0638862
Manes.01G064200	PR-5i3	23.8478	15.9116	21.8444	23.9273	26.7601	27.6864	23.3163	26.5392
Manes.01G064300	PR-5i4	3.57355	2.71106	3.31399	3.1393	3.50157	3.3957	3.43169	3.95264
Manes.02G028400	PR-5i5	0.895245	0.729301	0.568346	0.800219	0.425761	0.695435	0.975675	0.860132
Manes.02G025100	PR-5i6	0.908134	0.780924	0.6208	0.542299	0.581787	1.1146	1.24527	1.5212
Manes.02G028300	PR-5i7	1.81939	1.49049	1.72626	1.76889	1.78706	3.38793	3.91116	5.19737
Manes.02G160200	PR-5j1	2.49133	1.56435	3.28357	2.23643	2.64976	1.68749	2.5517	3.38135
Manes.02G160300	PR-5j2	0.559386	0.571552	0.881612	0.734441	0.743852	0.536598	0.642907	0.949147
Manes.07G014800	PR-5j3	4.21275	2.9217	2.99848	3.38968	5.3728	3.62328	3.74342	2.67977
Manes.10G130700	PR-5j4	0.639901	0.343092	0.627516	0.537075	0.563358	0.676234	0.614698	0.752983
Manes.04G072700	PR-5k1	10.8731	13.024	13.513	11.7622	11.0561	16.0345	25.6547	20.3116
Manes.01G146800	PR-5k2	1.76476	1.26349	0.800264	0.64699	0.0968752	0.12162	0.167524	0.61483
Manes.02G105300	PR-5k3	1.93	1.66263	1.67287	2.64506	2.15615	2.05848	1.4643	1.61993
Manes.05G146200	PR-5k4	2.41636	2.00995	3.06613	4.16135	5.38305	17.1743	12.5158	1.83404
Manes.18G012700	PR-5k5	5.25089	7.43392	13.457	9.15362	4.35175	10.5712	14.9448	7.68379
Manes.S049600	PR-5l	0	0.0266763	0	0	0	0	0	0
Manes.02G199600	PR-5lL	0	0	0	0	0	0	0	0
Manes.11G132100	PR-5m1	62.3423	30.8626	32.9516	44.3404	53.7684	42.8456	41.7888	38.6975
Manes.15G175600	PR-5m2	1.18488	0.655878	0.94304	0.535646	0.70413	0.415812	0.679404	1.07523
Manes.18G030000	PR-5n	1.97235	1.07551	1.02341	1.27398	1.1188	0.629824	0.772829	0.946722
Manes.12G003800	PR-5o1	1.7153	1.48672	1.59613	1.43734	1.41957	2.15748	2.29694	2.02849
Manes.07G118500	PR-5o2	0.594032	0.581487	0.674246	0.946129	0.994122	0.306891	0.428721	0.490766
Manes.09G094100	PR-5o3	2.07556	1.57476	1.66829	1.695	1.46759	1.61226	1.42754	1.88577
Manes.01G200000	PR-6a	51.6814	39.1439	35.1672	22.5076	23.6766	22.1072	31.7906	47.5834
Manes.09G094800	PR-6b	0	0	0	0	0	0	0	0
Manes.15G037300	PR-6c	1.28665	1.34488	1.03431	0.967005	0.804004	0.864837	0.741339	1.09796
Manes.04G150200	PR-7a	28.5253	23.44	21.2413	17.4927	14.0703	7.8263	6.75392	19.6194
Manes.11G013600	PR-7b	5.48611	4.93128	8.29069	9.57776	7.48748	6.72324	7.28758	4.92132
Manes.04G074500	PR-7c	28.4358	25.1805	23.41	32.3714	39.3254	48.8695	40.3895	28.8611
Manes.01G222700	PR-7d	0	0	0	0	0	0	0	0
Manes.05G041400	PR-7e	8.98677	7.3583	6.70785	8.46242	7.1244	6.48892	5.10367	5.73511
Manes.01G070400	PR-7f1	0	0	0	0	0	0	0	0
Manes.02G028900	PR-7f2	0	0.00446762	0.013414	0.0102412	0	0.00910464	0.0088019	0
Manes.16G106100	PR-7f3	7.47126	4.89042	7.97356	5.49318	6.36475	4.68817	2.92137	8.48598
Manes.01G070600	PR-7f4	0	0	0	0	0	0	0	0
Manes.12G038100	PR-7f5	8.61714	7.67226	5.68297	4.4935	3.07472	2.56169	4.42912	9.38505
Manes.13G039400	PR-7f6	1.42926	1.94563	1.48058	1.63207	1.49777	1.41337	2.73716	1.82177
Manes.01G070500	PR-7fL1	0	0	0.0108236	0.0262899	0.00379887	0.0128924	0.0125607	0
Manes.02G029000	PR-7fL2	0	0.016957	0.00545186	0.00974023	0.0302786	0.0126957	0.0138136	0.0299637
Manes.05G041500	PR-7g1	0.283491	0.136307	0.205411	0.15867	0.292656	0.159684	0.0482868	0.217889
Manes.05G041600	PR-7g2	0	0	0	0	0	0	0	0
Manes.04G005700	PR-7g3	0	0	0	0	0	0	0	0
Manes.08G023600	PR-7g4	0.0215297	0	0.00407239	0.015411	0.0100723	0	0.0107048	0.0115458
Manes.09G057300	PR-7g5	0.0259621	0	0	0.0102138	0.00426504	0.00943255	0.00690917	0.011484
Manes.01G167600	PR-7g6	0	0	0	0	0	0.0188374	0	0
Manes.01G069200	PR-7g7	0.14025	0.126941	0.130903	0.104228	0.0943291	0.226093	0.400431	0.168725
Manes.02G030800	PR-7g8	0	0	0	0	0.00378532	0.0167433	0.00472496	0
Manes.10G021800	PR-7g9	0	0	0	0	0	0	0	0
Manes.10G021700	PR-7g10	0.00800088	0	0.00385644	0	0	0	0	0
Manes.10G021400	PR-7g11	0	0.00416742	0	0	0	0	0	0
Manes.10G021600	PR-7g12	0.0118298	0.0162324	0	0	0.0182078	0.0044427	0	0.00674482
Manes.01G167700	PR-7gL1	0.00620415	0.0041482	0	0	0.00479817	0	0	0
Manes.01G069100	PR-7gL2	0	0	0	0	0	0	0	0
Manes.07G122300	PR-7gL3	0	0	0	0	0	0	0	0
Manes.10G021500	PR-7gL4	0	0	0	0	0	0	0	0
Manes.18G010600	PR-7h1	3.32055	1.64114	2.97681	1.95594	1.78344	0.616067	0.32758	3.13061
Manes.11G010200	PR-7h2	4.35792	2.72669	3.6406	5.01242	13.1992	6.75776	6.63743	5.0665
Manes.04G153200	PR-7h3	2.9915	2.87342	2.7404	2.36007	2.13002	1.32967	1.22866	3.09014
Manes.11G010100	PR-7h4	2.1238	1.60014	1.72685	1.76423	2.44797	5.85882	9.22482	2.02599
Manes.01G158500	PR-7h5	21.7638	12.8077	17.517	16.9616	8.35144	8.65212	10.7099	9.80454
Manes.04G005200	PR-7hL	0	0	0	0	0.00399246	0	0.00462371	0.00404749
Manes.03G086500	PR-7i1	0.824711	0.680858	0.60453	1.04512	0.78005	0.772864	0.654215	0.920101
Manes.S089000	PR-7i2	0.261214	0.317595	0.192484	0.212474	0.327011	0.343925	0.508004	0.432318
Manes.17G062600	PR-7j1	0.486459	0.435711	0.369012	0.500872	1.12291	1.69261	1.94316	0.240549
Manes.01G267200	PR-7j2	35.1386	30.5472	23.7097	22.1708	21.7541	17.8799	15.9738	21.4171
Manes.16G104900	PR-7j3	4.873	3.7638	3.7382	2.2525	1.46366	1.62819	2.96875	3.05137
Manes.09G072100	PR-7j4	0.0619352	0.0278298	0.0436198	0.0442392	0.0736586	0.076146	0.195921	0.0700676
Manes.05G206800	PR-7j5	0.578316	0.321331	0.359299	0.240123	0.409172	0.882622	0.703045	0.434271
Manes.12G081800	PR-7j6	0.564067	0.363243	0.319625	0.26089	0.346241	0.457124	0.460824	0.448153
Manes.12G067800	PR-7j7	3.74221	2.95675	3.68551	4.67825	28.0217	103.784	36.2811	3.04802
Manes.13G059200	PR-7j8	3.29776	3.68016	4.2838	3.40717	3.72531	3.89097	4.10156	2.90688
Manes.05G206600	PR-7jL	0	0	0	0	0	0	0	0
Manes.18G039200	PR-7k1	27.0831	45.9325	43.0242	30.2416	28.4405	24.6809	25.9092	40.1831
Manes.13G123200	PR-7k2	2.37199	0.915939	1.12962	0.706373	0.519411	0.31131	0.331583	1.41975
Manes.05G175300	PR-7k3	21.0807	19.4299	39.0318	34.2743	10.3283	12.8727	16.0166	10.4228
Manes.18G039000	PR-7k4	1.22313	1.76287	1.77896	2.07016	2.15621	1.04852	0.977976	1.84051
Manes.05G175400	PR-7k5	0.277253	0.206339	0.315199	0.296685	0.24954	0.219235	0.357178	0.336719
Manes.01G088700	PR-7k6	0.164807	0.117016	0.136316	0.260307	0.296719	0.386092	0.34893	0.0869067
Manes.17G027600	PR-7k7	0.0797551	0.104669	0.0938091	0.0680299	0.106778	0.0732773	0.0881662	0.148648
Manes.06G020400	PR-7k8	25.3193	25.2047	20.3432	19.2057	17.7837	21.3281	32.7506	21.8625
Manes.14G157400	PR-7k9	27.6918	14.2135	14.6832	11.2591	8.84981	8.12431	19.3502	20.4226
Manes.03G066700	PR-7k10	3.89178	3.84076	3.26994	3.21711	2.88303	3.539	2.99858	3.58555
Manes.16G063000	PR-7k11	1.0638	1.13795	1.04478	0.999777	0.924709	1.0834	1.69694	0.83055
Manes.10G079600	PR-7kL1	0.0290151	0.0213704	0.0177895	0.0130941	0.0336068	0.0419514	0.0246052	0.0136304
Manes.18G039300	PR-7kL2	0.155021	0.136317	0.15275	0.139457	0.0546864	0.0272329	0.13379	0.090847
Manes.04G146100	PR-7l1	80.6067	71.9364	79.7586	68.7709	51.9412	46.5205	56.5625	77.6983
Manes.11G018900	PR-7l2	0.923416	1.15429	1.35409	1.50295	1.66588	1.78552	2.02766	0.990881
Manes.16G094900	PR-7l3	26.4945	23.7137	27.3321	32.5281	29.3003	27.2972	22.4468	18.7433
Manes.14G164700	PR-7l4	0.065684	0.0238064	0.0084834	0.0607885	0.0232092	0.0254984	0.0421971	0.0403312
Manes.06G013200	PR-7l5	19.6935	19.7293	15.8406	31.9781	77.3979	70.6135	60.1663	28.4366
Manes.06G139800	PR-7l6	38.8624	48.4636	40.1134	38.3994	42.702	41.4266	37.1047	33.9841
Manes.13G113900	PR-7l7	17.6656	17.5634	19.8288	21.7956	24.2032	22.6839	29.3181	15.5648
Manes.18G044300	PR-7l8	42.9999	36.0518	42.8608	37.7177	29.5994	31.6724	35.167	40.7129
Manes.06G013400	PR-7lL1	0.0861252	0.110204	0.112486	0.0508364	0.0171746	0	0.00339997	0.237115
Manes.06G013300	PR-7lL2	0.00829446	0.00412173	0	0	0	0	0	0
Manes.18G101100	PR-7m	48.1155	49.7511	53.3706	67.9356	95.1334	131.441	94.1611	78.8421
Manes.04G153100	PR-7mL1	0	0	0.0339976	0.0428636	0	0	0	0
Manes.16G063100	PR-7mL2	0.539828	0.721586	0.620489	0.647912	0.458317	1.03656	0.995791	0.51005
Manes.10G048400	PR-8aL	0.0104582	0.0184241	0	0	0	0	0.0219312	0
Manes.10G048500	PR-8bL	0	0.0103939	0.0111409	0	0.0426218	0	0.061701	0.0200721
Manes.10G048300	PR-8cL	0	0	0	0	0	0	0	0.0186643
Manes.07G097300	PR-8d	1.22989	1.09194	1.13926	1.56053	0.986999	0.901661	1.30891	1.395
Manes.02G188800	PR-8e	0.473725	0.232755	0.324332	0.260413	0.278633	0.760718	0.434449	0.386768
Manes.06G155300	PR-8f1	1.03943	0.730704	0.956294	2.1448	2.16708	0.896078	0.909789	1.02639
Manes.06G155600	PR-8f2	0.354108	0.314506	0.383885	0.386527	0.334393	0.642592	0.741823	0.36341
Manes.05G027700	PR-8f3	0.543736	0.505361	0.572308	1.11533	1.18022	1.42206	1.48567	1.11416
Manes.06G155400	PR-8f4	0.280218	0.277952	0.188712	0.210412	0.164815	0.279233	0.257476	0.547056
Manes.06G155500	PR-8f5	6.93531	5.26023	4.83552	5.34069	5.39252	5.42295	7.34119	13.2978
Manes.15G104000	PR-9a	0.135945	0.0160637	0.072722	0.0509483	0.053562	0.0503684	0.0233738	0.0375506
Manes.15G104100	PR-9b	0.0841396	0.08517	0.0341114	0.0213849	0.0273344	0.214856	0.104291	0.0498137
Manes.15G104200	PR-9c	0.125344	0	0	0	0	0	0.0462004	0.00667866
Manes.03G089700	PR-9d	0.897485	1.47276	1.56988	1.69945	1.48169	1.05032	1.45157	1.61935
Manes.15G104300	PR-9e	37.1685	39.2432	39.6554	65.4448	112.594	110.074	66.92	40.6785
Manes.12G130800	PR-9f1	1.92186	0.845848	1.32422	1.60537	1.26525	0.845639	0.517614	1.10288
Manes.13G096100	PR-9f2	1.87728	1.47975	1.70769	3.30881	8.90258	21.6447	5.69451	1.0308
Manes.14G093400	PR-9g1	0.224693	0.141816	0.371596	0.417276	0.31072	0.444117	0.648146	0.383319
Manes.06G077600	PR-9g2	0.191864	0.106839	0.343727	0.28422	0.224561	0.472194	0.48524	0.30761
Manes.08G172600	PR-9h1	0.0217582	0	0	0.0145567	0	0	0.0535624	0.0299741
Manes.09G115400	PR-9h2	0	0	0.00722889	0	0	0	0	0
Manes.07G138800	PR-9h3	15.2893	8.77598	10.7731	12.833	12.1788	16.7001	12.6429	10.9559
Manes.10G006000	PR-9h4	0.608173	0.437487	0.55109	0.483207	0.720919	1.18299	1.59284	0.763847
Manes.18G144800	PR-9h5	40.1893	42.4856	41.1857	52.2264	64.3149	71.7261	79.907	53.6372
Manes.07G138600	PR-9h6	1.29065	0.868101	1.79309	1.26373	1.08689	2.45351	3.41857	3.52034
Manes.10G005800	PR-9h7	1.50778	1.03527	1.01553	1.44663	1.4236	1.1714	1.62442	1.31468
Manes.18G140400	PR-9h8	1.67725	1.39989	1.315	1.49635	1.57312	1.4883	1.50315	1.43197
Manes.09G115300	PR-9h9	3.81725	3.83529	4.95805	6.58547	4.99041	2.81867	5.62447	8.66644
Manes.02G025800	PR-9h10	0.118515	0.0967679	0.139254	0.197682	0.0831528	0.176271	0.240224	0.316867
Manes.15G141900	PR-9h11	0	0	0.010125	0.0335083	0	0	0	0
Manes.17G093300	PR-9h12	0	0	0.00816454	0	0	0	0	0.00655471
Manes.17G093200	PR-9h13	0	0.0190662	0.0102182	0	0	0	0	0.00990767
Manes.17G093100	PR-9h14	0	0.0782947	0.0194997	0.0175619	0.00977295	0	0	0
Manes.17G092900	PR-9h15	0.0252733	0.283056	0.0871414	0	0	0	0.0712428	0
Manes.17G093000	PR-9h16	0	0.0253473	0.0575278	0	0.00977295	0	0.0395794	0
Manes.15G142000	PR-9h17	0	0.0311038	0.0150848	0.0286497	0.0174022	0.0715828	0.0865257	0.0415384
Manes.15G142100	PR-9h18	0	0.0183719	0	0.0316017	0.0302519	0	0.191943	0.0341233
Manes.15G142200	PR-9h19	0	0.0785783	0.0295443	0.0695225	0.0543937	0.189898	0.546861	0.279742
Manes.02G026300	PR-9h20	1.2363	0.14306	0.301799	0.221049	0.473901	1.3632	1.71431	0.909141
Manes.01G065500	PR-9h21	0.321489	0.156439	0.16344	0.266148	0.173999	0.436833	0.274018	0.326157
Manes.02G026000	PR-9hL1	0	0	0	0	0	0	0	0
Manes.02G026100	PR-9hL2	0	0	0	0.00699507	0.00949709	0	0	0
Manes.17G092800	PR-9hL3	0	0.0275153	0.0102182	0	0.0106673	0	0	0
Manes.02G025900	PR-9hL4	0	0	0	0	0	0	0	0
Manes.03G063400	PR-9i1	1.33112	0.299167	0.346982	0.132105	0.219771	0.0678555	0.096961	0.431866
Manes.03G063300	PR-9i2	11.8463	1.48578	3.65388	1.22143	1.22903	1.09097	0.474786	3.85003
Manes.16G007300	PR-9i3	703.83	731.463	647.646	591.572	511.969	535.681	812.309	685.53
Manes.17G038800	PR-9i4	1.32933	0.418653	0.411132	0.325591	0.580739	0.447169	0.710442	0.604316
Manes.16G048800	PR-9i5	1.58708	1.597	1.79694	2.30603	1.3448	1.34968	1.03029	1.56986
Manes.16G058800	PR-9i6	0	0	0	0.0174017	0	0	0	0.0260746
Manes.02G184800	PR-9j1	0	0	0	0	0	0	0	0
Manes.02G185000	PR-9j2	0	0	0.00857163	0	0	0	0	0.00757598
Manes.02G184700	PR-9j3	0.0182533	0.00693805	0.00839077	0	0.00875956	0	0	0.00673633
Manes.02G184600	PR-9j4	0	0	0	0	0	0	0	0
Manes.02G184500	PR-9j5	0.0254879	0	0	0	0	0.0695989	0.0607344	0.00657081
Manes.18G095800	PR-9j6	0.593989	0.674508	0.345349	0.847482	0.99623	0.623146	0.472703	0.686243
Manes.02G182500	PR-9j7	45.9622	33.9681	36.7651	52.6607	74.3143	54.9869	41.1494	42.8203
Manes.18G094100	PR-9jL	0.314637	0.302325	0.286434	0.391539	0.169792	0.29296	0.21889	0.303209
Manes.14G132500	PR-9k1	4.96241	3.32056	3.34175	2.76432	2.70046	3.30419	3.37756	4.9728
Manes.03G084300	PR-9k2	0.867241	0.119637	0.244692	0.378011	0.588036	0.433359	0.555363	0.446364
Manes.01G030800	PR-9k3	0.00800429	0	0	0	0	0	0	0
Manes.05G107200	PR-9k4	0.954915	1.64711	1.79738	4.69022	0.582599	0.116246	0.338389	0.254008
Manes.02G174500	PR-9kL	0.451458	0.416056	0.338993	0.417753	0.334744	0.211425	0.783636	0.52795
Manes.08G152000	PR-9l1	0	0	0	0	0	0	0	0
Manes.06G129000	PR-9l2	0.0364326	0.0179822	0.00928155	0	0	0	0.0237476	0.0198153
Manes.11G126600	PR-9l3	3.03678	3.05926	2.6395	3.74907	3.28747	2.908	3.09692	2.73729
Manes.11G163100	PR-9lL1	0.164322	0.110743	0.11558	0.120444	0.0705428	0.140821	0.176957	0.112566
Manes.11G045000	PR-9lL2	0.0355901	0	0.00651069	0	0.0143921	0.0306119	0.0222944	0.0269144
Manes.11G046500	PR-9lL3	0.00740998	0.0261081	0.0214566	0.0180799	0.00824063	0	0.0061151	0
Manes.16G132400	PR-9m1	2.76097	2.84193	1.80432	1.63618	1.568	1.18993	1.53122	1.87394
Manes.16G034800	PR-9m2	1.89969	2.4234	1.92193	2.71407	2.17479	2.90421	2.32651	1.45665
Manes.17G118100	PR-9m3	8.48483	7.09335	7.7762	8.47502	5.6102	4.16982	2.48013	6.35597
Manes.S057800	PR-9m4	19.6789	20.9614	22.559	24.2746	11.8293	14.2379	14.8138	10.9266
Manes.05G091500	PR-9m5	0	0.0251162	0.0275907	0	0.0290515	0.0289861	0	0.017946
Manes.06G101200	PR-9m6	0.024668	0	0	0	0	0	0.0119067	0.0163053
Manes.15G161900	PR-9m7	0.0278851	0.0335429	0.12539	0.15128	0.108055	0.15629	0.254974	0.298735
Manes.S063900	PR-9m8	1.15795	1.26995	1.51429	2.14954	0.800977	1.28504	2.11558	0.728686
Manes.12G111100	PR-9m9	14.2562	14.0454	34.587	40.7358	9.12854	6.03315	11.7831	12.3814
Manes.13G113300	PR-9m10	1.72831	0.994376	0.968082	1.02735	0.91407	0.805114	0.931561	0.98387
Manes.14G069900	PR-9mL1	0.0210383	0.00933269	0.00908644	0	0.00956751	0	0	0.00832326
Manes.06G022100	PR-9mL2	0	0	0	0	0	0	0	0
Manes.01G044000	PR-9n1	0	0	0	0	0	0	0	0
Manes.04G107600	PR-9n2	0	0.143995	0.0360611	0	0.00951039	0.0215173	0	0
Manes.04G107800	PR-9n3	0	0.0082221	0	0	0	0	0.0195744	0
Manes.15G018500	PR-9n4	0	0	0	0	0	0	0	0
Manes.03G189800	PR-9n5	0	0	0	0	0	0	0	0
Manes.05G069400	PR-9n6	0	0.00959193	0	0.0176703	0.0222821	0.00981113	0	0.00825408
Manes.05G069500	PR-9n7	0	0	0	0	0	0	0	0
Manes.05G069600	PR-9n8	0.0388903	0.0147821	0	0.0295827	0.0629735	0.0170598	0.0168255	0.00717617
Manes.15G018400	PR-9n9	0.00884882	0.030373	0.0351854	0.0384551	0.0323372	0.0080374	0.0932487	0.0244045
Manes.12G076300	PR-9n10	46.8389	52.0177	34.4577	34.9676	31.2263	40.1265	63.0232	33.0133
Manes.13G072600	PR-9n11	2.61494	1.95654	2.29182	2.81136	2.23447	2.09693	2.45943	1.61368
Manes.17G029100	PR-9n12	0	0	0	0	0	0	0	0
Manes.16G012900	PR-9n13	0	0	0	0	0	0	0	0
Manes.16G013000	PR-9n14	0	0	0	0	0	0	0	0
Manes.12G076200	PR-9n15	0	0	0	0	0	0	0	0
Manes.13G153900	PR-9n16	8.69915	5.13244	7.79816	7.88355	4.76934	4.0068	2.62855	7.69871
Manes.06G141700	PR-9n17	7.5957	8.3847	8.57814	9.33851	8.62086	8.49023	7.94939	11.4154
Manes.05G143900	PR-9n18	0.146151	0.0385416	0.0321876	0.0214428	0	0	0.0584712	0.0316924
Manes.01G150200	PR-9n19	3.91629	2.17452	1.79776	2.11084	2.16888	2.85676	3.43941	2.80168
Manes.02G109400	PR-9n20	2.40856	0	0	0.0269209	0.0218028	0.0298947	0.00808957	0.00838345
Manes.04G107900	PR-9nL1	0.0147654	0	0.0119395	0	0	0	0	0
Manes.15G018600	PR-9nL2	0	0	0	0	0	0	0	0
Manes.03G189900	PR-9nL3	0.00925712	0.0307215	0.111965	0.0789342	0.0255297	0	0.0658391	0.0528515
Manes.13G103100	PR-9nL4	0.00909014	0.0187098	0.0262888	0.0221794	0.0588805	0.0204829	0.0364552	0.00938924
Manes.15G001400	PR-9o1	1.50621	1.43465	1.34347	1.63027	1.19311	1.00323	1.31193	1.71477
Manes.05G154800	PR-9o2	0.662457	0.939829	0.520024	0.605726	0.636303	0.475615	0.479366	0.634154
Manes.01G140100	PR-9o3	0.148193	0.205204	0.0799735	0.0475944	0.0730933	0.0932364	0.0635419	0.0515267
Manes.02G098400	PR-9o4	0.0333606	0.0537617	0.0494314	0.00474093	0.0527882	0.0171361	0.0537394	0.0473426
Manes.13G125300	PR-9p	0.556437	0.355907	0.48562	0.251303	0.408045	0.269631	0.144994	0.764352
Manes.15G103900	PR-9pL1	0	0	0.00760247	0	0	0	0	0
Manes.15G143300	PR-9pL2	0	0	0	0	0	0	0	0
Manes.08G043700	PR-9q	1.00955	0.353698	0.593633	0.449715	1.06409	1.10973	0.760376	0.895626
Manes.01G147300	PR-9r1	4.19498	3.17691	4.76801	3.855	4.88471	3.70071	4.34516	5.08915
Manes.18G078800	PR-9r2	14.8552	13.694	14.845	17.4389	18.2385	15.5643	16.0635	17.7894
Manes.02G165100	PR-9r3	85.3818	104.571	96.4136	71.5622	61.5777	39.2133	57.3877	69.9996
Manes.08G002700	PR-9r4	0.428912	0.330599	0.243568	0.480021	0.294627	0.217923	0.187418	0.387382
Manes.16G121900	PR-9r5	23.1609	25.0461	23.2131	24.6141	26.5686	30.8096	36.442	21.4304
Manes.11G094500	PR-9r6	186.986	203.723	199.521	176.512	166.381	183.438	229.488	179.065
Manes.11G139700	PR-9r7	115.583	204.125	196.775	212.763	160.05	186.19	246.743	221.818
Manes.07G135200	PR-10a	6.61097	8.62556	11.3742	8.42617	5.98079	3.91219	2.09527	5.8102
Manes.10G007900	PR-10b	0.904473	0.904182	0.748838	0.741607	0.574196	0.369703	0.28039	0.583968
Manes.03G115300	PR-10cL	0.185098	0.22322	0.220998	0.108199	0.169911	0.0582146	0.198215	0.245267
Manes.15G007700	PR-10d	1.19003	1.20426	0.768418	1.45939	2.2011	2.20161	4.22975	1.30224
Manes.03G200600	PR-10e	0.302946	0.464409	0.466092	0.891202	0.639622	0.415635	0.247761	0.250448
Manes.15G008400	PR-10f1	10.5232	12.0593	10.5039	9.12452	10.5364	21.7735	25.2191	24.6496
Manes.03G200300	PR-10f2	0.429138	0.300075	0.364521	0.522566	0.336787	0.17702	0.165001	0.423663
Manes.03G200400	PR-10f3	0.0887529	0.0160791	0.06131	0.0932012	0.0153912	0.0327679	0.0384236	0.081611
Manes.15G008000	PR-10f4	0.142275	0.066282	0.0355995	0.0549486	0.100776	0.254107	0.0605037	0.193227
Manes.15G008100	PR-10f5	27.9908	18.8	17.5059	21.6084	28.9697	30.7768	27.8977	19.2776
Manes.03G200500	PR-10fL	0.0615253	0.0927328	0.0733055	0.144722	0.268908	0.250681	0.125	0.0518036
Manes.15G008500	PR-10g1	85.8582	106.287	71.1936	68.2512	51.2285	67.723	62.2029	88.9325
Manes.15G008600	PR-10g2	0.290674	0.370799	0.167022	0.522665	0.4422	0.534596	0.452359	0.669449
Manes.15G008700	PR-10g3	0.425494	0.588041	1.2271	1.98076	0.494592	0.827774	1.48523	0.939971
Manes.15G007800	PR-10h	0.0213935	0	0.011395	0	0	0.0217478	0	0
Manes.15G007900	PR-10hL	0	0	0	0	0	0	0	0
Manes.05G089900	PR-10i1	0.497082	0.539851	0.63197	1.01638	1.73156	1.65498	2.29461	5.59206
Manes.05G090000	PR-10i2	152.818	228.263	206.367	263.027	338.956	233.716	208.378	195.78
Manes.15G130100	PR-10i3	5.53264	4.00669	6.13535	4.2984	3.41572	5.24161	3.33717	5.23203
Manes.08G096200	PR-10j1	0	0	0	0	0.0163265	0	0	0
Manes.09G110800	PR-10j2	4.86607	8.48995	9.93436	15.4743	9.1524	3.38119	3.42925	4.688
Manes.14G141000	PR-11a	4.95449	6.17752	8.0443	15.1436	17.836	27.1557	20.6031	7.47122
Manes.16G127400	PR-11bL	0.0194238	0.0297871	0.00580023	0.0312916	0.00610731	0.0331074	0	0.0164445
Manes.14G144300	PR-11c	4.93388	3.72888	4.4089	4.03239	2.45826	3.92097	9.48133	5.3556
Manes.14G111300	PR-11d1	0.832438	0.390629	0.704689	0.623249	0.635239	0.843304	0.882845	1.13661
Manes.14G111400	PR-11d2	0.93705	0.457925	1.51542	0.543325	0.654704	4.30679	4.78328	7.93933
Manes.08G171800	PR-14a	493.106	435.737	480.811	391.072	481.199	401.326	484.189	928.306
Manes.08G171900	PR-14b	1411.64	1421.75	1294.58	1254.04	1447.17	1014.37	1211.87	2169.15
Manes.09G117300	PR-14c	12.9358	16.9216	17.2019	15.5257	6.56138	1.53551	0.888637	10.8084
Manes.14G166500	PR-14d	2460.58	2637.24	2695.43	2273.79	2547.22	1858.33	1507.4	4480.49
Manes.05G054000	PR-14e	0	0	0	0	0	0	0	0
Manes.01G272800	PR-14eL1	0	0	0	0	0	0	0	0
Manes.05G054100	PR-14eL2	0	0	0	0	0	0	0	0
Manes.02G187100	PR-14eL3	0	0	0	0	0	0	0	0
Manes.05G053900	PR-14eL4	0	0	0	0	0	0	0	0
Manes.05G053700	PR-14eL5	0	0	0	0	0	0	0	0
Manes.05G053800	PR-14eL6	0	0	0	0	0	0	0.0224398	0
Manes.06G145100	PR-14f	0	0	0.0257645	0	0	0	0	0.0828179
Manes.05G079400	PR-14g1	1.13472	0.397065	1.2625	1.24485	1.16521	0.900316	2.69047	1.43182
Manes.03G176600	PR-14g2	0.939578	0.693945	1.18495	1.15238	0.851323	1.31073	2.19137	1.57436
Manes.15G030500	PR-14g3	3.07543	2.70421	3.36217	3.99439	3.77449	4.90176	7.38376	4.94958
Manes.14G126100	PR-14h	0	0	0	0	0.0499037	0.0156849	0	0
Manes.06G051500	PR-14hL1	0	0	0	0	0	0	0	0
Manes.06G051600	PR-14hL2	0	0	0	0	0	0	0	0
Manes.12G089100	PR-14i1	0	0	0	0	0	0	0	0
Manes.13G143800	PR-14i2	0	0.071854	0.0263112	0	0.0277042	0	0	0
Manes.13G144000	PR-14i3	0	0	0	0	0	0.0288775	0	0
Manes.13G059000	PR-14j1	0	0	0	0	0	0	0	0
Manes.16G001900	PR-14j2	0	0	0	0	0	0	0	0
Manes.12G053100	PR-14jL1	0	0	0	0	0	0	0	0
Manes.12G053200	PR-14jL2	0	0	0	0	0	0	0	0
Manes.02G010200	PR-14k	0.0761827	0.0470452	0.0667088	0.101708	0.179335	0.166893	0.142542	0.174035
Manes.01G246800	PR-14kL	0	0	0.026864	0	0	0	0	0
Manes.13G030000	PR-14l	0.971644	0.678432	1.75428	1.74311	1.24676	2.17382	2.8397	1.94745
Manes.08G171700	PR-14m1	93.4821	97.9649	81.4573	80.1415	135.196	100.692	84.2733	259.49
Manes.S095100	PR-14m2	1.73899	2.9918	4.27907	2.06055	7.07232	16.951	50.4498	8.63848
Manes.01G236500	PR-15/16a	13.3717	8.85202	12.2342	12.0712	10.6091	9.00554	9.95422	15.7965
Manes.05G006700	PR-15/16b	9.02353	5.12841	6.29006	6.39527	5.5128	3.181	5.52945	6.67266
Manes.14G072500	PR-15/16c	0.395802	0.540304	0.352576	0.430973	0.529176	0.788779	1.25661	0.742776
Manes.03G039900	PR-15/16d1	44.1734	64.5545	28.4051	43.3595	65.7898	68.3868	57.9883	26.5732
Manes.16G096200	PR-15/16d2	286.52	401.894	307.103	388.284	373.812	472.668	434.554	200.308
Manes.04G144900	PR-15/16d3	234.988	269.589	240.263	231.81	128.792	194.631	224.923	146.587
Manes.11G020100	PR-15/16d4	122.307	153.345	200.38	225.276	82.1477	100.047	77.575	52.4828
Manes.01G089400	PR-15/16e1	0	0.0198397	0	0	0	0	0	0
Manes.01G089300	PR-15/16e2	0	0	0	0	0	0	0	0
Manes.04G002400	PR-15/16e3	0.109977	0.0335661	0.0117156	0.00894457	0.0872811	0.0380274	0.107372	0.0211074
Manes.01G089500	PR-15/16eL1	0.0969493	0.0891958	0.104576	0	0.0486233	0	0.176626	0.0530383
Manes.02G045600	PR-15/16eL2	0	0	0	0	0	0	0	0
Manes.04G002300	PR-15/16eL3	0.0303593	0.0301727	0.0454921	0	0.0337626	0.0658539	0.0193051	0.0416434
Manes.08G024600	PR-15/16f1	2.12011	1.81234	1.13961	2.07648	2.02415	1.9099	1.51729	1.74089
Manes.10G061300	PR-15/16f2	1.66824	1.18161	0.821753	1.32733	0.912393	0.939366	0.919007	0.923018
Manes.17G113900	PR-15/16g1	1.31543	0.994994	1.33014	1.31855	1.04728	1.25858	0.963284	3.05346
Manes.17G114000	PR-15/16g2	26.5513	17.282	25.282	22.6364	22.218	22.7324	22.5831	26.4296
Manes.17G113800	PR-15/16g3	0	0	0	0	0	0.0104223	0	0.0317695
Manes.17G114100	PR-15/16g4	0.182095	0.500198	0.525847	0.450051	0.315852	0.709093	1.25905	1.64742
Manes.17G114200	PR-15/16g5	0.83349	1.61278	1.60884	1.4123	2.05012	1.91817	3.50924	5.02607
Manes.08G142900	PR-15/16hL1	0.0201743	0.0177704	0.0214912	0.0369366	0	0	0	0.0357632
Manes.08G146500	PR-15/16hL2	0	0.0364822	0.088242	0.0365041	0	0.0238685	0	0.0183553
Manes.08G131400	PR-15/16iL1	0	0	0.0108433	0	0	0	0	0.034855
Manes.08G130600	PR-15/16iL2	0	0	0	0	0	0	0	0
Manes.08G130800	PR-15/16iL3	0	0	0.0162943	0	0	0	0	0
Manes.08G131500	PR-15/16iL4	0	0	0	0	0	0	0	0
Manes.08G146700	PR-15/16iL5	0	0	0	0	0	0	0	0
Manes.08G143200	PR-15/16iL6	0	0	0	0	0	0	0	0
Manes.08G130000	PR-15/16iL7	0	0	0	0	0	0	0	0
Manes.08G130500	PR-15/16j1	0.0734868	0	0.0211593	0.0767226	0.0485417	0.160139	0.131019	0.0748062
Manes.08G131600	PR-15/16j2	0.146851	0.0160791	0.0307098	0.0537729	0.0489907	0.0680784	0.0905107	0.129194
Manes.08G131800	PR-15/16j3	0.34597	0.0623355	0.0339138	0.288364	0.242992	0.382316	0.440155	0.534297
Manes.08G130300	PR-15/16j4	1.97208	0.483263	0.449897	1.87349	1.15066	2.78645	2.40631	2.33793
Manes.08G131100	PR-15/16j5	6.03578	1.30016	1.27749	5.84203	5.15847	8.71405	7.57024	7.1259
Manes.08G131700	PR-15/16j6	0.470076	0.108262	0.177744	0.549189	0.46148	1.02135	0.91588	0.828615
Manes.08G131000	PR-15/16j7	0.994207	0.131004	0.185185	0.615841	0.801589	1.15011	1.20725	1.02293
Manes.08G129900	PR-15/16j8	0.30234	0.0141633	0.0554008	0.158356	0.180719	0.25486	0.31524	0.389701
Manes.08G130400	PR-15/16j9	0.349916	0.0939768	0.159014	0.223163	0.296203	0.48007	0.47102	0.397625
Manes.08G143100	PR-15/16j10	0.0328391	0.0212933	0.0328449	0.0556527	0.0476731	0.097457	0.0914183	0.0655318
Manes.08G130200	PR-15/16j11	0.0699419	0	0.0238791	0.0296359	0.0114193	0.0871583	0.0936027	0.0674465
Manes.08G131300	PR-15/16j12	0.112139	0.0755137	0.113351	0.147793	0.132024	0.312548	0.280644	0.109736
Manes.08G130700	PR-15/16j13	0.585639	0.121115	0.300843	0.424323	0.187473	0.478003	0.82386	0.403898
Manes.08G130900	PR-15/16j14	0.436599	0.0604427	0.187643	0.469661	0.271659	0.712803	0.703104	0.360443
Manes.08G143600	PR-15/16jL1	0	0	0	0	0	0	0	0
Manes.08G130100	PR-15/16jL2	0	0	0	0	0	0	0	0
Manes.08G143300	PR-15/16jL3	0	0	0	0	0	0	0	0
Manes.08G143000	PR-15/16jL4	0	0	0	0	0	0	0	0
Manes.08G131200	PR-15/16jL5	0.0487364	0	0.0569276	0.0384527	0.0311422	0.220848	0.0330423	0.120182
Manes.08G143400	PR-15/16jL6	0	0	0.0371087	0.0334805	0	0	0.0215773	0.0312786
Manes.14G124400	PR-15/16k	0	0	0	0	0	0	0	0
Manes.06G058500	PR-15/16kL1	0	0	0	0	0	0	0	0
Manes.14G124500	PR-15/16kL2	0	0	0	0	0	0	0	0
Manes.06G058400	PR-15/16kL3	0	0	0	0	0	0	0	0
Manes.01G194800	PR-15/16l1	2.65243	1.65933	2.51711	2.7568	1.70434	1.48037	1.87408	3.10153
Manes.06G128500	PR-15/16l2	1.05175	1.05396	1.23315	0.896156	0.98163	0.477987	0.941592	1.06143
Manes.14G042800	PR-15/16lL	0.0602716	0.015129	0.0866853	0.0250551	0.0592522	0.0308316	0.121315	0.0251968
Manes.08G106400	PR-15/16m1	42.6955	26.8366	32.8189	44.7495	24.665	17.5632	29.855	38.9871
Manes.09G182300	PR-15/16m2	4.2319	2.72907	2.84829	2.33861	3.46124	1.70991	2.79643	2.78012
Manes.11G141600	PR-15/16n	0.0294266	0	0.0255963	0.063035	0.00657808	0.00744147	0.0435	0.0657285
Manes.S013800	PR-17a	7.22608	4.98643	5.49553	6.82874	6.92036	8.99428	6.96207	3.42762
Manes.S020200	PR-17b	0.171478	0.0746742	0.0804631	0.169376	0.19019	0.0761276	0.0334784	0.080624
Manes.07G071700	PR-17c	3.14749	2.17814	2.11322	2.2156	2.10355	2.31138	2.50121	2.65712
Manes.S020100	PR-17d1	0.296298	0.336884	0.323746	0.873294	2.27505	4.16079	1.80829	0.481166
Manes.02G084700	PR-17d2	49.4419	45.3234	43.1751	26.3601	15.1028	1.98653	6.88069	42.89
Manes.07G071600	PR-17dL	0	0	0	0	0	0	0	0

## Sheet: Table S10
Table S10. Read counts of PR genes after SA treatment (0-24 h) of COL2246.
		0 h			0.5 h			1 h			2 h			4 h			8 h			12 h			24 h
Gene	Annotation	R1	R2	R3	R1	R2	R3	R1	R2	R3	R1	R2	R3	R1	R2	R3	R1	R2	R3	R1	R2	R3	R1	R2	R3
Manes.07G050400	PR-1a	11	40	1	3	26	16	14	48	6	10	25	11	14	34	17	43	52	10	93	60	30	146	78	170
Manes.07G050300	PR-1b	1	7	0	6	4	5	5	13	2	6	2	0	4	5	1	11	13	6	26	9	8	39	21	80
Manes.15G098400	PR-1c1	0	1	0	0	3	2	1	1	3	1	0	5	2	0	0	0	0	0	1	0	3	4	5	6
Manes.06G026900	PR-1c2	2741	1768	2311	4815	3025	5327	2890	1270	2951	1897	1362	1377	793	227	284	474	50	79	1190	109	164	4219	2954	4562
Manes.06G027000	PR-1c3	156	202	186	279	365	150	249	120	254	310	331	436	397	295	368	710	191	493	900	355	362	166	251	237
Manes.13G133200	PR-1c4	477	445	286	341	431	330	450	243	384	503	440	531	366	272	481	575	502	524	927	689	661	320	573	749
Manes.08G000600	PR-1c5	19	34	22	22	11	19	13	5	14	32	17	27	43	23	29	33	13	21	15	17	22	38	44	57
Manes.06G028000	PR-1cL	1	0	0	0	1	0	0	0	0	0	0	0	0	0	0	0	0	0	0	0	0	0	1	1
Manes.07G050200	PR-1d1	2	0	0	0	1	1	4	1	0	9	8	11	10	5	7	27	12	30	10	10	9	0	0	2
Manes.10G089700	PR-1d2	0	0	0	0	2	0	0	0	0	0	0	0	0	0	0	0	0	0	0	0	0	0	0	0
Manes.02G187900	PR-1d3	0	0	0	0	0	0	0	0	0	0	0	0	0	0	0	0	0	0	0	0	0	0	0	1
Manes.07G050800	PR-1dL1	0	0	0	0	0	0	0	0	0	0	0	0	0	0	0	0	0	0	0	0	0	0	0	0
Manes.07G050900	PR-1dL2	0	0	0	0	0	0	0	0	0	0	0	0	0	0	0	0	0	0	0	0	0	0	0	0
Manes.02G187700	PR-1dL3	0	0	0	0	0	0	0	0	0	0	0	0	0	0	0	0	0	0	0	0	0	0	0	0
Manes.10G090000	PR-1dL4	0	0	0	0	0	0	0	0	0	0	0	0	0	0	0	0	0	0	0	0	0	0	0	0
Manes.10G089900	PR-1dL5	0	0	0	0	0	0	0	0	0	0	0	0	0	0	0	0	0	0	0	0	0	0	0	0
Manes.07G050700	PR-1e	0	0	0	0	0	0	0	0	1	0	0	0	0	0	0	6	0	0	5	8	2	1	47	4
Manes.10G089800	PR-1eL	0	0	0	0	0	0	0	0	0	0	0	0	0	0	0	0	0	0	0	0	0	0	0	0
Manes.13G130200	PR-2a	0	0	0	0	0	2	1	1	2	0	0	3	0	0	0	0	0	0	0	0	3	0	1	2
Manes.17G032500	PR-2b	0	0	0	0	0	0	0	0	0	0	0	0	0	0	0	0	0	0	0	0	0	0	0	0
Manes.03G202900	PR-2c1	426	464	426	344	340	362	518	528	513	614	761	503	823	814	522	812	887	497	1069	721	357	729	730	579
Manes.08G054400	PR-2c2	277	315	41	252	196	131	336	338	88	511	336	137	546	357	221	761	865	90	1220	718	314	945	841	739
Manes.03G039800	PR-2cL	0	0	1	0	3	1	0	0	0	2	0	0	1	1	1	0	0	0	2	0	2	0	2	0
Manes.01G056700	PR-2d1	7	4	4	3	5	9	7	1	7	17	8	16	2	1	4	0	2	3	12	0	5	10	2	8
Manes.13G051800	PR-2d2	376	312	374	635	323	102	651	36	207	731	228	443	526	153	416	511	95	620	664	305	324	202	426	524
Manes.12G050400	PR-2d3	154	189	133	519	238	77	520	126	320	828	388	749	1290	491	509	2179	964	1554	723	371	221	129	201	141
Manes.03G068000	PR-2e1	3	4	0	2	2	0	0	1	0	3	0	3	1	7	2	0	0	0	0	2	0	0	2	4
Manes.02G225300	PR-2e2	470	721	438	702	535	326	556	357	393	699	678	625	625	345	473	729	357	746	1005	541	740	425	607	463
Manes.18G145400	PR-2e3	220	340	246	351	313	312	329	355	259	435	352	339	436	283	346	686	359	587	1208	526	861	365	460	615
Manes.03G054500	PR-2e4	63	163	75	59	149	45	127	117	176	90	79	85	73	61	104	66	65	29	129	97	48	120	193	173
Manes.16G088700	PR-2e5	46	58	28	42	54	21	53	31	99	40	23	58	55	35	66	41	19	40	98	36	27	56	74	102
Manes.09G142500	PR-2e6	498	534	484	687	681	642	567	612	722	740	641	557	536	295	468	382	229	368	559	291	255	662	893	885
Manes.S014200	PR-2e7	71	176	70	101	169	67	217	111	97	166	105	176	93	52	54	71	27	57	88	41	33	55	95	47
Manes.08G073400	PR-2e8	85	107	107	170	140	127	204	139	118	349	301	314	379	229	315	541	329	410	398	272	281	158	164	121
Manes.09G085100	PR-2e9	235	195	209	300	241	243	308	220	165	285	192	216	280	147	209	338	180	198	429	214	346	313	276	351
Manes.09G077900	PR-2e10	145	149	156	239	173	184	200	139	123	231	153	148	151	120	141	229	160	190	388	198	304	209	203	303
Manes.12G144400	PR-2eL	0	0	2	0	0	0	1	2	0	0	0	0	0	0	0	1	2	1	1	3	3	0	1	2
Manes.13G029300	PR-2f	24	24	15	24	20	29	28	23	11	48	54	15	19	18	8	5	15	16	19	22	13	21	30	39
Manes.07G124600	PR-2fL	2	5	8	1	1	4	2	3	2	7	7	3	0	2	3	3	4	6	18	4	11	2	6	5
Manes.15G067000	PR-2g1	308	341	324	378	481	385	361	446	568	726	734	771	1323	897	1056	765	759	625	519	491	298	364	542	559
Manes.12G069700	PR-2g2	684	1194	1132	1231	908	498	941	36	327	1014	655	664	1094	386	497	1336	79	1537	1862	1048	1258	351	931	1076
Manes.13G066200	PR-2g3	388	467	520	663	306	102	503	39	331	614	261	508	601	123	319	633	55	581	804	394	359	200	574	555
Manes.15G106900	PR-2h1	162	200	218	268	256	85	223	66	136	333	224	193	304	127	170	207	61	258	297	176	188	108	229	187
Manes.16G053400	PR-2h2	406	430	354	618	437	231	563	314	365	748	445	368	444	229	407	488	296	528	1150	555	682	395	628	547
Manes.02G077200	PR-2h3	366	602	472	674	527	198	570	70	260	804	296	320	536	171	386	391	52	452	481	238	313	258	562	500
Manes.17G081900	PR-2h4	50	85	81	109	74	61	93	81	44	108	82	60	77	36	64	66	37	39	95	37	85	53	99	202
Manes.15G132800	PR-2h5	221	507	366	297	502	384	355	425	629	428	397	555	305	308	296	230	238	137	202	205	175	358	441	562
Manes.17G026100	PR-2h6	255	352	307	418	387	224	394	185	513	381	397	514	312	208	266	333	174	256	418	338	252	328	442	325
Manes.16G005900	PR-2h7	977	2374	1178	1579	1952	826	2247	1888	1501	2497	1741	2265	1145	598	859	863	444	635	1169	661	666	850	1246	929
Manes.06G056900	PR-2i1	580	799	456	661	762	434	642	861	610	838	992	669	633	624	584	816	799	644	1353	903	853	628	1060	792
Manes.11G056300	PR-2i2	45	94	28	60	92	25	94	50	136	72	47	71	77	34	78	70	30	26	143	30	14	107	87	113
Manes.04G113100	PR-2i3	25	38	32	44	30	34	44	27	60	40	16	59	37	36	40	30	23	19	52	22	24	29	38	42
Manes.11G162000	PR-2i4	292	246	213	462	422	341	654	557	636	976	578	903	650	465	708	1214	956	831	1158	795	692	419	415	395
Manes.01G056000	PR-2i5	790	813	556	1358	851	466	1289	483	555	1657	1118	917	1122	836	900	2892	2689	2078	5040	4955	3126	603	1127	675
Manes.17G070500	PR-2i6	47	98	23	142	97	25	107	13	39	74	19	76	18	7	10	4	0	3	20	2	4	46	58	27
Manes.15G121900	PR-2i7	113	91	151	78	77	31	59	16	196	73	59	51	42	24	27	23	11	25	47	24	7	75	167	55
Manes.05G160600	PR-2j1	370	389	353	560	279	239	332	121	412	481	297	350	326	173	221	497	111	406	759	254	215	509	599	458
Manes.17G100600	PR-2j2	1257	1039	1099	1604	1398	1144	1311	664	1621	1591	1362	1236	1509	684	923	1429	564	987	2339	822	853	1530	1579	974
Manes.15G163900	PR-2j3	680	973	576	845	791	409	643	527	691	783	1084	571	560	530	603	596	511	624	1683	746	709	1043	1930	895
Manes.01G173700	PR-2j4	213	288	207	416	239	41	405	64	170	486	158	212	226	107	187	193	36	216	269	143	86	137	296	115
Manes.07G116500	PR-2j5	36	74	22	174	121	25	153	129	157	96	61	91	45	33	40	124	79	46	207	118	55	210	159	74
Manes.10G030200	PR-2j6	3	3	5	5	3	1	7	0	1	4	9	0	1	1	1	0	2	3	11	2	2	4	2	1
Manes.05G192000	PR-2j7	8	19	10	15	7	3	17	7	20	22	15	20	13	5	9	9	4	4	26	7	4	30	15	22
Manes.01G040000	PR-2j8	73	125	56	86	79	59	115	34	142	128	77	138	82	64	82	71	14	86	137	57	33	149	120	107
Manes.05G125000	PR-2k1	102	170	83	169	84	10	285	11	67	283	46	187	98	19	50	59	5	57	60	29	20	22	140	15
Manes.16G107700	PR-2k2	346	391	370	400	288	154	311	60	143	354	229	195	289	122	232	274	25	420	596	279	482	116	350	458
Manes.03G028200	PR-2k3	162	187	184	230	166	146	209	100	151	241	197	206	225	138	199	272	145	280	391	193	314	148	180	245
Manes.12G113200	PR-2l	186	418	270	405	376	47	520	12	83	576	278	370	596	199	299	462	38	322	363	176	226	43	285	276
Manes.04G065700	PR-3a	69	40	48	43	32	8	80	23	43	78	64	41	102	37	12	108	12	22	119	14	7	65	32	19
Manes.04G065900	PR-3bL	8	13	3	9	6	1	24	2	1	21	5	10	25	2	3	20	0	7	30	1	4	5	14	3
Manes.04G067800	PR-3c1	437	486	300	350	361	235	360	383	353	462	575	355	518	321	231	508	313	240	700	306	180	527	665	359
Manes.04G067900	PR-3c2	2039	1918	1584	1686	1467	1157	2001	1676	1843	2635	2526	1744	2672	1540	1007	2471	1385	1100	3190	1226	789	2582	2072	1533
Manes.11G106100	PR-3d	1457	2635	466	1009	2388	520	941	1723	571	973	1763	596	903	1027	479	842	806	380	1128	1102	371	1866	3861	1010
Manes.05G008400	PR-3e	19	49	26	24	81	15	29	34	7	53	117	49	54	168	64	84	188	63	111	88	51	42	91	10
Manes.05G195100	PR-3f1	8343	8934	9589	10596	10698	8858	9217	7113	13803	12178	11705	13178	9709	5804	9624	11003	5531	9304	15317	7070	8992	10455	11521	8324
Manes.15G006000	PR-3f2	223	357	313	193	148	122	202	88	240	226	128	245	170	129	138	197	40	178	350	86	122	291	180	222
Manes.S045100	PR-3g1	77	115	9	251	188	64	273	279	213	148	146	67	50	57	15	57	151	36	72	61	48	66	104	49
Manes.11G130700	PR-3g2	196	715	162	255	368	340	297	789	161	299	408	185	114	217	129	422	240	120	823	273	465	1033	560	787
Manes.11G128200	PR-3g3	142	469	109	193	240	239	215	536	124	184	217	141	86	160	98	325	183	92	502	236	266	651	430	662
Manes.11G128300	PR-3g4	1459	4137	1482	1254	2321	2197	1398	3987	1391	1215	2236	1246	845	1803	976	1338	1986	895	2361	1798	1682	2161	3098	4220
Manes.04G065800	PR-3h1	5	10	3	4	5	4	7	6	4	8	9	4	11	5	2	12	5	4	10	4	1	4	16	2
Manes.04G066000	PR-3h2	11	17	0	7	11	2	7	20	9	14	20	3	9	11	5	15	5	3	20	15	4	9	47	10
Manes.08G078600	PR-3i1	179	166	163	118	174	113	129	130	203	175	225	216	207	166	152	292	162	163	332	99	108	191	129	217
Manes.18G145000	PR-3i2	13	9	32	12	10	9	13	12	20	18	20	27	21	7	13	16	19	33	23	4	19	19	33	16
Manes.18G145900	PR-3i3	211	226	240	130	161	92	118	170	293	290	205	269	213	206	241	255	245	292	313	227	176	295	280	314
Manes.S012500	PR-3i4	3306	3555	3126	2451	3036	1829	2810	2860	4729	3630	3664	3793	3654	3558	2685	4253	2623	3645	5409	2783	1788	3481	3059	3529
Manes.11G080900	PR-3i5	10	9	6	3	3	5	7	7	6	4	4	5	9	8	5	4	10	11	9	6	3	11	5	12
Manes.18G146000	PR-3i6	28	43	41	24	7	25	21	24	60	54	40	57	30	27	33	65	31	46	57	26	26	41	48	68
Manes.18G146200	PR-3i7	35	21	46	17	12	28	15	31	36	18	28	45	40	19	40	30	19	40	39	22	27	25	27	78
Manes.S029100	PR-3i8	3	2	6	3	0	2	2	1	2	13	0	12	0	6	4	2	4	1	6	3	3	2	4	5
Manes.08G135300	PR-4a	12	5	2	19	1	2	22	7	10	29	0	1	9	4	17	12	1	13	24	10	8	25	13	6
Manes.08G135400	PR-4b	55	33	33	129	13	10	27	3	27	55	16	30	71	2	21	45	4	62	110	32	13	26	77	47
Manes.09G152300	PR-4c1	39	44	49	70	67	44	43	36	95	36	37	77	47	35	54	29	23	27	40	36	30	44	38	63
Manes.08G135200	PR-4c2	1	68	3	9	4	5	22	79	3	25	13	3	12	7	8	188	6	7	116	60	89	222	45	61
Manes.08G135100	PR-4c3	472	435	467	389	363	337	433	410	530	537	520	505	690	487	323	656	327	353	711	309	214	628	487	478
Manes.01G146900	PR-5a	1881	2102	1837	1466	2704	1973	781	1239	2517	580	1062	751	687	472	325	722	344	451	1954	819	810	2483	2623	941
Manes.02G105400	PR-5b	238	260	193	314	341	158	381	569	508	1303	982	840	1436	783	1214	1977	2053	1853	399	290	215	274	216	141
Manes.11G095900	PR-5c	552	622	562	648	613	185	571	80	359	698	479	390	758	385	459	972	126	1074	1222	665	620	257	637	492
Manes.05G146000	PR-5d1	27	37	26	48	36	21	48	37	35	64	79	55	51	39	75	59	21	59	54	25	15	32	45	32
Manes.18G012600	PR-5d2	75	74	53	63	81	61	61	61	112	68	80	73	116	73	81	104	48	123	95	66	44	98	58	51
Manes.01G050400	PR-5e	44	40	30	46	37	26	42	36	62	25	47	38	42	32	31	37	18	26	55	29	28	22	74	43
Manes.08G013800	PR-5fL	0	0	0	0	0	0	0	0	0	0	0	0	0	0	0	0	0	0	0	0	0	0	0	0
Manes.12G003700	PR-5g1	0	2	0	1	3	1	8	3	4	7	5	3	3	0	1	0	0	3	2	4	1	4	5	5
Manes.13G003800	PR-5g2	1	0	0	2	0	1	0	0	2	0	0	0	0	1	0	1	0	4	0	0	1	1	1	0
Manes.13G003900	PR-5g3	0	0	0	0	0	2	1	0	0	0	0	0	0	0	0	0	0	0	0	0	2	0	0	0
Manes.06G007400	PR-5h1	446	351	414	694	385	106	544	40	168	803	491	514	668	353	479	997	235	760	1223	592	486	227	435	441
Manes.14G170800	PR-5h2	913	1044	1041	1470	1171	434	1036	85	482	1714	1086	805	1402	562	813	1173	68	831	904	444	464	538	993	727
Manes.02G025200	PR-5i1	21	96	4	77	11	90	67	242	20	123	6	70	46	8	13	432	35	16	427	147	251	979	69	375
Manes.01G064400	PR-5i2	7	2	1	0	3	1	2	0	2	0	0	0	2	0	0	0	0	0	1	0	1	1	0	4
Manes.01G064200	PR-5i3	877	609	543	668	554	446	814	623	791	1094	935	788	1242	750	515	1231	844	538	1313	665	385	1112	914	882
Manes.01G064300	PR-5i4	98	65	72	117	42	58	108	74	79	125	93	69	133	64	59	118	68	63	149	70	51	119	105	114
Manes.02G028400	PR-5i5	22	32	11	18	33	13	20	15	12	18	40	20	11	11	10	21	22	10	29	34	12	14	53	12
Manes.02G025100	PR-5i6	32	29	11	11	45	21	20	29	9	36	21	2	19	19	11	30	57	7	50	46	14	33	89	34
Manes.02G028300	PR-5i7	28	76	15	26	70	19	32	78	16	47	95	10	39	58	18	45	162	11	106	134	21	81	258	74
Manes.02G160200	PR-5j1	57	155	65	37	129	42	134	79	197	121	61	134	111	72	118	110	24	63	258	42	44	166	127	161
Manes.02G160300	PR-5j2	8	39	9	24	24	16	29	15	52	37	14	39	24	21	28	27	14	13	49	11	13	30	33	50
Manes.07G014800	PR-5j3	126	114	124	92	129	90	121	31	155	164	113	123	181	114	209	118	30	194	194	90	94	89	87	125
Manes.10G130700	PR-5j4	12	35	17	29	5	5	29	17	24	29	9	30	22	10	26	40	15	16	41	11	18	32	35	24
Manes.04G072700	PR-5k1	358	561	628	686	492	991	627	938	702	783	727	741	601	392	684	835	731	870	1978	657	1531	921	1173	1629
Manes.01G146800	PR-5k2	25	161	49	48	142	9	25	41	51	17	57	35	6	1	6	5	3	8	14	9	1	16	67	15
Manes.02G105300	PR-5k3	284	205	137	268	255	145	283	149	211	446	412	326	330	239	193	262	249	218	252	198	92	217	277	186
Manes.05G146200	PR-5k4	191	59	81	152	172	37	290	46	174	302	129	368	369	269	196	381	1896	310	600	1053	250	85	115	143
Manes.18G012700	PR-5k5	248	373	194	684	359	315	1049	877	462	741	383	737	246	150	314	642	567	521	1340	463	832	228	374	946
Manes.S049600	PR-5l	0	0	0	2	0	0	0	0	0	0	0	0	0	0	0	0	0	0	0	0	0	0	0	0
Manes.02G199600	PR-5lL	0	0	0	0	0	0	0	0	0	0	0	0	0	0	0	0	0	0	0	0	0	0	0	0
Manes.11G132100	PR-5m1	1732	2410	1468	1521	1381	466	2063	188	1099	2300	1035	1926	1948	883	2316	1583	149	2392	2496	656	1247	615	2009	1902
Manes.15G175600	PR-5m2	21	55	25	31	28	7	25	6	60	29	16	14	23	22	16	27	2	9	44	6	18	35	37	40
Manes.18G030000	PR-5n	56	68	53	52	42	23	33	14	61	63	29	60	42	18	48	24	7	30	39	21	19	32	50	26
Manes.12G003800	PR-5o1	43	48	20	40	46	30	46	40	34	58	21	44	36	31	30	59	56	34	69	47	48	43	57	68
Manes.07G118500	PR-5o2	14	33	18	45	30	1	45	2	35	56	23	54	53	6	56	12	0	23	38	7	11	8	44	16
Manes.09G094100	PR-5o3	56	85	60	85	53	43	77	16	93	85	61	72	56	39	55	86	8	75	82	46	29	88	95	43
Manes.01G200000	PR-6a	2326	3709	3027	1884	3361	2951	1181	3639	2478	1229	2409	1685	1420	1645	1266	1478	1373	1259	2515	1406	2214	2995	4280	3281
Manes.09G094800	PR-6b	0	0	0	0	0	0	0	0	0	0	0	0	0	0	0	0	0	0	0	0	0	0	0	0
Manes.15G037300	PR-6c	22	28	35	41	33	33	25	31	25	33	30	24	28	10	20	16	20	25	34	16	8	25	27	42
Manes.04G150200	PR-7a	2058	2275	2371	2500	2606	1629	2134	1040	2715	2218	1642	1716	1773	693	1146	982	191	849	926	386	527	2083	2238	1540
Manes.11G013600	PR-7b	430	531	449	709	353	443	982	338	1166	1310	521	1431	974	303	812	723	227	915	1043	489	606	490	564	559
Manes.04G074500	PR-7c	2316	2369	2160	3659	2176	1521	3264	1187	2115	4985	2738	2840	4518	2247	3515	5580	2736	4521	6049	2789	2513	2887	3662	2330
Manes.01G222700	PR-7d	0	0	0	0	0	0	0	0	0	0	0	0	0	0	0	0	0	0	0	0	0	0	0	0
Manes.05G041400	PR-7e	727	810	735	923	746	582	863	321	797	1204	780	904	847	422	680	886	121	794	839	319	359	678	702	453
Manes.01G070400	PR-7f1	0	0	0	0	0	0	0	0	0	0	0	0	0	0	0	0	0	0	0	0	0	0	0	0
Manes.02G028900	PR-7f2	0	0	0	0	0	1	3	0	0	0	3	0	0	0	0	1	1	0	1	1	0	0	0	0
Manes.16G106100	PR-7f3	326	624	709	358	392	530	280	367	1458	376	534	716	457	355	680	418	321	371	419	199	133	612	1152	634
Manes.01G070600	PR-7f4	0	0	0	0	0	0	0	0	0	0	0	0	0	0	0	0	0	0	0	0	0	0	0	0
Manes.12G038100	PR-7f5	511	596	683	653	646	626	485	401	509	490	468	318	290	202	196	267	66	250	244	453	263	713	578	1235
Manes.13G039400	PR-7f6	108	96	170	263	169	189	180	87	196	203	172	212	207	113	112	203	46	164	286	372	128	272	162	173
Manes.01G070500	PR-7fL1	0	0	0	0	0	0	0	0	3	8	0	0	1	0	0	0	3	0	1	2	0	0	0	0
Manes.02G029000	PR-7fL2	0	0	0	0	1	2	0	0	1	0	1	1	2	0	3	0	0	2	0	1	1	0	6	0
Manes.05G041500	PR-7g1	20	24	20	20	10	7	13	9	33	10	24	15	33	7	32	16	6	17	11	2	1	23	21	18
Manes.05G041600	PR-7g2	0	0	0	0	0	0	0	0	0	0	0	0	0	0	0	0	0	0	0	0	0	0	0	0
Manes.04G005700	PR-7g3	0	0	0	0	0	0	0	0	0	0	0	0	0	0	0	0	0	0	0	0	0	0	0	0
Manes.08G023600	PR-7g4	2	0	2	0	0	0	0	0	1	0	0	4	0	2	0	0	0	0	0	2	0	1	0	2
Manes.09G057300	PR-7g5	0	0	5	0	0	0	0	0	0	0	3	0	1	0	0	0	0	2	2	0	0	1	0	2
Manes.01G167600	PR-7g6	0	0	0	0	0	0	0	0	0	0	0	0	0	0	0	4	0	0	0	0	0	0	0	0
Manes.01G069200	PR-7g7	10	8	9	6	18	7	12	5	13	11	12	5	8	3	9	11	15	21	33	15	39	9	17	17
Manes.02G030800	PR-7g8	0	0	0	0	0	0	0	0	0	0	0	0	1	0	0	0	0	4	0	1	0	0	0	0
Manes.10G021800	PR-7g9	0	0	0	0	0	0	0	0	0	0	0	0	0	0	0	0	0	0	0	0	0	0	0	0
Manes.10G021700	PR-7g10	0	2	0	0	0	0	0	1	0	0	0	0	0	0	0	0	0	0	0	0	0	0	0	0
Manes.10G021400	PR-7g11	0	0	0	0	0	1	0	0	0	0	0	0	0	0	0	0	0	0	0	0	0	0	0	0
Manes.10G021600	PR-7g12	0	3	0	2	0	2	0	0	0	0	0	0	0	2	2	0	0	1	0	0	0	0	0	2
Manes.01G167700	PR-7gL1	1	0	0	0	1	0	0	0	0	0	0	0	1	0	0	0	0	0	0	0	0	0	0	0
Manes.01G069100	PR-7gL2	0	0	0	0	0	0	0	0	0	0	0	0	0	0	0	0	0	0	0	0	0	0	0	0
Manes.07G122300	PR-7gL3	0	0	0	0	0	0	0	0	0	0	0	0	0	0	0	0	0	0	0	0	0	0	0	0
Manes.10G021500	PR-7gL4	0	0	0	0	0	0	0	0	0	0	0	0	0	0	0	0	0	0	0	0	0	0	0	0
Manes.18G010600	PR-7h1	181	276	257	258	58	98	140	43	575	180	100	274	203	32	182	63	16	64	60	9	18	259	405	186
Manes.11G010200	PR-7h2	269	382	337	376	200	162	356	75	530	536	418	563	1023	510	1658	718	175	762	1164	334	316	334	629	514
Manes.04G153200	PR-7h3	236	267	211	252	392	198	215	216	343	292	211	255	255	131	163	127	72	143	166	92	77	281	378	283
Manes.11G010100	PR-7h4	128	234	164	155	213	108	185	108	198	266	91	213	284	131	227	692	372	479	1516	497	635	223	211	188
Manes.01G158500	PR-7h5	769	2346	1590	1033	1171	1014	1591	1331	1357	1370	818	2493	720	315	841	800	363	788	1022	458	1015	823	998	780
Manes.04G005200	PR-7hL	0	0	0	0	0	0	0	0	0	0	0	0	1	0	0	0	0	0	0	0	1	1	0	0
Manes.03G086500	PR-7i1	60	58	56	103	58	16	74	8	67	149	68	82	69	45	64	74	0	105	79	46	34	69	84	99
Manes.S089000	PR-7i2	14	39	11	12	58	22	12	20	21	22	36	10	23	52	3	31	48	6	24	82	12	45	61	20
Manes.17G062600	PR-7j1	35	28	52	46	54	29	37	19	49	62	34	66	121	77	94	140	76	224	188	151	175	9	35	33
Manes.01G267200	PR-7j2	3562	1909	2191	3774	2838	1739	2709	1017	2503	2870	2241	1669	2826	1117	1397	2037	695	1660	2157	1077	921	2481	2507	1047
Manes.16G104900	PR-7j3	276	346	451	301	407	303	251	337	394	197	250	229	147	93	108	128	124	134	282	154	292	292	398	164
Manes.09G072100	PR-7j4	4	5	4	6	1	0	1	4	6	3	9	1	2	6	8	6	9	2	19	7	20	5	3	11
Manes.05G206800	PR-7j5	36	49	40	37	25	21	28	15	48	11	39	21	32	21	41	79	24	102	116	30	37	46	46	25
Manes.12G081800	PR-7j6	40	50	43	60	21	21	24	13	52	31	27	25	47	14	28	43	19	54	76	37	15	36	68	31
Manes.12G067800	PR-7j7	269	480	186	227	518	150	347	525	179	574	548	415	2095	2331	2744	7065	11315	8268	3104	3450	2862	254	511	178
Manes.13G059200	PR-7j8	228	225	298	382	257	369	368	167	630	394	244	414	397	216	313	429	183	363	581	309	204	501	203	107
Manes.05G206600	PR-7jL	0	0	0	0	0	0	0	0	0	0	0	0	0	0	0	0	0	0	0	0	0	0	0	0
Manes.18G039200	PR-7k1	1111	3525	1890	1732	4552	6300	1883	5103	4882	1679	3908	3856	1924	2587	2378	1538	3069	1404	2401	2275	1814	3711	5102	2952
Manes.13G123200	PR-7k2	116	192	188	131	50	46	75	24	178	94	58	46	59	10	49	28	3	39	55	13	16	101	180	96
Manes.05G175300	PR-7k3	504	3993	387	1332	3389	400	4594	3207	1577	3084	1467	4851	972	561	769	1051	735	1084	1507	1359	789	644	1484	654
Manes.18G039000	PR-7k4	129	68	39	160	91	163	145	71	200	279	65	203	301	54	120	123	38	68	172	35	36	158	136	172
Manes.05G175400	PR-7k5	20	25	13	15	28	10	33	15	28	21	30	32	21	18	16	38	3	10	37	23	23	16	41	34
Manes.01G088700	PR-7k6	16	16	9	16	16	4	13	20	7	32	41	16	26	30	22	30	54	18	30	46	16	7	8	13
Manes.17G027600	PR-7k7	11	3	4	11	15	5	13	5	8	11	6	5	17	6	5	8	4	7	15	7	3	17	11	17
Manes.06G020400	PR-7k8	2326	2552	2261	3859	3141	1673	2711	1435	2578	3113	2282	1953	2568	1299	1568	2995	1245	2320	5398	2620	2632	2921	3136	1724
Manes.14G157400	PR-7k9	2554	2654	2380	1773	1540	1396	1577	1432	1753	1670	1188	1321	1213	574	849	767	737	890	2120	1771	1921	1722	3245	2293
Manes.03G066700	PR-7k10	300	304	344	634	383	135	489	182	258	476	301	291	412	73	294	443	89	418	384	201	250	220	418	514
Manes.16G063000	PR-7k11	66	45	58	108	75	42	100	39	58	86	76	59	74	47	41	87	35	70	124	76	107	52	64	57
Manes.10G079600	PR-7kL1	1	3	3	4	1	1	1	2	2	1	0	3	1	6	1	7	0	4	1	1	4	2	0	2
Manes.18G039300	PR-7kL2	6	20	6	11	12	9	10	4	21	10	8	18	2	5	4	5	0	1	22	6	4	5	5	13
Manes.04G146100	PR-7l1	4679	7143	6680	6688	7963	5270	5899	7393	8221	6738	8221	6333	4297	3997	4274	4520	3463	3440	6257	3651	4530	7309	9197	5978
Manes.11G018900	PR-7l2	37	50	43	71	62	61	77	80	66	108	77	98	78	69	101	103	90	76	165	85	76	30	71	81
Manes.16G094900	PR-7l3	2313	3992	3016	4212	4099	1740	6135	2146	2601	6256	2971	5795	5252	1743	4033	5250	1096	4000	4888	2348	1791	2783	3411	2021
Manes.14G164700	PR-7l4	4	3	6	2	3	1	1	1	0	9	7	1	1	1	3	6	0	0	2	2	5	1	2	8
Manes.06G013200	PR-7l5	1406	1320	1589	2755	1447	1071	1626	979	1510	4501	2828	2277	5930	2859	9667	6869	2730	7378	9202	2970	3680	2854	3157	1965
Manes.06G139800	PR-7l6	3870	2992	3871	6295	5529	4651	5641	2172	5378	5914	3710	4925	6156	2762	4126	6401	1919	4459	6157	2602	3321	5097	4014	2866
Manes.13G113900	PR-7l7	1433	2604	1504	1850	3109	1638	2224	1820	3113	2871	2518	3567	3464	1889	2626	3458	1545	2545	5753	2405	2326	1863	2432	1779
Manes.18G044300	PR-7l8	2128	3688	5376	2990	4169	4124	4059	3342	5758	4355	3437	5363	2839	1929	3469	3697	2116	3103	4946	1838	3681	4263	6853	2318
Manes.06G013400	PR-7lL1	7	3	7	23	2	2	22	1	3	14	0	0	3	0	1	0	0	0	1	0	0	10	6	49
Manes.06G013300	PR-7lL2	0	2	0	1	0	0	0	0	0	0	0	0	0	0	0	0	0	0	0	0	0	0	0	0
Manes.18G101100	PR-7m	1045	1581	969	1302	1739	1386	1258	2041	1350	1855	2773	2166	2265	2635	2485	3768	3520	3085	3141	2571	1931	1913	3004	2546
Manes.04G153100	PR-7mL1	0	0	0	0	0	0	0	0	2	0	3	0	0	0	0	0	0	0	0	0	0	0	0	0
Manes.16G063100	PR-7mL2	14	16	8	36	11	13	27	6	17	34	23	5	18	5	12	37	10	32	49	14	20	16	19	10
Manes.10G048400	PR-8aL	0	1	0	0	2	0	0	0	0	0	0	0	0	0	0	0	0	0	1	1	0	0	0	0
Manes.10G048500	PR-8bL	0	0	0	1	0	0	1	0	0	0	0	0	4	0	0	0	0	0	0	0	5	1	1	0
Manes.10G048300	PR-8cL	0	0	0	0	0	0	0	0	0	0	0	0	0	0	0	0	0	0	0	0	0	0	2	0
Manes.07G097300	PR-8d	35	38	27	35	44	29	47	44	17	62	60	50	40	16	31	21	25	32	36	50	27	33	58	56
Manes.02G188800	PR-8e	16	5	17	5	11	8	14	11	7	9	21	1	7	7	11	15	30	23	15	15	10	8	10	25
Manes.06G155300	PR-8f1	30	53	5	12	58	6	30	43	18	80	112	46	69	64	53	12	31	33	40	29	14	24	55	28
Manes.06G155600	PR-8f2	12	7	9	14	10	7	11	13	13	13	18	12	21	8	1	19	25	12	31	21	16	5	20	14
Manes.05G027700	PR-8f3	10	17	21	22	20	12	22	17	20	60	25	46	34	34	42	73	28	36	110	29	22	44	43	37
Manes.06G155400	PR-8f4	8	17	2	4	16	11	9	4	7	7	10	9	6	5	5	16	5	7	20	5	4	21	32	10
Manes.06G155500	PR-8f5	164	358	135	160	261	163	160	226	133	151	391	131	175	212	130	177	214	136	349	297	101	391	885	273
Manes.15G104000	PR-9a	7	6	1	0	1	1	1	0	8	7	0	0	2	0	4	6	0	0	2	0	1	1	3	1
Manes.15G104100	PR-9b	4	5	0	3	6	2	3	0	1	1	1	1	0	0	3	0	12	11	2	5	4	0	3	4
Manes.15G104200	PR-9c	3	4	7	0	0	0	0	0	0	0	0	0	0	0	0	0	0	0	6	0	1	0	1	0
Manes.03G089700	PR-9d	39	15	24	87	29	43	108	24	31	119	51	39	66	43	36	86	12	10	72	57	20	100	57	23
Manes.15G104300	PR-9e	1777	2210	739	2639	2763	673	2616	1686	1469	4261	2903	3835	4496	3889	6590	5321	3874	5608	4606	3284	1582	1898	3590	984
Manes.12G130800	PR-9f1	71	88	71	76	26	19	40	15	133	119	14	119	89	14	63	31	14	63	65	1	15	46	92	30
Manes.13G096100	PR-9f2	85	88	79	94	105	46	84	95	93	163	271	176	414	307	561	737	1145	1213	204	377	217	49	86	43
Manes.14G093400	PR-9g1	3	3	20	2	6	12	13	8	32	9	29	30	5	12	22	5	9	42	3	7	68	1	4	58
Manes.06G077600	PR-9g2	0	3	19	1	6	8	12	6	30	12	14	19	5	5	18	2	10	46	1	16	39	3	5	41
Manes.08G172600	PR-9h1	2	0	0	0	0	0	0	0	0	2	0	0	0	0	0	0	0	0	5	0	2	1	1	2
Manes.09G115400	PR-9h2	0	0	0	0	0	0	0	1	0	0	0	0	0	0	0	0	0	0	0	0	0	0	0	0
Manes.07G138800	PR-9h3	556	886	854	637	503	433	555	288	1052	831	716	1019	683	477	779	1055	311	1326	1199	450	553	469	967	675
Manes.10G006000	PR-9h4	15	29	14	26	15	8	20	25	15	25	24	12	27	23	21	47	33	38	60	49	52	19	32	41
Manes.18G144800	PR-9h5	1171	2451	1291	1131	2506	2427	1174	2643	2000	1471	3593	3334	1213	4038	2595	1799	4638	2495	2337	4721	2705	1168	5319	1808
Manes.07G138600	PR-9h6	18	93	43	17	72	32	76	138	23	74	66	52	25	64	37	88	153	51	137	153	121	108	272	130
Manes.10G005800	PR-9h7	48	59	62	69	23	45	76	15	40	94	25	96	62	43	66	80	6	59	89	46	70	41	69	82
Manes.18G140400	PR-9h8	61	72	51	56	94	39	49	63	58	52	89	81	69	61	53	59	69	46	90	62	34	51	73	78
Manes.09G115300	PR-9h9	145	235	42	186	292	36	295	263	55	393	496	82	173	310	70	144	149	31	282	306	70	348	603	224
Manes.02G025800	PR-9h10	6	5	3	11	3	0	12	6	1	13	2	16	7	1	3	21	0	3	12	15	4	32	9	4
Manes.15G141900	PR-9h11	0	0	0	0	0	0	1	0	0	4	0	0	0	0	0	0	0	0	0	0	0	0	0	0
Manes.17G093300	PR-9h12	0	0	0	0	0	0	1	0	0	0	0	0	0	0	0	0	0	0	0	0	0	0	0	1
Manes.17G093200	PR-9h13	0	0	0	2	0	0	1	0	0	0	0	0	0	0	0	0	0	0	0	0	0	1	0	0
Manes.17G093100	PR-9h14	0	0	0	5	0	3	1	0	1	0	0	2	1	0	0	0	0	0	0	0	0	0	0	0
Manes.17G092900	PR-9h15	2	0	0	13	14	4	4	4	1	0	0	0	0	0	0	0	0	0	9	0	0	0	0	0
Manes.17G093000	PR-9h16	0	0	0	0	3	0	2	1	3	0	0	0	1	0	0	0	0	0	5	0	0	0	0	0
Manes.15G142000	PR-9h17	0	0	0	4	0	0	0	2	0	0	0	4	0	0	2	9	0	0	9	1	2	1	0	5
Manes.15G142100	PR-9h18	0	0	0	0	0	2	0	0	0	0	0	4	0	2	1	0	0	0	11	2	9	3	0	1
Manes.15G142200	PR-9h19	0	0	0	9	0	2	3	0	1	8	0	3	4	3	0	23	0	3	54	7	20	24	3	14
Manes.02G026300	PR-9h20	50	65	29	13	0	6	11	5	25	5	11	18	24	20	14	90	47	34	130	79	20	12	109	16
Manes.01G065500	PR-9h21	1	42	0	4	17	2	8	13	1	19	19	4	9	11	1	16	35	2	17	18	0	5	37	7
Manes.02G026000	PR-9hL1	0	0	0	0	0	0	0	0	0	0	0	0	0	0	0	0	0	0	0	0	0	0	0	0
Manes.02G026100	PR-9hL2	0	0	0	0	0	0	0	0	0	1	0	0	0	1	0	0	0	0	0	0	0	0	0	0
Manes.17G092800	PR-9hL3	0	0	0	2	1	0	1	0	0	0	0	0	0	0	1	0	0	0	0	0	0	0	0	0
Manes.02G025900	PR-9hL4	0	0	0	0	0	0	0	0	0	0	0	0	0	0	0	0	0	0	0	0	0	0	0	0
Manes.03G063400	PR-9i1	23	73	31	13	7	12	2	4	32	8	3	5	4	5	12	6	0	1	8	2	1	6	42	3
Manes.03G063300	PR-9i2	252	728	361	120	37	35	57	36	382	34	53	90	56	31	56	79	42	9	51	7	8	110	388	38
Manes.16G007300	PR-9i3	22116	32607	35146	34448	34895	41808	28681	23347	45337	29825	30153	41211	24611	18355	26602	30300	13346	30167	55778	21210	41161	39177	31693	39804
Manes.17G038800	PR-9i4	36	56	36	21	22	6	33	0	11	22	14	6	41	8	12	9	4	32	31	5	40	5	46	25
Manes.16G048800	PR-9i5	41	66	35	33	83	55	54	59	73	90	74	107	29	52	42	20	57	47	37	39	22	35	48	97
Manes.16G058800	PR-9i6	0	0	0	0	0	0	0	0	0	0	0	2	0	0	0	0	0	0	0	0	0	1	0	2
Manes.02G184800	PR-9j1	0	0	0	0	0	0	0	0	0	0	0	0	0	0	0	0	0	0	0	0	0	0	0	0
Manes.02G185000	PR-9j2	0	0	0	0	0	0	0	0	1	0	0	0	0	0	0	0	0	0	0	0	0	0	0	1
Manes.02G184700	PR-9j3	1	1	0	0	1	0	1	0	0	0	0	0	0	0	1	0	0	0	0	0	0	0	0	1
Manes.02G184600	PR-9j4	0	0	0	0	0	0	0	0	0	0	0	0	0	0	0	0	0	0	0	0	0	0	0	0
Manes.02G184500	PR-9j5	1	2	0	0	0	0	0	0	0	0	0	0	0	0	0	1	6	1	1	0	6	0	0	1
Manes.18G095800	PR-9j6	12	24	31	30	32	29	30	1	13	48	38	42	48	27	45	32	0	44	11	14	30	6	68	28
Manes.02G182500	PR-9j7	2546	1637	1119	2362	1567	927	2248	934	1868	3438	1973	2921	2787	2607	3916	2093	2184	2651	2325	2057	997	1746	2345	2410
Manes.18G094100	PR-9jL	5	7	6	7	9	5	8	6	5	11	9	10	3	6	1	8	7	3	2	0	11	3	2	18
Manes.14G132500	PR-9k1	154	250	75	100	233	57	67	224	83	67	209	82	84	147	32	125	167	39	111	209	12	116	400	85
Manes.03G084300	PR-9k2	50	23	16	8	8	0	17	4	9	12	25	18	33	27	7	22	16	12	17	40	4	1	61	1
Manes.01G030800	PR-9k3	0	1	0	0	0	0	0	0	0	0	0	0	0	0	0	0	0	0	0	0	0	0	0	0
Manes.05G107200	PR-9k4	16	93	7	119	88	15	167	15	40	125	51	493	49	6	16	8	2	4	35	5	7	7	20	9
Manes.02G174500	PR-9kL	11	18	14	24	13	10	17	7	13	19	17	17	8	12	13	14	4	4	58	10	22	13	13	39
Manes.08G152000	PR-9l1	0	0	0	0	0	0	0	0	0	0	0	0	0	0	0	0	0	0	0	0	0	0	0	0
Manes.06G129000	PR-9l2	1	0	2	1	1	0	0	0	1	0	0	0	0	0	0	0	0	0	3	0	0	2	0	0
Manes.11G126600	PR-9l3	128	162	121	161	234	111	142	140	136	219	256	210	154	156	159	161	144	116	166	159	128	105	188	185
Manes.11G163100	PR-9lL1	4	13	0	6	6	1	3	6	4	1	3	11	3	4	0	2	4	8	7	10	1	2	6	6
Manes.11G045000	PR-9lL2	4	0	0	0	0	0	0	1	0	0	0	0	1	0	1	0	1	3	4	0	0	3	1	0
Manes.11G046500	PR-9lL3	0	1	0	0	4	0	0	2	1	0	3	0	0	0	1	0	0	0	1	0	0	0	0	0
Manes.16G132400	PR-9m1	158	108	83	277	89	73	150	23	95	131	88	67	100	58	60	100	4	66	101	43	80	92	96	122
Manes.16G034800	PR-9m2	63	91	62	111	162	63	134	51	64	159	148	107	138	77	49	177	76	103	133	95	65	97	77	28
Manes.17G118100	PR-9m3	259	279	200	455	208	85	363	64	359	408	192	384	252	97	181	186	40	170	123	78	45	220	380	101
Manes.S057800	PR-9m4	470	840	437	1067	966	207	1361	392	482	1081	566	1153	536	206	369	718	187	446	811	418	259	361	612	229
Manes.05G091500	PR-9m5	0	0	0	0	3	0	0	0	3	0	0	0	3	0	0	3	0	0	0	0	0	1	0	1
Manes.06G101200	PR-9m6	2	0	0	0	0	0	0	0	0	0	0	0	0	0	0	0	0	0	0	1	0	0	1	1
Manes.15G161900	PR-9m7	0	1	2	1	0	3	2	7	7	4	2	15	3	5	4	7	0	11	7	1	21	12	3	26
Manes.S063900	PR-9m8	85	18	20	118	33	22	151	12	31	203	23	98	58	15	27	77	43	39	149	83	46	52	30	20
Manes.12G111100	PR-9m9	314	1457	163	1187	839	116	3390	1047	422	3334	608	2720	389	212	609	147	520	114	502	898	133	389	1159	434
Manes.13G113300	PR-9m10	31	158	16	40	82	13	38	65	20	35	69	47	29	32	43	27	46	19	46	35	30	35	63	38
Manes.14G069900	PR-9mL1	0	1	1	1	0	0	0	0	1	0	0	0	1	0	0	0	0	0	0	0	0	0	1	0
Manes.06G022100	PR-9mL2	0	0	0	0	0	0	0	0	0	0	0	0	0	0	0	0	0	0	0	0	0	0	0	0
Manes.01G044000	PR-9n1	0	0	0	0	0	0	0	0	0	0	0	0	0	0	0	0	0	0	0	0	0	0	0	0
Manes.04G107600	PR-9n2	0	0	0	4	13	0	0	2	2	0	0	0	1	0	0	0	2	0	0	0	0	0	0	0
Manes.02G109400	PR-9n20	47	92	74	0	0	0	0	0	0	0	0	3	0	0	2	3	0	0	1	0	0	0	0	1
Manes.04G107800	PR-9n3	0	0	0	0	1	0	0	0	0	0	0	0	0	0	0	0	0	0	1	1	0	0	0	0
Manes.15G018500	PR-9n4	0	0	0	0	0	0	0	0	0	0	0	0	0	0	0	0	0	0	0	0	0	0	0	0
Manes.03G189800	PR-9n5	0	0	0	0	0	0	0	0	0	0	0	0	0	0	0	0	0	0	0	0	0	0	0	0
Manes.05G069400	PR-9n6	0	0	0	1	0	0	0	0	0	0	0	2	0	1	1	1	0	0	0	0	0	0	0	1
Manes.05G069500	PR-9n7	0	0	0	0	0	0	0	0	0	0	0	0	0	0	0	0	0	0	0	0	0	0	0	0
Manes.05G069600	PR-9n8	2	2	0	0	2	0	0	0	0	1	1	2	3	0	4	2	0	0	1	0	1	0	0	1
Manes.15G018400	PR-9n9	0	0	1	0	0	4	1	1	3	0	1	5	0	1	3	0	0	1	0	1	10	0	0	4
Manes.12G076300	PR-9n10	1537	2336	1214	2359	3685	869	1708	1082	1502	1611	2274	1213	1537	1221	795	2223	1094	1336	3705	2502	1402	1713	2173	514
Manes.13G072600	PR-9n11	66	133	91	114	84	58	105	37	149	146	51	205	97	64	98	87	17	141	144	46	115	78	81	62
Manes.17G029100	PR-9n12	0	0	0	0	0	0	0	0	0	0	0	0	0	0	0	0	0	0	0	0	0	0	0	0
Manes.16G012900	PR-9n13	0	0	0	0	0	0	0	0	0	0	0	0	0	0	0	0	0	0	0	0	0	0	0	0
Manes.16G013000	PR-9n14	0	0	0	0	0	0	0	0	0	0	0	0	0	0	0	0	0	0	0	0	0	0	0	0
Manes.12G076200	PR-9n15	0	0	0	0	0	0	0	0	0	0	0	0	0	0	0	0	0	0	0	0	0	0	0	0
Manes.13G153900	PR-9n16	210	411	336	290	276	113	296	189	509	397	250	489	228	113	214	205	67	198	206	61	73	262	589	216
Manes.06G141700	PR-9n17	175	235	267	364	189	330	373	202	318	388	211	509	317	167	343	392	163	270	524	118	213	513	316	453
Manes.05G143900	PR-9n18	2	5	8	2	3	0	0	1	3	2	1	0	0	0	0	0	0	0	4	2	1	2	1	1
Manes.01G150200	PR-9n19	191	173	144	116	137	93	85	106	87	128	135	112	92	120	87	139	137	125	209	139	153	108	197	170
Manes.04G107900	PR-9nL1	1	0	0	0	0	0	1	0	0	0	0	0	0	0	0	0	0	0	0	0	0	0	0	0
Manes.15G018600	PR-9nL2	0	0	0	0	0	0	0	0	0	0	0	0	0	0	0	0	0	0	0	0	0	0	0	0
Manes.03G189900	PR-9nL3	0	0	1	2	0	2	5	0	10	3	3	6	0	1	2	0	0	0	2	1	5	1	2	5
Manes.13G103100	PR-9nL4	0	1	0	1	0	1	0	3	0	0	3	0	3	1	2	0	0	2	2	0	2	1	0	0
Manes.15G001400	PR-9o1	35	59	57	59	74	41	43	74	41	83	90	48	50	45	31	41	41	25	72	44	32	42	91	89
Manes.05G154800	PR-9o2	21	26	16	45	35	27	17	21	20	21	34	23	26	22	16	17	22	9	31	18	4	20	31	26
Manes.01G140100	PR-9o3	5	8	5	4	4	20	6	3	2	1	6	1	1	4	4	4	0	8	2	2	4	2	1	5
Manes.02G098400	PR-9o4	0	0	5	4	2	4	5	2	2	1	0	0	3	1	5	2	1	0	0	6	2	0	8	2
Manes.13G125300	PR-9p	30	16	12	38	1	6	35	8	17	22	4	10	15	9	23	9	7	15	12	2	5	32	67	5
Manes.15G103900	PR-9pL1	0	0	0	0	0	0	0	0	1	0	0	0	0	0	0	0	0	0	0	0	0	0	0	0
Manes.15G143300	PR-9pL2	0	0	0	0	0	0	0	0	0	0	0	0	0	0	0	0	0	0	0	0	0	0	0	0
Manes.08G043700	PR-9q	40	35	42	31	17	3	20	18	45	14	22	35	58	31	46	44	30	66	40	29	30	27	66	44
Manes.01G147300	PR-9r1	120	210	120	145	189	76	146	141	306	180	102	255	201	133	214	201	61	161	346	113	90	197	202	286
Manes.18G078800	PR-9r2	868	1005	682	1221	984	639	1293	1059	614	1739	1401	921	1303	962	1077	1141	921	813	1512	973	638	1156	1780	952
Manes.02G165100	PR-9r3	2759	3848	3477	4919	5047	4803	3230	3658	6565	3217	3466	4623	3217	2161	2377	1765	1600	1579	3692	1528	2490	3993	3186	3183
Manes.08G002700	PR-9r4	14	23	12	12	14	18	11	14	7	15	50	10	4	28	1	18	7	2	12	6	6	11	33	12
Manes.16G121900	PR-9r5	778	1089	1152	1229	1485	1223	973	1210	1393	1258	1463	1602	1217	1191	1258	1493	1389	1415	2017	1409	1795	1095	1033	1440
Manes.11G094500	PR-9r6	7381	12177	8601	11089	13622	11711	9435	13510	12069	10241	14547	10801	8932	8817	8389	9846	9546	9710	15354	9508	12890	10054	11476	12433
Manes.11G139700	PR-9r7	4802	5885	3426	13466	8251	7910	12071	9062	6644	12233	14137	8762	7679	6918	6017	10665	7323	6421	20309	8157	6785	10512	10957	12886
Manes.07G135200	PR-10a	58	335	45	59	553	60	171	400	244	120	269	296	114	140	125	81	101	69	42	53	39	90	287	74
Manes.10G007900	PR-10b	26	29	30	18	78	13	30	18	35	24	28	42	12	31	13	8	10	19	10	18	0	22	35	13
Manes.03G115300	PR-10cL	1	7	4	4	4	8	4	5	7	5	3	1	5	5	1	3	0	1	7	2	5	6	9	4
Manes.15G007700	PR-10d	29	67	6	12	105	9	23	40	10	37	114	14	22	121	37	33	139	13	70	236	36	17	99	21
Manes.03G200600	PR-10e	2	3	11	3	6	20	7	14	9	22	11	31	12	8	17	7	7	10	7	6	2	7	5	5
Manes.15G008400	PR-10f1	335	363	47	106	877	104	390	402	60	276	490	116	149	515	86	507	1032	71	754	1024	121	662	1350	164
Manes.03G200300	PR-10f2	13	11	10	15	8	6	6	7	22	14	23	20	12	8	9	4	10	1	7	4	4	17	7	19
Manes.03G200400	PR-10f3	2	2	1	0	0	1	2	2	0	4	1	2	1	0	0	1	1	0	0	2	0	1	3	2
Manes.15G008000	PR-10f4	5	5	0	1	5	0	0	1	2	0	1	4	0	5	2	0	16	2	3	1	1	0	11	7
Manes.15G008100	PR-10f5	800	1212	177	307	1260	239	378	983	211	563	1381	327	542	1336	379	417	1755	254	772	1060	417	465	850	559
Manes.03G200500	PR-10fL	2	0	2	1	4	3	3	1	2	2	7	5	6	8	6	7	8	4	5	4	1	0	1	4
Manes.15G008500	PR-10g1	1692	1749	1648	2173	2458	2941	1383	1036	2606	1249	2134	2131	1164	811	1292	1575	1047	1724	1550	1138	1387	1956	3501	1303
Manes.15G008600	PR-10g2	8	6	7	8	13	12	0	6	9	12	27	14	15	10	10	12	15	15	3	15	15	25	20	17
Manes.15G008700	PR-10g3	9	18	5	10	32	11	46	46	11	85	58	50	9	19	9	52	15	0	69	31	25	37	40	7
Manes.15G007800	PR-10h	0	2	0	0	0	0	1	0	0	0	0	0	0	0	0	2	0	0	0	0	0	0	0	0
Manes.15G007900	PR-10hL	0	0	0	0	0	0	0	0	0	0	0	0	0	0	0	0	0	0	0	0	0	0	0	0
Manes.05G089900	PR-10i1	5	22	11	8	8	29	15	7	32	12	11	73	14	6	113	23	2	102	84	6	100	78	36	424
Manes.05G090000	PR-10i2	4012	4097	2811	7096	6089	6395	6131	3114	8108	7831	7578	9924	11326	6666	8118	8838	3251	6169	9963	3351	4292	6454	4978	6324
Manes.15G130100	PR-10i3	101	93	94	77	74	100	59	69	259	37	88	177	73	44	76	118	29	152	103	53	46	100	168	84
Manes.08G096200	PR-10j1	0	0	0	0	0	0	0	0	0	0	0	0	0	0	1	0	0	0	0	0	0	0	0	0
Manes.09G110800	PR-10j2	92	408	71	184	922	77	406	433	424	763	765	730	455	291	314	120	192	76	129	237	23	153	455	39
Manes.14G141000	PR-11a	208	240	157	396	432	103	486	473	183	1053	998	466	791	640	881	1414	1182	963	1398	1081	355	470	524	139
Manes.16G127400	PR-11bL	0	2	1	5	0	0	0	0	1	2	2	2	1	0	0	1	0	4	0	0	0	1	0	2
Manes.14G144300	PR-11c	183	455	498	197	418	403	167	685	347	202	722	337	66	265	243	198	437	301	407	707	1093	264	595	732
Manes.14G111300	PR-11d1	29	30	29	12	19	19	32	24	32	33	32	25	27	23	22	49	20	29	54	24	30	60	51	41
Manes.14G111400	PR-11d2	19	87	13	30	1	30	76	128	3	64	4	16	44	29	9	515	49	8	330	175	135	794	101	206
Manes.08G171800	PR-14a	8883	15705	4305	9491	8531	11265	10894	16338	4729	10490	11548	8011	8225	11764	8542	8880	10335	5071	13069	10113	7211	11374	22368	35166
Manes.08G171900	PR-14b	36356	49918	17467	39469	38592	44265	41883	46723	20580	41657	45480	35432	34364	40422	35163	30914	27991	19675	45932	27035	25665	42962	56544	104183
Manes.09G117300	PR-14c	153	257	324	184	460	505	200	448	516	196	561	441	93	148	148	22	35	35	10	27	14	254	189	338
Manes.14G166500	PR-14d	40786	87734	26360	45158	66042	78555	44718	90545	57732	49579	71593	64468	47903	67952	45118	50992	44396	25321	54412	25319	25079	75632	100580	175232
Manes.05G054000	PR-14e	0	0	0	0	0	0	0	0	0	0	0	0	0	0	0	0	0	0	0	0	0	0	0	0
Manes.01G272800	PR-14eL1	0	0	0	0	0	0	0	0	0	0	0	0	0	0	0	0	0	0	0	0	0	0	0	0
Manes.05G054100	PR-14eL2	0	0	0	0	0	0	0	0	0	0	0	0	0	0	0	0	0	0	0	0	0	0	0	0
Manes.02G187100	PR-14eL3	0	0	0	0	0	0	0	0	0	0	0	0	0	0	0	0	0	0	0	0	0	0	0	0
Manes.05G053900	PR-14eL4	0	0	0	0	0	0	0	0	0	0	0	0	0	0	0	0	0	0	0	0	0	0	0	0
Manes.05G053700	PR-14eL5	0	0	0	0	0	0	0	0	0	0	0	0	0	0	0	0	0	0	0	0	0	0	0	0
Manes.05G053800	PR-14eL6	0	0	0	0	0	0	0	0	0	0	0	0	0	0	0	0	0	0	1	0	0	0	0	0
Manes.06G145100	PR-14f	0	0	0	0	0	0	0	1	0	0	0	0	0	0	0	0	0	0	0	0	0	3	0	0
Manes.05G079400	PR-14g1	4	42	44	0	3	31	41	8	64	22	37	68	11	39	42	4	5	63	1	38	163	4	12	133
Manes.03G176600	PR-14g2	43	72	43	40	70	31	74	74	82	81	118	61	40	74	32	84	67	81	96	123	160	64	117	158
Manes.15G030500	PR-14g3	123	139	163	152	152	148	162	213	178	234	227	287	185	143	232	188	229	308	423	271	436	147	232	529
Manes.14G126100	PR-14h	0	0	0	0	0	0	0	0	0	0	0	0	2	1	0	1	0	0	0	0	0	0	0	0
Manes.06G051500	PR-14hL1	0	0	0	0	0	0	0	0	0	0	0	0	0	0	0	0	0	0	0	0	0	0	0	0
Manes.06G051600	PR-14hL2	0	0	0	0	0	0	0	0	0	0	0	0	0	0	0	0	0	0	0	0	0	0	0	0
Manes.12G089100	PR-14i1	0	0	0	0	0	0	0	0	0	0	0	0	0	0	0	0	0	0	0	0	0	0	0	0
Manes.13G143800	PR-14i2	0	0	0	0	3	0	0	0	1	0	0	0	1	0	0	0	0	0	0	0	0	0	0	0
Manes.13G144000	PR-14i3	0	0	0	0	0	0	0	0	0	0	0	0	0	0	0	0	0	1	0	0	0	0	0	0
Manes.13G059000	PR-14j1	0	0	0	0	0	0	0	0	0	0	0	0	0	0	0	0	0	0	0	0	0	0	0	0
Manes.16G001900	PR-14j2	0	0	0	0	0	0	0	0	0	0	0	0	0	0	0	0	0	0	0	0	0	0	0	0
Manes.12G053100	PR-14jL1	0	0	0	0	0	0	0	0	0	0	0	0	0	0	0	0	0	0	0	0	0	0	0	0
Manes.12G053200	PR-14jL2	0	0	0	0	0	0	0	0	0	0	0	0	0	0	0	0	0	0	0	0	0	0	0	0
Manes.02G010200	PR-14k	1	4	3	1	4	1	2	6	0	7	5	2	1	16	1	6	7	5	2	12	0	2	20	1
Manes.01G246800	PR-14kL	0	0	0	0	0	0	1	0	0	0	0	0	0	0	0	0	0	0	0	0	0	0	0	0
Manes.13G030000	PR-14l	0	21	31	0	0	39	10	21	79	4	21	94	0	21	46	2	11	105	2	11	134	5	8	125
Manes.08G171700	PR-14m1	2047	3673	1115	2299	1691	4087	2633	2985	1109	3033	2006	2558	2810	3272	3987	2656	2063	2905	3744	895	2340	3475	3553	17284
Manes.S095100	PR-14m2	12	89	11	32	130	54	69	197	29	50	88	27	45	302	67	183	683	161	364	2169	320	145	327	174
Manes.01G236500	PR-15/16a	322	481	324	378	261	244	412	180	603	610	254	476	389	199	362	385	85	347	668	147	199	628	468	562
Manes.05G006700	PR-15/16b	229	297	230	234	171	112	240	109	264	292	204	222	205	129	159	145	33	112	344	109	101	288	206	203
Manes.14G072500	PR-15/16c	3	25	7	10	41	5	7	16	11	6	27	15	6	23	15	15	45	7	29	64	12	14	46	18
Manes.03G039900	PR-15/16d1	1488	1311	859	2842	3458	439	1496	255	981	1930	2358	697	3293	2027	610	3997	904	1428	2229	2659	400	1328	1308	91
Manes.16G096200	PR-15/16d2	7330	10517	8187	16927	21738	6173	12084	8141	12181	16374	19017	12237	16343	12005	7690	24044	9288	13212	24656	13866	6794	9772	10000	2626
Manes.04G144900	PR-15/16d3	4802	11705	5981	9118	18508	3601	8965	8235	8818	10484	11697	6939	5769	4096	2850	8765	4259	6444	12423	7791	3559	7414	8190	1121
Manes.11G020100	PR-15/16d4	5292	22021	5710	13053	30468	5092	25154	17502	15952	25086	20267	30426	10220	6901	4999	12856	6061	8392	11491	6772	4056	7272	7908	1122
Manes.01G089400	PR-15/16e1	0	0	0	0	2	0	0	0	0	0	0	0	0	0	0	0	0	0	0	0	0	0	0	0
Manes.01G089300	PR-15/16e2	0	0	0	0	0	0	0	0	0	0	0	0	0	0	0	0	0	0	0	0	0	0	0	0
Manes.04G002400	PR-15/16e3	0	10	0	2	0	1	1	0	0	0	1	0	2	4	1	0	3	0	6	1	3	1	1	0
Manes.01G089500	PR-15/16eL1	2	4	0	4	0	2	4	2	1	0	0	0	1	1	1	0	0	0	1	7	2	1	1	2
Manes.02G045600	PR-15/16eL2	0	0	0	0	0	0	0	0	0	0	0	0	0	0	0	0	0	0	0	0	0	0	0	0
Manes.04G002300	PR-15/16eL3	0	2	0	2	0	0	1	1	1	0	0	0	0	0	2	2	2	0	0	1	0	1	0	2
Manes.08G024600	PR-15/16f1	54	31	39	59	36	36	46	8	25	88	51	31	64	34	34	79	3	46	71	21	19	24	42	72
Manes.10G061300	PR-15/16f2	28	36	35	31	38	17	22	4	31	30	52	26	25	17	16	42	10	10	41	8	17	31	22	15
Manes.17G113900	PR-15/16g1	30	38	38	39	28	29	43	19	64	46	34	62	40	21	30	58	23	30	60	18	16	171	50	80
Manes.17G114000	PR-15/16g2	701	721	705	562	582	534	629	447	1341	966	745	754	894	452	590	916	423	655	1258	513	383	916	813	983
Manes.17G113800	PR-15/16g3	0	0	0	0	0	0	0	0	0	0	0	0	0	0	0	1	0	0	0	0	0	3	0	0
Manes.17G114100	PR-15/16g4	4	7	1	27	2	8	33	3	1	26	5	7	23	0	0	35	5	10	76	13	12	97	21	4
Manes.17G114200	PR-15/16g5	18	22	13	91	9	20	103	10	0	83	13	23	119	23	3	111	7	19	209	19	54	293	59	21
Manes.08G142900	PR-15/16hL1	0	2	0	0	2	0	2	0	0	0	0	4	0	0	0	0	0	0	0	0	0	0	4	0
Manes.08G146500	PR-15/16hL2	0	0	0	0	2	0	4	0	0	2	0	0	0	0	0	0	1	0	0	0	0	0	1	0
Manes.08G131400	PR-15/16iL1	0	0	0	0	0	0	0	1	0	0	0	0	0	0	0	0	0	0	0	0	0	3	0	0
Manes.08G130600	PR-15/16iL2	0	0	0	0	0	0	0	0	0	0	0	0	0	0	0	0	0	0	0	0	0	0	0	0
Manes.08G130800	PR-15/16iL3	0	0	0	0	0	0	0	1	0	0	0	0	0	0	0	0	0	0	0	0	0	0	0	0
Manes.08G131500	PR-15/16iL4	0	0	0	0	0	0	0	0	0	0	0	0	0	0	0	0	0	0	0	0	0	0	0	0
Manes.08G146700	PR-15/16iL5	0	0	0	0	0	0	0	0	0	0	0	0	0	0	0	0	0	0	0	0	0	0	0	0
Manes.08G143200	PR-15/16iL6	0	0	0	0	0	0	0	0	0	0	0	0	0	0	0	0	0	0	0	0	0	0	0	0
Manes.08G130000	PR-15/16iL7	0	0	0	0	0	0	0	0	0	0	0	0	0	0	0	0	0	0	0	0	0	0	0	0
Manes.08G130500	PR-15/16j1	0	3	3	0	0	0	0	0	2	0	3	5	1	1	2	0	0	13	0	2	8	0	0	8
Manes.08G131600	PR-15/16j2	0	6	3	0	0	1	1	0	1	0	1	3	1	0	2	0	0	4	0	1	4	0	0	10
Manes.08G131800	PR-15/16j3	0	13	15	2	3	1	2	0	1	3	1	25	5	5	10	0	0	31	0	1	33	0	2	55
Manes.08G130300	PR-15/16j4	0	89	74	1	25	20	26	0	14	10	27	154	6	31	56	13	0	215	3	11	173	1	11	238
Manes.08G131100	PR-15/16j5	5	275	217	5	65	53	74	0	39	50	106	440	54	155	207	23	0	685	2	26	556	9	39	709
Manes.08G131700	PR-15/16j6	0	18	9	0	4	3	4	2	5	3	6	29	2	12	11	8	1	48	0	2	46	0	3	57
Manes.08G131000	PR-15/16j7	0	52	36	0	6	7	6	0	12	4	13	50	7	35	26	8	1	91	0	6	93	1	2	113
Manes.08G129900	PR-15/16j8	1	9	10	0	0	1	3	0	1	0	0	13	2	5	5	0	0	17	0	1	19	1	1	32
Manes.08G130400	PR-15/16j9	0	16	12	0	7	2	5	0	9	1	4	17	3	10	10	4	0	34	0	3	32	0	1	40
Manes.08G143100	PR-15/16j10	0	3	0	0	1	1	1	0	2	0	4	2	1	0	3	1	0	7	0	1	6	0	0	7
Manes.08G130200	PR-15/16j11	0	5	1	0	0	0	2	0	0	0	1	2	1	0	0	1	0	6	0	1	6	0	1	6
Manes.08G131300	PR-15/16j12	1	3	5	0	2	5	0	3	8	5	6	5	2	4	5	0	1	25	0	4	18	0	1	11
Manes.08G130700	PR-15/16j13	0	5	16	0	1	4	2	3	8	3	2	15	0	2	5	0	0	18	0	8	21	0	1	19
Manes.08G130900	PR-15/16j14	1	21	13	0	0	5	1	7	9	10	22	16	3	10	8	3	0	53	0	6	46	0	3	34
Manes.08G143600	PR-15/16jL1	0	0	0	0	0	0	0	0	0	0	0	0	0	0	0	0	0	0	0	0	0	0	0	0
Manes.08G130100	PR-15/16jL2	0	0	0	0	0	0	0	0	0	0	0	0	0	0	0	0	0	0	0	0	0	0	0	0
Manes.08G143300	PR-15/16jL3	0	0	0	0	0	0	0	0	0	0	0	0	0	0	0	0	0	0	0	0	0	0	0	0
Manes.08G143000	PR-15/16jL4	0	0	0	0	0	0	0	0	0	0	0	0	0	0	0	0	0	0	0	0	0	0	0	0
Manes.08G131200	PR-15/16jL5	0	1	2	0	0	0	2	0	2	0	0	3	0	0	2	0	0	14	0	0	2	0	1	9
Manes.08G143400	PR-15/16jL6	0	0	0	0	0	0	1	1	0	0	0	2	0	0	0	0	0	0	0	0	1	0	0	2
Manes.14G124400	PR-15/16k	0	0	0	0	0	0	0	0	0	0	0	0	0	0	0	0	0	0	0	0	0	0	0	0
Manes.06G058500	PR-15/16kL1	0	0	0	0	0	0	0	0	0	0	0	0	0	0	0	0	0	0	0	0	0	0	0	0
Manes.14G124500	PR-15/16kL2	0	0	0	0	0	0	0	0	0	0	0	0	0	0	0	0	0	0	0	0	0	0	0	0
Manes.06G058400	PR-15/16kL3	0	0	0	0	0	0	0	0	0	0	0	0	0	0	0	0	0	0	0	0	0	0	0	0
Manes.01G194800	PR-15/16l1	71	64	59	84	57	10	73	25	121	108	72	94	40	35	59	41	13	64	115	35	20	107	116	66
Manes.06G128500	PR-15/16l2	33	24	34	48	44	22	39	20	70	46	20	40	39	17	38	30	7	10	68	21	13	43	40	36
Manes.14G042800	PR-15/16lL	0	3	1	0	0	1	3	0	3	2	0	0	3	0	1	1	1	0	0	3	4	0	2	0
Manes.08G106400	PR-15/16m1	1065	1947	851	1044	1410	460	1294	1283	797	1774	2231	1354	781	790	723	725	539	403	1087	1254	499	881	2608	937
Manes.09G182300	PR-15/16m2	123	133	84	137	93	37	97	25	146	101	38	110	105	45	149	65	23	61	129	56	73	32	138	125
Manes.11G141600	PR-15/16n	1	2	1	0	0	0	1	1	2	6	1	4	1	0	0	0	1	0	2	4	0	4	2	5
Manes.S013800	PR-17a	153	413	74	71	379	78	122	307	115	250	426	110	172	325	101	104	544	130	235	275	116	63	211	97
Manes.S020200	PR-17b	1	10	1	0	5	1	1	3	2	3	12	0	1	8	3	1	2	2	0	1	1	4	2	0
Manes.07G071700	PR-17c	52	166	46	44	119	50	66	95	35	80	106	53	37	70	66	55	105	33	106	80	36	87	75	105
Manes.S020100	PR-17d1	10	7	1	5	22	0	12	8	3	19	30	24	48	51	49	98	108	68	69	45	14	15	15	7
Manes.02G084700	PR-17d2	1292	1288	1337	1313	1615	1441	873	1334	1905	822	1005	1023	556	440	294	89	64	20	314	124	195	1533	1583	1223
Manes.07G071600	PR-17dL	0	0	0	0	0	0	0	0	0	0	0	0	0	0	0	0	0	0	0	0	0	0	0	0

## Sheet: Table S11
Table S11. log2FC and FDR values of DEGs in COL2246 after JA treatmenta
		0.5 h		1 h		2 h		4 h		8 h		12 h		24 h
Gene	Annotation	log2FC	FDR	log2FC	FDR	log2FC	FDR	log2FC	FDR	log2FC	FDR	log2FC	FDR	log2FC	FDR
Manes.06G026900	PR-1c2	0.28	0.88	-0.54	0.74	-1.8	0.014	-3.95	4.5e-10	-4.91	2.7e-15	-4	2.5e-10	-0.7	0.55
Manes.06G027000	PR-1c3	0.31	0.68	0.29	0.7	0.55	0.16	1.19	0.00016	1.87	4.8e-10	1.81	2.7e-09	0.32	0.58
Manes.13G133200	PR-1c4	-0.14	0.88	-0.02	0.99	0.14	0.78	0.49	0.15	0.92	0.0031	1.08	0.00047	0.37	0.48
Manes.12G050400	PR-2d3	-0.17	0.87	0.87	0.094	1.28	0.0014	2.21	8.2e-10	3.52	2.3e-24	1.75	2e-06	-0.4	0.56
Manes.18G145400	PR-2e3	0.24	0.58	-0.2	0.68	-0.41	0.095	0.22	0.37	0.84	1.7e-05	1.15	2.4e-09	0.07	0.88
Manes.S014200	PR-2e7	-1.07	0.21	0.05	0.98	-1.02	0.079	-1.17	0.024	-1.11	0.033	-1.06	0.045	-1.28	0.051
Manes.08G073400	PR-2e8	-0.07	0.94	0.16	0.86	0.64	0.05	1.34	9.9e-07	1.84	2.9e-12	1.1	9.6e-05	-0.11	0.86
Manes.15G067000	PR-2g1	0.47	0.48	1.22	0.0007	1.51	3.8e-06	2	8.4e-11	1.4	8.7e-06	0.23	0.58	0.46	0.38
Manes.12G069700	PR-2g2	-0.47	0.71	-0.17	0.93	-0.83	0.2	-1.2	0.029	-0.37	0.58	0.05	0.95	-1	0.19
Manes.15G132800	PR-2h5	0.58	0.33	1.51	5.9e-06	0.93	0.008	0.08	0.86	-0.59	0.092	-1.27	8.8e-05	-0.33	0.57
Manes.17G026100	PR-2h6	-0.05	0.97	0.65	0.29	1.2	0.0032	1.19	0.0019	0.28	0.57	0.65	0.13	0.35	0.61
Manes.16G005900	PR-2h7	-0.69	0.04	0.28	0.57	-0.16	0.65	-0.88	0.00021	-1.23	5.9e-08	-0.9	0.00013	-0.9	0.0012
Manes.11G162000	PR-2i4	0.3	0.77	1.26	0.0073	1.85	3.8e-06	1.77	4.9e-06	1.87	9.4e-07	1.4	0.00047	0.24	0.76
Manes.01G056000	PR-2i5	-0.14	0.85	0.08	0.93	-0.03	0.95	0.35	0.24	1.6	1.3e-10	2.25	5.5e-20	-0.11	0.84
Manes.17G070500	PR-2i6	0.07	0.96	0.72	0.35	0.11	0.89	-1.34	0.0064	-3.53	2.7e-11	-3.17	7.8e-10	-0.52	0.52
Manes.15G121900	PR-2i7	-0.95	0.3	-1.2	0.079	-1.17	0.041	-1.37	0.0085	-1.81	0.00032	-2.19	1.4e-05	-1.19	0.081
Manes.07G116500	PR-2j5	2.5	0.0012	2.96	1.3e-05	2.31	0.00071	2.04	0.0019	1.95	0.0031	2.34	0.00034	2.09	0.0087
Manes.16G107700	PR-2k2	-0.62	0.61	-0.33	0.84	-0.89	0.19	-1.63	0.0038	-0.31	0.67	-0.04	0.96	-0.71	0.43
Manes.04G067800	PR-3c1	-0.39	0.73	-0.11	0.95	-0.6	0.32	-0.58	0.27	-0.81	0.11	-1.24	0.0098	-0.31	0.73
Manes.04G067900	PR-3c2	-0.55	0.47	-0.01	0.99	-0.75	0.098	-0.51	0.24	-0.64	0.13	-1.18	0.0025	-0.35	0.62
Manes.11G128300	PR-3g4	0.35	0.74	-0.43	0.65	-1.05	0.028	-1.6	0.00015	-1.77	2.1e-05	-1.1	0.014	-0.13	0.89
Manes.09G152300	PR-4c1	0.08	0.96	-0.56	0.59	-0.79	0.2	-1.19	0.024	-0.7	0.21	-1.05	0.05	-0.3	0.76
Manes.08G135100	PR-4c3	-0.37	0.53	-0.11	0.91	-0.67	0.037	-0.63	0.036	-0.7	0.017	-1.08	0.00014	-0.52	0.22
Manes.01G146900	PR-5a	-0.12	0.93	0	1	-1.07	0.028	-1.91	7.5e-06	-2.47	2.8e-09	-1.42	0.0013	-0.61	0.39
Manes.02G105400	PR-5b	0.13	0.91	2.01	2.2e-06	3.76	2.5e-22	4.42	5.6e-31	3.7	3.3e-22	0.98	0.025	-0.13	0.89
Manes.11G095900	PR-5c	-0.52	0.61	-0.31	0.81	-0.77	0.18	-0.83	0.1	0.41	0.48	0.31	0.61	-1.21	0.046
Manes.14G170800	PR-5h2	-0.58	0.48	-0.32	0.77	-0.51	0.34	-0.72	0.11	-0.52	0.27	-0.85	0.055	-1.1	0.039
Manes.02G025200	PR-5i1	2.65	0.2	0.08	0.99	0.13	0.96	1.89	0.17	1.27	0.39	1.66	0.24	3.34	0.034
Manes.01G146800	PR-5k2	-1.22	0.45	-0.63	0.77	-1.38	0.16	-2.49	0.003	-3.96	2.3e-06	-4.06	1.8e-06	-1.31	0.3
Manes.05G146200	PR-5k4	0.37	0.8	2.38	3.4e-05	2.8	2.4e-07	2.88	4e-08	2.18	4.3e-05	1.92	0.00047	0.72	0.42
Manes.18G012700	PR-5k5	0.48	0.71	1.95	0.00096	1.6	0.0051	1.59	0.0031	1.15	0.04	1.55	0.0046	0.38	0.71
Manes.15G175600	PR-5m2	-0.68	0.53	-0.51	0.66	-0.55	0.42	-0.27	0.68	0.01	0.99	-1.19	0.03	-1.19	0.098
Manes.01G200000	PR-6a	-0.13	0.88	-1.02	0.0027	-1.67	1.1e-08	-2.24	1.6e-15	-2	8.2e-13	-1.53	9.6e-08	-0.25	0.65
Manes.04G150200	PR-7a	-0.68	0.33	-0.28	0.78	-0.77	0.085	-1.11	0.004	-1.53	3.7e-05	-1.86	4.5e-07	-0.83	0.11
Manes.11G013600	PR-7b	-0.1	0.94	1.04	0.061	1.01	0.034	1.35	0.0014	1.12	0.0097	0.9	0.048	0.22	0.8
Manes.04G074500	PR-7c	-0.55	0.11	0.02	0.99	0.4	0.13	1	3.4e-06	1.2	1.1e-08	0.79	0.00038	-0.32	0.38
Manes.16G106100	PR-7f3	-0.1	0.95	-0.32	0.8	-0.41	0.54	-0.3	0.62	-0.46	0.42	-1.33	0.0057	-0.52	0.52
Manes.12G038100	PR-7f5	-0.32	0.63	-0.63	0.14	-1.05	0.00078	-1.72	2.1e-09	-1.84	9.5e-11	-1.44	6.8e-07	-0.06	0.92
Manes.18G010600	PR-7h1	-0.53	0.63	-0.33	0.81	-0.58	0.37	-1.4	0.0054	-1.31	0.0091	-3.61	7.1e-14	-1.29	0.044
Manes.04G153200	PR-7h3	-0.18	0.8	-0.26	0.67	-0.57	0.066	-0.76	0.0054	-0.95	0.00036	-1.56	2e-09	-0.01	0.99
Manes.11G010100	PR-7h4	-0.6	0.41	-0.34	0.7	-0.62	0.18	-0.15	0.76	1.08	0.0035	1.73	1.3e-06	-0.52	0.39
Manes.17G062600	PR-7j1	0.31	0.83	0.73	0.43	1.33	0.019	1.73	0.00064	2.5	2.3e-07	2.28	3.9e-06	0.09	0.94
Manes.01G267200	PR-7j2	-1.04	0.089	-0.36	0.71	-0.99	0.029	-1.39	0.00051	-1.07	0.0094	-1.4	0.00054	-0.82	0.15
Manes.16G104900	PR-7j3	-0.54	0.53	-0.62	0.39	-1.05	0.022	-0.96	0.026	-1.35	0.00096	-0.7	0.13	-0.12	0.9
Manes.05G206800	PR-7j5	-0.44	0.73	-0.56	0.61	-1.28	0.029	-0.75	0.19	0.11	0.89	-0.18	0.8	-0.73	0.37
Manes.12G081800	PR-7j6	-0.49	0.51	-0.93	0.065	-1.23	0.0022	-1.49	8.6e-05	-0.39	0.35	-0.52	0.19	-0.89	0.071
Manes.12G067800	PR-7j7	-0.57	0.38	0.19	0.85	-0.02	0.97	1.51	4e-06	4.11	1.5e-41	2.86	4e-20	-0.54	0.31
Manes.13G123200	PR-7k2	-0.92	0.56	-0.35	0.89	-0.73	0.48	-1.56	0.048	-2.22	0.0033	-2.53	0.00084	-1.42	0.2
Manes.01G088700	PR-7k6	-0.04	0.98	-0.62	0.6	0.19	0.82	0.97	0.064	1.04	0.042	-0.06	0.94	0.2	0.86
Manes.14G157400	PR-7k9	-0.86	0.0082	-0.72	0.024	-1.15	7.8e-06	-1.9	3.6e-15	-1.86	5.9e-15	-1.02	5.2e-05	-0.19	0.7
Manes.11G018900	PR-7l2	0.17	0.88	0.43	0.6	1.09	0.0085	1.26	0.00093	1.28	0.00069	1.47	8.7e-05	0.37	0.6
Manes.06G013200	PR-7l5	-0.34	0.75	0.26	0.84	-0.15	0.83	1.24	0.0042	2.18	7.5e-08	1.55	0.00025	0.2	0.82
Manes.13G113900	PR-7l7	-0.12	0.83	0.72	0.0024	0.02	0.97	0.35	0.13	0.97	1e-06	1.16	4.6e-09	-0.03	0.96
Manes.18G044300	PR-7l8	-0.31	0.8	-0.69	0.41	-1.72	0.0005	-0.81	0.12	-0.59	0.29	-0.54	0.34	-0.07	0.95
Manes.18G101100	PR-7m	0.66	0.068	0.2	0.75	0.67	0.013	1.48	2.7e-10	1.57	8.9e-12	1.25	1.2e-07	0.92	0.0014
Manes.05G027700	PR-8f3	0.26	0.88	-0.08	0.98	0.92	0.21	1.55	0.0094	1.26	0.04	1.48	0.015	0.21	0.87
Manes.15G104300	PR-9e	0.94	0.2	1.37	0.0072	2.33	4.7e-08	3.31	3.3e-16	3.01	7.8e-14	2.52	9e-10	1.39	0.0082
Manes.13G096100	PR-9f2	-0.05	0.97	0.45	0.54	0.43	0.39	2.01	7.7e-09	3.06	4.5e-20	1.2	0.0011	-0.48	0.44
Manes.10G006000	PR-9h4	0.18	0.91	-0.21	0.91	0.08	0.94	0.12	0.87	0.59	0.33	1.12	0.04	0.45	0.65
Manes.02G026300	PR-9h20	-1.19	0.39	0.75	0.62	1.54	0.052	1.47	0.045	1.83	0.0099	0.86	0.29	0.44	0.75
Manes.03G063400	PR-9i1	-0.9	0.69	-0.74	0.77	-0.81	0.56	-2.52	0.014	-2.36	0.02	-4.16	7.9e-05	-1.71	0.24
Manes.03G063300	PR-9i2	-1.26	0.4	-1.1	0.43	-1.23	0.2	-2.56	0.0011	-2.71	0.00046	-4.11	6.3e-08	-1.8	0.088
Manes.17G038800	PR-9i4	-0.83	0.76	-1.09	0.65	-1.3	0.36	-2.35	0.042	-1.04	0.43	-1.44	0.25	-1.05	0.58
Manes.02G182500	PR-9j7	-0.15	0.88	0.48	0.46	1.03	0.0069	1.32	0.00014	1.12	0.0014	0.27	0.54	0.24	0.73
Manes.16G034800	PR-9m2	-0.53	0.66	-0.65	0.52	-1.25	0.035	-1.29	0.018	-0.39	0.56	-0.38	0.56	-1.47	0.03
Manes.17G118100	PR-9m3	-0.65	0.22	0.22	0.79	-0.18	0.71	-0.52	0.12	-0.49	0.15	-1.48	8.7e-07	-1.1	0.0025
Manes.S057800	PR-9m4	-0.87	0.29	0.68	0.4	-0.18	0.82	-0.15	0.81	0.03	0.97	-0.21	0.74	-1.21	0.044
Manes.12G111100	PR-9m9	-0.35	0.9	2.41	0.042	1.57	0.16	1.63	0.1	-0.25	0.85	-0.01	0.99	0.39	0.85
Manes.13G153900	PR-9n16	-0.68	0.38	-0.11	0.94	-0.62	0.23	-0.66	0.14	-0.92	0.031	-1.68	3e-05	-0.87	0.12
Manes.01G150200	PR-9n19	-0.41	0.52	-1.01	0.006	-0.95	0.0041	-1.39	5.2e-06	-1.04	0.00071	-0.6	0.068	-0.68	0.11
Manes.02G109400	PR-9n20	-6	0.0065	-2.83	0.23	-2.06	0.3	-2.91	0.078	-2.87	0.082	-2.84	0.089	-2.29	0.34
Manes.02G165100	PR-9r3	-0.09	0.92	-0.25	0.74	-0.66	0.056	-1.16	8.8e-05	-1.45	5.2e-07	-1.27	1.6e-05	-0.56	0.21
Manes.07G135200	PR-10a	-0.41	0.75	1.39	0.03	0.16	0.86	0.1	0.89	-0.54	0.39	-1.36	0.012	-0.03	0.98
Manes.10G007900	PR-10b	-0.61	0.66	-0.01	1	-0.91	0.23	-1.09	0.095	-1.11	0.089	-1.58	0.013	-0.19	0.89
Manes.15G008500	PR-10g1	0.37	0.72	-0.17	0.9	-1.02	0.029	-1.49	0.00034	-1.1	0.01	-1.02	0.021	0.13	0.89
Manes.15G008700	PR-10g3	1.44	0.44	1.9	0.16	1.94	0.075	2.15	0.028	0.93	0.42	0.91	0.43	1.85	0.17
Manes.15G130100	PR-10i3	0.45	0.81	-0.59	0.75	-0.83	0.39	-0.64	0.46	-1.03	0.21	-1.82	0.017	-0.69	0.59
Manes.09G110800	PR-10j2	0.93	0.44	2.41	0.00031	1.88	0.0044	1.71	0.0064	0.66	0.38	0.28	0.74	0.77	0.45
Manes.14G141000	PR-11a	0.45	0.59	1.48	0.00031	2.45	2e-11	3.33	2.5e-21	2.87	2.4e-16	2.35	5e-11	0.83	0.12
Manes.14G144300	PR-11c	0.08	0.96	-0.54	0.6	-0.4	0.57	-1.32	0.0082	-1.15	0.024	-0.38	0.53	0.11	0.92
Manes.14G111400	PR-11d2	1.3	0.57	-0.03	0.99	0.34	0.86	1.52	0.2	1.48	0.22	1.43	0.24	3.31	0.011
Manes.09G117300	PR-14c	0.38	0.83	0.21	0.93	-0.92	0.29	-1.33	0.062	-2.11	0.0017	-3.53	7.8e-08	-1.27	0.2
Manes.S095100	PR-14m2	2.19	0.39	1.71	0.5	1.88	0.27	3.63	0.0074	4.2	0.0015	4.18	0.0019	2.72	0.15
Manes.16G096200	PR-15/16d2	-0.28	0.74	0.22	0.83	-0.18	0.75	-0.48	0.22	0.6	0.11	0.55	0.15	-1.13	0.0057
Manes.11G020100	PR-15/16d4	-0.76	0.51	0.68	0.55	-0.18	0.85	-1.31	0.028	-0.45	0.53	-0.84	0.2	-1.63	0.023
Manes.10G061300	PR-15/16f2	-0.76	0.44	-0.71	0.43	-1.13	0.046	-0.82	0.13	-0.45	0.44	-0.33	0.59	-0.93	0.2
Manes.17G113900	PR-15/16g1	-0.12	0.94	0.19	0.91	-0.13	0.88	0.25	0.7	0.36	0.57	0.21	0.75	1.49	0.011
Manes.17G114100	PR-15/16g4	1.5	0.58	2.8	0.094	0.83	0.66	0.1	0.96	1.76	0.21	1.71	0.23	4.08	0.0054
Manes.17G114200	PR-15/16g5	0.57	0.85	2.04	0.24	0.49	0.79	0.03	0.99	1.12	0.41	1.21	0.36	3.17	0.024
Manes.08G106400	PR-15/16m1	-0.31	0.81	-0.25	0.87	-0.86	0.14	-1.03	0.047	-1.19	0.019	-0.59	0.3	-0.21	0.85
Manes.07G071700	PR-17c	-0.32	0.84	-0.09	0.97	-1.21	0.079	-1.24	0.049	-1.68	0.0055	-1.83	0.0026	-0.39	0.74
Manes.S020100	PR-17d1	0.55	0.74	1.68	0.032	1.69	0.012	2.95	3e-07	3.59	1.2e-10	2.35	7.7e-05	1.99	0.007
Manes.02G084700	PR-17d2	-0.13	0.94	-0.44	0.72	-0.94	0.13	-2.21	1.4e-05	-4.4	1.3e-19	-2.98	2e-09	-0.27	0.8
a DEGs were identified by comparisons of PR gene expression values at 0 h to 0.5-24 h and had a log2FC >1 or < -1 and an FDR < 5%.

## Sheet: Table S12
Table S12. log2FC and FDR values for PR genes detected in COL2246 after JA treatment
		0.5 h		1 h		2 h		4 h		8 h		12 h		24 h
Gene	Annotation	log2FC	FDR	log2FC	FDR	log2FC	FDR	log2FC	FDR	log2FC	FDR	log2FC	FDR	log2FC	FDR
Manes.07G050400	PR-1a	1.90148	0.34911	1.14505	0.629783	0.938147	0.548099	0.534837	0.711961	1.00745	0.454364	0.183159	0.912329	2.16491	0.166768
Manes.06G026900	PR-1c2	0.282019	0.880694	-0.544113	0.741715	-1.7993	0.0136218	-3.95304	4.49975e-10	-4.91073	2.73196e-15	-4.00098	2.53771e-10	-0.699048	0.548302
Manes.06G027000	PR-1c3	0.309705	0.680396	0.291327	0.7003	0.549754	0.158437	1.19152	0.000157064	1.86795	4.83881e-10	1.80558	2.69214e-09	0.319498	0.576561
Manes.13G133200	PR-1c4	-0.136009	0.877847	-0.0237036	0.986889	0.143016	0.775879	0.49354	0.148029	0.918453	0.00307137	1.07992	0.00046531	0.369719	0.47731
Manes.08G000600	PR-1c5	0.0253832	0.99146	-1.08911	0.427652	-0.805387	0.430436	-0.64377	0.476727	-0.317821	0.75457	0.692118	0.434087	0.442628	0.760413
Manes.03G202900	PR-2c1	-0.243945	0.7862	-0.14903	0.901134	-0.448026	0.334353	0.2967	0.490788	0.269812	0.547506	-0.423256	0.30898	0.252433	0.709707
Manes.08G054400	PR-2c2	0.38166	0.782471	0.394385	0.790318	0.00584907	0.995317	0.488838	0.459381	0.363171	0.609763	0.353258	0.617067	1.31824	0.0694887
Manes.13G051800	PR-2d2	-0.621387	0.447172	0.206563	0.875039	-0.0467732	0.952627	-0.0358845	0.954041	0.423315	0.392089	0.236783	0.661745	-0.316445	0.688067
Manes.12G050400	PR-2d3	-0.174996	0.873188	0.866987	0.0943459	1.27829	0.00135298	2.20652	8.24943e-10	3.51959	2.3389e-24	1.74642	1.96742e-06	-0.397494	0.557537
Manes.02G225300	PR-2e2	-0.244621	0.6845	-0.23409	0.697968	-0.692618	0.0146359	-0.800057	0.00209898	-0.0798063	0.828036	0.0576817	0.877829	-0.530975	0.147356
Manes.18G145400	PR-2e3	0.243231	0.584431	-0.197274	0.681593	-0.407653	0.0946985	0.217548	0.367166	0.843078	1.65801e-05	1.14539	2.44862e-09	0.0672865	0.881849
Manes.03G054500	PR-2e4	0.548864	0.617118	0.781153	0.35063	0.832768	0.168108	0.79679	0.144273	0.254067	0.70554	0.346832	0.585129	0.554216	0.514961
Manes.16G088700	PR-2e5	0.0591812	0.966843	0.342777	0.747568	-0.198351	0.774419	0.301109	0.567418	0.430032	0.393748	-0.0365624	0.955459	0.358506	0.649032
Manes.09G142500	PR-2e6	0.261548	0.539309	0.244493	0.547485	0.289448	0.26325	0.359463	0.102407	-0.22582	0.351571	-0.513776	0.0159184	0.267661	0.419217
Manes.S014200	PR-2e7	-1.07323	0.207156	0.0490799	0.982306	-1.01774	0.0785215	-1.17053	0.0240594	-1.10933	0.0327161	-1.06036	0.045398	-1.27719	0.050713
Manes.08G073400	PR-2e8	-0.0655495	0.943955	0.157626	0.861886	0.641274	0.0503365	1.34281	9.86516e-07	1.84236	2.93111e-12	1.09667	9.57939e-05	-0.112106	0.859415
Manes.09G085100	PR-2e9	-0.225845	0.792697	-0.32326	0.671828	-0.701294	0.0702691	-0.602304	0.0957917	-0.146928	0.747224	0.1809	0.68112	-0.39026	0.488745
Manes.09G077900	PR-2e10	-0.427995	0.531604	-0.5112	0.362702	-0.777459	0.0361438	-0.381317	0.313764	-0.00453338	0.992516	0.384787	0.309956	-0.306913	0.603073
Manes.15G067000	PR-2g1	0.469475	0.477113	1.21966	0.000700002	1.51247	3.75202e-06	2.00442	8.41485e-11	1.40018	8.68658e-06	0.229557	0.583747	0.46289	0.377142
Manes.12G069700	PR-2g2	-0.471581	0.70754	-0.169393	0.927714	-0.834493	0.199067	-1.20012	0.0289195	-0.371341	0.58359	0.0461162	0.954779	-1.00124	0.192715
Manes.13G066200	PR-2g3	-0.327241	0.814843	0.436283	0.737915	-0.0292392	0.978196	-0.355973	0.593608	0.334665	0.627964	0.293271	0.67572	-0.245911	0.824273
Manes.15G106900	PR-2h1	-0.341287	0.700368	-0.146093	0.90844	0.00543951	0.994029	-0.391196	0.37072	0.0101358	0.986863	0.104786	0.844316	-0.482149	0.428521
Manes.16G053400	PR-2h2	-0.352603	0.547758	-0.179081	0.821235	-0.433228	0.210186	-0.448991	0.142074	0.155308	0.672861	0.578986	0.0501247	-0.0163479	0.981427
Manes.02G077200	PR-2h3	-0.624404	0.546941	0.0329034	0.988972	-0.726479	0.243391	-0.945785	0.0735489	-0.649812	0.252056	-0.547527	0.351142	-0.740301	0.341983
Manes.17G081900	PR-2h4	0.267389	0.835322	0.231202	0.880802	-0.45674	0.496039	-0.471685	0.408825	-0.543592	0.336856	-0.337521	0.57897	0.583483	0.459995
Manes.15G132800	PR-2h5	0.582772	0.328099	1.50559	5.85916e-06	0.927195	0.00799678	0.0795893	0.86044	-0.594401	0.0918124	-1.26768	8.78082e-05	-0.327978	0.569132
Manes.17G026100	PR-2h6	-0.0467225	0.969325	0.651677	0.286374	1.19698	0.00323173	1.19204	0.00188054	0.281004	0.565838	0.645712	0.127955	0.352903	0.613321
Manes.16G005900	PR-2h7	-0.687209	0.0395604	0.275756	0.570592	-0.162213	0.650732	-0.876345	0.000205174	-1.23364	5.89517e-08	-0.904808	0.000132102	-0.897172	0.00123946
Manes.06G056900	PR-2i1	0.0583548	0.93355	-0.140661	0.829865	-0.228136	0.465737	0.0257659	0.938773	-0.0151415	0.965692	0.318386	0.216036	0.166803	0.700807
Manes.11G056300	PR-2i2	-0.191763	0.912434	0.0716711	0.97802	-0.343988	0.697671	0.0438169	0.960007	0.710932	0.280543	0.269944	0.727165	0.233274	0.849042
Manes.04G113100	PR-2i3	-0.397115	0.787099	0.185253	0.925792	-0.245661	0.792311	0.287414	0.694803	0.0118998	0.989368	-0.311007	0.678416	0.0150953	0.992063
Manes.11G162000	PR-2i4	0.296254	0.769032	1.25965	0.00733896	1.84908	3.76757e-06	1.76958	4.8854e-06	1.87425	9.41724e-07	1.39672	0.000465314	0.239949	0.763523
Manes.01G056000	PR-2i5	-0.135449	0.854382	0.0816842	0.932308	-0.0321754	0.949377	0.354579	0.241287	1.60209	1.31226e-10	2.24783	5.45265e-20	-0.11364	0.842459
Manes.17G070500	PR-2i6	0.0743423	0.960097	0.724922	0.34952	0.111064	0.892621	-1.34081	0.00636127	-3.53222	2.73749e-11	-3.1654	7.76686e-10	-0.52145	0.51714
Manes.15G121900	PR-2i7	-0.948363	0.300627	-1.19958	0.0794382	-1.1723	0.04102	-1.36817	0.00849917	-1.80913	0.000317464	-2.19201	1.36306e-05	-1.19144	0.0807039
Manes.05G160600	PR-2j1	-0.184813	0.780963	-0.151001	0.849283	-0.301028	0.393074	-0.227716	0.474273	-0.00592336	0.988911	0.0330098	0.933911	0.0101164	0.988117
Manes.17G100600	PR-2j2	-0.292365	0.644578	-0.169252	0.83753	-0.543353	0.100509	-0.461041	0.134438	-0.133199	0.728291	0.0296071	0.945764	-0.154129	0.785926
Manes.15G163900	PR-2j3	0.0216144	0.987527	0.189397	0.887192	-0.115775	0.871839	-0.00727183	0.991015	-0.305537	0.560035	-0.150961	0.793664	0.375977	0.615937
Manes.01G173700	PR-2j4	-0.977678	0.180544	0.0185555	0.992635	-0.285141	0.667414	-0.366925	0.492091	-0.211742	0.722468	-0.432923	0.413117	-0.795606	0.224032
Manes.07G116500	PR-2j5	2.50028	0.00122803	2.96464	1.25407e-05	2.31057	0.000709692	2.04354	0.00189964	1.94504	0.00310432	2.33796	0.000337749	2.09108	0.00867772
Manes.01G040000	PR-2j8	-0.297819	0.773836	0.188773	0.885939	-0.0809829	0.913117	-0.19941	0.708685	0.166468	0.764822	-0.169673	0.760424	0.0444444	0.964714
Manes.05G125000	PR-2k1	-0.49784	0.780963	0.996744	0.428682	-0.156018	0.901781	-0.488227	0.583117	-0.804886	0.336453	-1.14796	0.147917	-1.28804	0.22434
Manes.16G107700	PR-2k2	-0.624328	0.60736	-0.329772	0.840191	-0.887128	0.194121	-1.62676	0.00381234	-0.314195	0.669317	-0.0424676	0.96028	-0.713538	0.432957
Manes.03G028200	PR-2k3	-0.572628	0.373753	-0.171804	0.871585	0.557925	0.169088	0.96213	0.00416137	0.973208	0.0034854	0.920945	0.00686874	-0.398664	0.481438
Manes.12G113200	PR-2l	-0.201522	0.935622	0.165574	0.959278	-0.500716	0.684305	-0.726416	0.454889	-0.188012	0.874599	-0.732779	0.458549	-0.659554	0.664282
Manes.04G065700	PR-3a	-1.17052	0.47411	0.186627	0.951773	-0.487474	0.692238	-0.299161	0.782949	-0.37241	0.733502	-0.98063	0.298116	-0.484255	0.761419
Manes.04G067800	PR-3c1	-0.386923	0.73262	-0.105958	0.95261	-0.597109	0.3223	-0.582928	0.271339	-0.809892	0.10882	-1.23753	0.009803	-0.312784	0.727583
Manes.04G067900	PR-3c2	-0.554532	0.473443	-0.0101779	0.994563	-0.749639	0.0982713	-0.514832	0.239168	-0.637113	0.133833	-1.18376	0.00249034	-0.353379	0.615114
Manes.11G106100	PR-3d	0.0580562	0.983813	-0.0850376	0.982795	-0.825788	0.505735	-1.04823	0.306172	-0.896481	0.402618	-0.948752	0.370947	0.412891	0.823507
Manes.05G008400	PR-3e	0.920551	0.679777	0.0979694	0.982135	-0.885646	0.519362	0.0273113	0.985552	1.22085	0.270408	0.197093	0.889056	0.746612	0.683988
Manes.05G195100	PR-3f1	-0.144647	0.861947	0.0389849	0.976754	0.165015	0.722024	0.747551	0.0146965	0.864851	0.00385336	0.90774	0.00265027	0.564288	0.194326
Manes.15G006000	PR-3f2	-1.17071	0.0935704	-0.362404	0.753465	-0.492377	0.428682	-0.150785	0.809597	-0.250402	0.681355	-0.475426	0.38635	-0.378928	0.658581
Manes.S045100	PR-3g1	1.6439	0.219901	1.86729	0.0732858	0.688942	0.538029	-0.447007	0.661537	-0.461574	0.659636	-0.334132	0.758737	-0.036188	0.985302
Manes.11G130700	PR-3g2	0.463783	0.685427	-0.197697	0.905917	-0.72361	0.245152	-0.721793	0.189637	-0.932748	0.0787606	-0.402913	0.510943	0.564842	0.497476
Manes.11G128200	PR-3g3	0.483248	0.66035	-0.130378	0.941628	-0.727256	0.231563	-0.726836	0.177639	-0.862427	0.101842	-0.360536	0.554496	0.604489	0.449228
Manes.11G128300	PR-3g4	0.349297	0.740289	-0.434202	0.648751	-1.05457	0.0277567	-1.60079	0.000154439	-1.76912	2.10538e-05	-1.1006	0.0136571	-0.12869	0.893257
Manes.08G078600	PR-3i1	-0.0549912	0.967084	-0.07235	0.966641	-0.457937	0.399802	-0.419934	0.378572	-0.538719	0.244436	-0.740431	0.0940078	-0.360471	0.628408
Manes.18G145000	PR-3i2	0.234944	0.930869	0.108955	0.978432	-0.583922	0.668	-0.0780067	0.95361	0.0696538	0.95976	-0.226579	0.860576	0.168748	0.93519
Manes.18G145900	PR-3i3	-0.0835269	0.95602	-0.228443	0.883298	-0.327129	0.649398	-0.0334413	0.963684	0.243912	0.705811	0.220524	0.735236	1.12119	0.0796354
Manes.S012500	PR-3i4	-0.178193	0.879132	-0.11605	0.938888	-0.483368	0.378765	-0.181477	0.740789	0.0874409	0.88515	-0.381809	0.447892	0.51875	0.446091
Manes.18G146000	PR-3i6	0.218404	0.903062	-0.231934	0.911361	-0.143993	0.893887	0.240413	0.766724	0.393921	0.613832	0.0659301	0.943526	1.00571	0.271027
Manes.18G146200	PR-3i7	0.383712	0.831936	-0.662781	0.672772	-0.280548	0.802741	0.0870536	0.930034	0.0736556	0.942576	-0.365518	0.683938	0.716738	0.536528
Manes.08G135400	PR-4b	-1.35397	0.487878	-0.534188	0.85444	-1.16249	0.3583	-0.957249	0.396684	1.03541	0.355571	0.91682	0.421987	-0.104647	0.964288
Manes.09G152300	PR-4c1	0.0847734	0.957019	-0.561796	0.592342	-0.793615	0.199599	-1.19021	0.0242282	-0.697081	0.214656	-1.05159	0.0496841	-0.301208	0.758026
Manes.08G135200	PR-4c2	1.1666	0.648582	-0.301814	0.943389	0.0209331	0.993039	1.07482	0.42761	1.50814	0.244986	0.857621	0.548638	2.1985	0.178319
Manes.08G135100	PR-4c3	-0.372303	0.528833	-0.110208	0.910004	-0.670714	0.0371803	-0.62763	0.0361253	-0.70006	0.0173432	-1.07994	0.000136833	-0.523449	0.216195
Manes.01G146900	PR-5a	-0.123252	0.926625	0.00300721	0.999704	-1.0743	0.0284397	-1.91304	7.51793e-06	-2.46783	2.79734e-09	-1.4225	0.00130977	-0.607637	0.388806
Manes.02G105400	PR-5b	0.133665	0.914853	2.01374	2.24174e-06	3.76491	2.46461e-22	4.42073	5.61869e-31	3.69653	3.27693e-22	0.983746	0.0251972	-0.130685	0.888906
Manes.11G095900	PR-5c	-0.521151	0.613278	-0.309609	0.812933	-0.774848	0.175766	-0.831203	0.10101	0.414154	0.475364	0.305931	0.611115	-1.21355	0.0459402
Manes.05G146000	PR-5d1	-0.234094	0.815875	0.146035	0.908132	0.498564	0.272256	0.897376	0.0123745	0.168818	0.728291	0.0515682	0.924526	-0.433815	0.497153
Manes.18G012600	PR-5d2	-0.377944	0.638965	-0.765395	0.141064	-0.44594	0.335969	-0.0590479	0.906401	0.0182119	0.973509	-0.379858	0.36325	-0.271892	0.686763
Manes.01G050400	PR-5e	-0.161723	0.906405	0.198502	0.895611	0.304579	0.653395	-0.611934	0.246586	-0.0995695	0.881038	-0.00379735	0.995964	-0.166584	0.867655
Manes.06G007400	PR-5h1	-0.430857	0.643723	-0.0948727	0.95261	-0.707228	0.157896	-0.486393	0.308856	0.584015	0.211086	0.768142	0.0864677	-0.914465	0.108144
Manes.14G170800	PR-5h2	-0.584094	0.482016	-0.317995	0.766329	-0.513826	0.343361	-0.717036	0.110497	-0.524163	0.272541	-0.851197	0.054934	-1.09869	0.0388065
Manes.02G025200	PR-5i1	2.64854	0.201198	0.0764009	0.98985	0.12639	0.95782	1.88579	0.167731	1.27199	0.392605	1.66099	0.242514	3.33963	0.0338099
Manes.01G064200	PR-5i3	-0.376887	0.752767	0.0663216	0.975424	-0.498294	0.451327	-0.22666	0.722164	-0.149344	0.828307	-0.0372817	0.959944	0.202241	0.84453
Manes.01G064300	PR-5i4	-0.747786	0.509491	0.0323622	0.989947	-0.606956	0.413274	-0.18192	0.807729	-0.172854	0.823437	-0.19276	0.802348	0.409544	0.693786
Manes.02G028400	PR-5i5	0.515543	0.745985	0.148187	0.952771	-0.389588	0.699004	-0.583478	0.463682	-0.401128	0.637243	-0.258688	0.772875	0.692087	0.528879
Manes.02G025100	PR-5i6	0.758743	0.741363	0.0633334	0.988972	0.233081	0.888268	0.0804782	0.954561	-0.395875	0.760975	-0.753951	0.523181	1.22734	0.41798
Manes.02G028300	PR-5i7	1.06397	0.68376	0.431491	0.91071	1.22278	0.421374	0.552745	0.708183	0.69983	0.633517	0.319439	0.844316	1.5071	0.405371
Manes.02G160200	PR-5j1	-0.16844	0.917715	0.0469509	0.985092	-0.0488347	0.963474	-0.0818352	0.917727	0.567057	0.383482	0.171809	0.82506	0.0843542	0.947141
Manes.02G160300	PR-5j2	0.290935	0.881449	0.910423	0.466465	0.292071	0.795152	0.459391	0.590462	0.824315	0.292035	0.0440792	0.966411	0.871806	0.429858
Manes.07G014800	PR-5j3	-0.0151007	0.99146	-0.023039	0.990956	0.064113	0.934039	-0.246339	0.65085	0.637817	0.173681	0.186393	0.746098	0.0385453	0.971025
Manes.10G130700	PR-5j4	-0.399735	0.796299	0.205731	0.918873	-0.625262	0.440317	-0.219572	0.780069	0.71344	0.273441	0.467326	0.50619	-0.367628	0.750829
Manes.04G072700	PR-5k1	0.0499479	0.971995	-0.361738	0.747196	-0.750848	0.169796	-0.693861	0.161899	-0.162721	0.796277	0.307418	0.591862	0.498039	0.515166
Manes.01G146800	PR-5k2	-1.22347	0.450762	-0.626751	0.766329	-1.38388	0.162851	-2.49288	0.00298521	-3.95507	2.31789e-06	-4.06257	1.80067e-06	-1.30523	0.30253
Manes.02G105300	PR-5k3	-0.174949	0.88784	-0.498784	0.56677	0.244886	0.710929	0.270306	0.61657	0.455535	0.370954	0.090253	0.885474	-0.0287171	0.978901
Manes.05G146200	PR-5k4	0.365392	0.798377	2.38208	3.40691e-05	2.80019	2.39699e-07	2.87654	4.02772e-08	2.178	4.32189e-05	1.91567	0.000468334	0.722742	0.420147
Manes.18G012700	PR-5k5	0.480935	0.706111	1.94828	0.000958939	1.60164	0.00507044	1.58905	0.00312485	1.15166	0.0403861	1.546	0.00456119	0.378164	0.713471
Manes.11G132100	PR-5m1	0.129261	0.945758	0.983116	0.330614	0.730967	0.366725	0.300404	0.708259	0.680419	0.348355	0.114022	0.900473	-0.360292	0.766467
Manes.15G175600	PR-5m2	-0.676673	0.532022	-0.51263	0.658435	-0.551717	0.424542	-0.270149	0.677937	0.0088647	0.990652	-1.18535	0.0300085	-1.18859	0.0981757
Manes.18G030000	PR-5n	-0.720128	0.611136	-0.182656	0.937527	-0.793272	0.345891	-0.687154	0.359177	-0.419363	0.611093	-0.628493	0.41362	-0.971465	0.335973
Manes.12G003800	PR-5o1	0.283271	0.765527	-0.129737	0.923934	-0.215333	0.717594	-0.106672	0.839674	-0.190147	0.709631	-0.333363	0.475334	-0.0752083	0.932821
Manes.07G118500	PR-5o2	0.811819	0.737248	1.31624	0.466984	0.336006	0.840559	0.173595	0.902276	0.689152	0.585634	-0.00997671	0.99533	0.107208	0.965396
Manes.09G094100	PR-5o3	-0.273861	0.805425	-0.116502	0.940499	-0.382367	0.523898	-0.612806	0.199968	0.035712	0.956022	-0.487341	0.330285	-0.444223	0.552202
Manes.01G200000	PR-6a	-0.132989	0.875463	-1.01912	0.00270095	-1.67496	1.10932e-08	-2.23792	1.58479e-15	-1.99935	8.19142e-13	-1.53197	9.55529e-08	-0.249936	0.654784
Manes.15G037300	PR-6c	0.0409948	0.980688	-0.572353	0.583169	-0.404864	0.567575	-0.574373	0.31623	-0.758977	0.168063	-0.747754	0.178766	-0.170977	0.87321
Manes.04G150200	PR-7a	-0.684107	0.331365	-0.281815	0.782284	-0.768202	0.0849587	-1.11344	0.00399746	-1.53178	3.73249e-05	-1.86198	4.54952e-07	-0.834906	0.113907
Manes.11G013600	PR-7b	-0.103116	0.938271	1.03939	0.060981	1.00868	0.0336765	1.35391	0.00137392	1.11596	0.00971497	0.896163	0.0477763	0.215772	0.804893
Manes.04G074500	PR-7c	-0.549953	0.108912	0.0151882	0.988956	0.401246	0.13154	0.999072	3.36958e-06	1.20098	1.07621e-08	0.786367	0.000384218	-0.315516	0.375272
Manes.05G041400	PR-7e	-0.642411	0.214977	-0.0458799	0.972635	-0.477016	0.205446	-0.457479	0.175758	-0.294597	0.425594	-0.65957	0.0417566	-0.940488	0.0119032
[truncated: 140 more rows]

[truncated: 2 more sheets: Table S13, Table S14]
