# Supplementary material for: Genome-wide analyses of cassava Pathogenesis-related (PR) gene families reveal core transcriptome responses to whitefly infestation, salicylic acid and jasmonic acid
Source: BMC Genomics. 2020 Jan 29;21:93. doi: 10.1186/s12864-019-6443-1 (PMC6990599; doi:10.1186/s12864-019-6443-1)
Supplement: Supplementary file 4 — Additional file 4 Table S15. Expression profile clusters for PR responses to whitefly feeding. Table S16. Expression profile clusters for PR responses to whitefly, SA and JA. [file 12864_2019_6443_MOESM4_ESM.xlsx]

## Sheet: Table S15
Table S15. Expression profile clusters for PR responses to whitefly feedinga
Cluster	Cluster size (# genes)	Cluster parameters				Number of DEGs
		COL2246	COL1468	60444	TME3	COL2246	COL1468	60444	TME3
1	33	+	+	+	+	28	22	19	23
2	4	+	+	-	-	3	0	0	1
3	7	+	+	-	+	5	4	2	1
4	5	+	+	+	-	5	0	2	1
5	1	+	-	+	-	1	0	0	0
6	4	+	-	+	+	4	0	2	2
7	4	+	-	-	+	1	2	1	0
8	17	+	-	-	-	2	13	10	1
9	62	-	-	-	-	31	55	39	28
10	7	-	-	+	+	4	1	2	1
11	3	-	-	+	-	0	1	1	2
12	11	-	-	-	+	5	5	10	0
13	3	-	+	+	+	1	1	1	1
14	1	-	+	-	-	1	0	0	1
15	4	-	+	+	-	0	0	2	2
16	1	-	+	-	+	1	0	1	0
a Heatmaps of these data appear in Fig. 2.

## Sheet: Table S16
Table S16. Expression profile clusters for PR responses to whitefly, SA, and JAa
Cluster	Cluster size (# genes)	Cluster parametersb			Number of DEGs
		WF	SA	JA	WF	SA	JA
1	35	+	+	+	25	16	22
2	26	+	-	-	11	12	20
3	7	+	-	+	5	1	3
4	2	+	n.d.	+	2	0	0
5	2	+	n.d.	-	1	0	1
6	5	+	n.d.	n.d.	5	0	0
7	48	-	-	-	27	20	26
8	13	-	+	+	7	7	9
9	3	-	+	-	1	0	2
10	8	-	-	+	5	2	3
11	1	-	n.d.	-	1	0	1
12	2	-	n.d.	n.d.	2	0	0
a Heatmaps with data are found in Fig. 4. b Not detected (n.d.)
