# Supplementary material for: Genome-wide analyses of cassava Pathogenesis-related (PR) gene families reveal core transcriptome responses to whitefly infestation, salicylic acid and jasmonic acid
Source: BMC Genomics. 2020 Jan 29;21:93. doi: 10.1186/s12864-019-6443-1 (PMC6990599; doi:10.1186/s12864-019-6443-1)
Supplement: Supplementary file 7 — Additional file 7. Mean log2FC of SA and/or JA DEGs. [file 12864_2019_6443_MOESM7_ESM.xlsx]

## Sheet: Additional file 7
Additional file 7. Mean log2FC of SA and/or JA DEGsa
Regulatory Group	Gene	SA (log2FC)	JA (log2FC)
SA	PR-2e4	-0.342857	0.587813
	PR-3e	0.691429	0.332106
	PR-3f2	-1.06857	-0.468719
	PR-5n	-1.10571	-0.628933
	PR-6c	-0.475714	-0.455472
	PR-7h2	0.27	0.149764
	PR-7h5	-0.954286	-0.295617
	PR-9k4	-0.484286	-0.651608
	PR-10i2	0.571429	0.0769882
	PR-15/16b	-0.801429	-0.554027
JA	PR-1c4	-0.0699761	0.405714
	PR-2g2	-0.635384	-0.57
	PR-2h6	-0.166826	0.61
	PR-2j5	0.900061	2.31286
	PR-2k2	-0.814656	-0.647143
	PR-3c1	-0.372035	-0.577143
	PR-3c2	-0.358778	-0.57
	PR-3g4	-0.559031	-0.818571
	PR-4c1	-0.271146	-0.644286
	PR-4c3	-0.326336	-0.582857
	PR-5c	-0.444539	-0.417143
	PR-5h2	-0.678354	-0.657143
	PR-5i1	1.34348	1.57429
	PR-5m2	-0.835575	-0.625714
	PR-7b	0.261663	0.791429
	PR-7c	0.141516	0.362857
	PR-7j5	-0.455886	-0.547143
	PR-7j6	-0.659495	-0.848571
	PR-7k6	0.238078	0.24
	PR-7l2	0.599514	0.867143
	PR-7l7	0.210121	0.438571
	PR-7l8	-0.318535	-0.675714
	PR-9i1	n.d.	-1.88571
	PR-9i4	-1.53892	-1.3
	PR-9j7	-0.052589	0.615714
	PR-9m2	0.16042	-0.851429
	PR-9m4	-0.337615	-0.272857
	PR-9m9	0.00143831	0.77
	PR-9n20	n.d.	-3.11429
	PR-10g1	-0.309597	-0.614286
	PR-10g3	1.12697	1.58857
	PR-10i3	-0.366192	-0.735714
	PR-10j2	0.426565	1.23429
	PR-11c	-0.218971	-0.514286
	PR-11d2	0.820505	1.33571
	PR-15/16d2	0.250633	-0.1
	PR-15/16d4	-0.162009	-0.641429
	PR-15/16f2	-0.805019	-0.732857
	PR-15/16g1	-0.0483118	0.321429
	PR-15/16g4	n.d.	1.82571
	PR-15/16g5	1.32664	1.23286
	PR-17c	-0.510609	-0.965714
SA/JA co-regulated	PR-1c2	-1.36	-2.23143
	PR-1c3	0.527143	0.905714
	PR-2d3	1.24429	1.29429
	PR-2e3	0.421429	0.272857
	PR-2e7	-0.58	-0.951429
	PR-2e8	0.962857	0.7
	PR-2g1	0.551429	1.04143
	PR-2h7	-0.63	-0.64
	PR-2i4	1.04571	1.24143
	PR-2i5	0.574286	0.571429
	PR-2i6	-1.57571	-1.09429
	PR-2i7	-1.67714	-1.41143
	PR-5a	-1.17857	-1.08571
	PR-5b	1.00714	2.12429
	PR-5k2	-2.33571	-2.15
	PR-5k4	0.892857	1.89286
	PR-5k5	0.718571	1.24286
	PR-6a	-0.814286	-1.26286
	PR-7a	-1.05286	-1.00857
	PR-7f3	-0.475714	-0.491429
	PR-7f5	-0.892857	-1.00857
	PR-7h1	-1.28571	-1.29286
	PR-7h3	-0.547143	-0.612857
	PR-7h4	0.334286	0.0828571
	PR-7j1	0.43	1.28143
	PR-7j2	-0.782857	-1.01
	PR-7j3	-1.00286	-0.762857
	PR-7j7	1.45571	1.07714
	PR-7k2	-1.90143	-1.39
	PR-7k9	-1.14429	-1.1
	PR-7l5	0.83	0.705714
	PR-7m	0.631429	0.964286
	PR-8f3	0.792857	0.8
	PR-9e	0.667143	2.12429
	PR-9f2	0.911429	0.945714
	PR-9h4	0.204286	0.332857
	PR-9i2	-3.01857	-2.11
	PR-9m3	-0.667143	-0.6
	PR-9n16	-0.765714	-0.791429
	PR-9n19	-0.752857	-0.868571
	PR-9r3	-0.37	-0.777143
	PR-10a	-0.212857	-0.0985714
	PR-10b	-0.761429	-0.785714
	PR-11a	1.28857	1.96571
	PR-14c	-1.07429	-1.22429
	PR-14m2	2.07	2.93
	PR-15/16m1	-0.592857	-0.634286
	PR-17d1	1.65	2.11429
	PR-17d2	-1.57	-1.62429
SA/JA reciprocally regulated	PR-2h5	-0.37	0.13
	PR-9h20	-1.31	0.814286
a PR genes in this table were DEGs at one or more time points after SA and/or JA treatments. Fold-change values displayed are the mean value across all time points. PR genes that were not detected after a treatment (< 20 counts) are indicated by n.d. The data used to calculate mean values are found in Additional file 3: Table S7 and S11.
