# Supplementary material for: Genome-wide analyses of cassava Pathogenesis-related (PR) gene families reveal core transcriptome responses to whitefly infestation, salicylic acid and jasmonic acid
Source: BMC Genomics. 2020 Jan 29;21:93. doi: 10.1186/s12864-019-6443-1 (PMC6990599; doi:10.1186/s12864-019-6443-1)
Supplement: Supplementary file 8 — Additional file 8. Whitefly-responsive DEGs: Temporal expression programs and hormone-response clusters. [file 12864_2019_6443_MOESM8_ESM.xlsx]

## Sheet: Table S20
Additional file 8. Whitefly-responsive DEGs: Temporal expression programs and hormone-response clusters
Time of Whitefly Regulation	Gene	PR Gene Family	Hormone-Response Clustera
Early (1-7 dpi)	PR-1e	1	6
	PR-7h1	7	7
	PR-15/16f2	15	7
	PR-15/16g2	15	7
Persistent (1-22 dpi)	PR-10j2	10	1
	PR-9m9	9	1
	PR-7j7	7	1
	PR-9e	9	1
	PR-9f2	9	1
	PR-10d	10	1
	PR-10i1	10	1
	PR-1a	1	1
	PR-3g1	3	1
	PR-9h5	9	1
	PR-10a	10	2
	PR-7j3	7	2
	PR-9h20	9	3
	PR-9h21	9	4
	PR-1b	1	6
	PR-14b	14	7
	PR-15/16f1	15	7
	PR-2e9	2	7
	PR-9m1	9	7
	PR-9r7	9	8
	PR-2e10	2	9
	PR-1c4	1	10
	PR-9f1	9	10
	PR-3i2	3	11
Late (14-22 dpi)	PR-10f1	10	1
	PR-10g3	10	1
	PR-11d2	11	1
	PR-14m2	14	1
	PR-2c2	2	1
	PR-2i1	2	1
	PR-2i4	2	1
	PR-4c2	4	1
	PR-5b	5	1
	PR-5i1	5	1
	PR-5i7	5	1
	PR-5k5	5	1
	PR-7i2	7	1
	PR-8f1	8	1
	PR-9h9	9	1
	PR-10f5	10	2
	PR-17a	17	2
	PR-17c	17	2
	PR-3d	3	2
	PR-3g2	3	2
	PR-3g3	3	2
	PR-3g4	3	2
	PR-7k3	7	2
	PR-7k9	7	2
	PR-2j3	2	3
	PR-5i6	5	3
	PR-8f5	8	3
	PR-9l3	9	3
	PR-15/16c	15	4
	PR-9k2	9	5
	PR-17b	17	6
	PR-8f4	8	6
	PR-9b	9	6
	PR-14a	14	7
	PR-15/16j5	15	7
	PR-1c2	1	7
	PR-2g2	2	7
	PR-2h3	2	7
	PR-2j4	2	7
	PR-2k2	2	7
	PR-2l	2	7
	PR-3i4	3	7
	PR-5c	5	7
	PR-5h1	5	7
	PR-5h2	5	7
	PR-7a	7	7
	PR-7e	7	7
	PR-7f5	7	7
	PR-7j5	7	7
	PR-7k10	7	7
	PR-7k2	7	7
	PR-7l3	7	7
	PR-9h3	9	7
	PR-1c3	1	8
	PR-2e8	2	8
	PR-2i2	2	8
	PR-7b	7	8
	PR-7c	7	8
	PR-7l2	7	8
	PR-2k3	2	10
	PR-5m1	5	10
	PR-9h7	9	10
	PR-10g2	10	12
	PR-9r4	9	12
a Hormone-response clusters are visualized in Fig. 4.
