# Supplementary material for: Genome-wide analyses of cassava Pathogenesis-related (PR) gene families reveal core transcriptome responses to whitefly infestation, salicylic acid and jasmonic acid
Source: BMC Genomics. 2020 Jan 29;21:93. doi: 10.1186/s12864-019-6443-1 (PMC6990599; doi:10.1186/s12864-019-6443-1)
Supplement: Supplementary file 9 — Additional file 9 PR gene expression values (log2FC) during biotic stress. This table compiles DEGs identified in response to: SA, JA and whitefly (this study); Xanthomonas (bacteria) [27, 28]; C. gloeosporioides (fungi) [29]; and the viruses South African CMV [30] and CBSV [31–33]. [file 12864_2019_6443_MOESM9_ESM.xlsx]

## Sheet: Additional file 11
Additional file 9. PR gene expression values (log2FC) during biotic stress
Gene	Annotation	log2FC a	Pathogen/ Treatment	Pathogen/ Treatment Type	Cassava Genotypeb	Timec	Referenced
Manes.07G050400	PR-1a	5.19	Xam_TALE1	bacteria	MCOL1522_S	5 dpi	Munoz-Bondar et al 2014
Manes.07G050400	PR-1a	5.21	Xam_TALE1	bacteria	MCOL1522_S	7 dpi	Munoz-Bondar et al 2014
Manes.07G050400	PR-1a	-3.48	UCBSV	virus	Namikonga_R	2 dpi	Amuge et al 2017
Manes.07G050400	PR-1a	4.52	CBSV/UCBSV	virus	60444_S	28 dpi	Anjanappa et al 2017
Manes.07G050400	PR-1a	4.86	whitefly	whitefly	COL2246_S	1 dpi	This Study
Manes.07G050400	PR-1a	6.54	whitefly	whitefly	COL2246_S	14 dpi	This Study
Manes.07G050400	PR-1a	7.97	whitefly	whitefly	COL2246_S	22 dpi	This Study
Manes.07G050300	PR-1b	4.55	Xam_TALE1	bacteria	MCOL1522_S	5 dpi	Munoz-Bondar et al 2014
Manes.07G050300	PR-1b	-1.11	CAD	fungus	HB60_R	24 hpi	Utsumi et al 2016
Manes.07G050300	PR-1b	1.49	CAD	fungus	HN_S	24 hpi	Utsumi et al 2016
Manes.07G050300	PR-1b	1.81	CAD	fungus	HN_S	72 hpi	Utsumi et al 2016
Manes.07G050300	PR-1b	2.86	SACMV	virus	TME3_R	32 dpi	Allie et al 2014
Manes.07G050300	PR-1b	1.95	CBSV/UCBSV	virus	KBH 2006/18_R	28 dpi	Anjanappa et al 2017
Manes.07G050300	PR-1b	8.36	CBSV/UCBSV	virus	60444_S	28 dpi	Anjanappa et al 2017
Manes.07G050300	PR-1b	18	whitefly	whitefly	COL2246_S	1 dpi	This Study
Manes.07G050300	PR-1b	16.4	whitefly	whitefly	COL2246_S	7 dpi	This Study
Manes.07G050300	PR-1b	19.9	whitefly	whitefly	COL2246_S	14 dpi	This Study
Manes.07G050300	PR-1b	21.29	whitefly	whitefly	COL2246_S	22 dpi	This Study
Manes.15G098400	PR-1c1	5.45	CBSV/UCBSV	virus	60444_S	28 dpi	Anjanappa et al 2017
Manes.06G026900	PR-1c2	1.5	CAD	fungus	HN_S	24 hpi	Utsumi et al 2016
Manes.06G026900	PR-1c2	1.51	CAD	fungus	HN_S	72 hpi	Utsumi et al 2016
Manes.06G026900	PR-1c2	-1.8	JA	JA	COL2246_S	2 hpt	This Study
Manes.06G026900	PR-1c2	-3.95	JA	JA	COL2246_S	4 hpt	This Study
Manes.06G026900	PR-1c2	-4.91	JA	JA	COL2246_S	8 hpt	This Study
Manes.06G026900	PR-1c2	-4	JA	JA	COL2246_S	12 hpt	This Study
Manes.06G026900	PR-1c2	3.27	SACMV	virus	T200_S	67 dpi	Allie et al 2014
Manes.06G026900	PR-1c2	-1.55	UCBSV	virus	Albert_S	45 dpi	Amuge et al 2017
Manes.06G026900	PR-1c2	-2.84	whitefly	whitefly	COL2246_S	14 dpi	This Study
Manes.06G026900	PR-1c2	-4.09	whitefly	whitefly	COL2246_S	22 dpi	This Study
Manes.06G026900	PR-1c2	-2.65	SA	SA	COL2246_S	4 hpt	This Study
Manes.06G026900	PR-1c2	-3.87	SA	SA	COL2246_S	8 hpt	This Study
Manes.06G026900	PR-1c2	-2.93	SA	SA	COL2246_S	12 hpt	This Study
Manes.06G027000	PR-1c3	1.19	JA	JA	COL2246_S	4 hpt	This Study
Manes.06G027000	PR-1c3	1.87	JA	JA	COL2246_S	8 hpt	This Study
Manes.06G027000	PR-1c3	1.81	JA	JA	COL2246_S	12 hpt	This Study
Manes.06G027000	PR-1c3	-1.63	SACMV	virus	TME3_R	32 dpi	Allie et al 2014
Manes.06G027000	PR-1c3	2.03	SACMV	virus	T200_S	67 dpi	Allie et al 2014
Manes.06G027000	PR-1c3	1.96	UCBSV	virus	Namikonga_R	2 dpi	Amuge et al 2017
Manes.06G027000	PR-1c3	-3.25	whitefly	whitefly	COL2246_S	22 dpi	This Study
Manes.06G027000	PR-1c3	1.08	SA	SA	COL2246_S	8 hpt	This Study
Manes.06G027000	PR-1c3	1.06	SA	SA	COL2246_S	12 hpt	This Study
Manes.13G133200	PR-1c4	1.08	JA	JA	COL2246_S	12 hpt	This Study
Manes.13G133200	PR-1c4	-1.1	whitefly	whitefly	COL2246_S	7 dpi	This Study
Manes.13G133200	PR-1c4	-1.49	whitefly	whitefly	COL2246_S	14 dpi	This Study
Manes.13G133200	PR-1c4	-1.59	whitefly	whitefly	COL2246_S	22 dpi	This Study
Manes.08G000600	PR-1c5	-1.72	SACMV	virus	TME3_R	32 dpi	Allie et al 2014
Manes.08G000600	PR-1c5	-2.05	UCBSV	virus	Namikonga_R	2 dpi	Amuge et al 2017
Manes.07G050200	PR-1d1	5.13	Xam_TALE1	bacteria	MCOL1522_S	5 dpi	Munoz-Bondar et al 2014
Manes.07G050200	PR-1d1	-3.08	SACMV	virus	TME3_R	67 dpi	Allie et al 2014
Manes.10G089700	PR-1d2	1.75	SACMV	virus	TME3_R	12 dpi	Allie et al 2014
Manes.02G187900	PR-1d3	-1.73	SACMV	virus	T200_S	32 dpi	Allie et al 2014
Manes.02G187900	PR-1d3	-1.71	SACMV	virus	TME3_R	67 dpi	Allie et al 2014
Manes.02G187900	PR-1d3	-1.55	SACMV	virus	TME3_R	32 dpi	Allie et al 2014
Manes.02G187900	PR-1d3	2.38	SACMV	virus	TME3_R	12 dpi	Allie et al 2014
Manes.07G050700	PR-1e	-3.26	mealy bug	mealy bug	P40/1_S	72 hpi	Rauwane et al 2018
Manes.07G050700	PR-1e	-1.72	SACMV	virus	TME3_R	32 dpi	Allie et al 2014
Manes.07G050700	PR-1e	3.63	UCBSV	virus	Namikonga_R	5 dpi	Amuge et al 2017
Manes.07G050700	PR-1e	3.13	CBSV/UCBSV	virus	60444_S	28 dpi	Anjanappa et al 2017
Manes.07G050700	PR-1e	6.48	whitefly	whitefly	COL2246_S	1 dpi	This Study
Manes.13G130200	PR-2a	-2.9	SACMV	virus	T200_S	32 dpi	Allie et al 2014
Manes.17G032500	PR-2b	2.95	SACMV	virus	T200_S	67 dpi	Allie et al 2014
Manes.03G202900	PR-2c1	3.06	Xam_TALE1	bacteria	MCOL1522_S	5 dpi	Munoz-Bondar et al 2014
Manes.03G202900	PR-2c1	1.55	UCBSV	virus	Namikonga_R	8 dpi	Amuge et al 2017
Manes.03G202900	PR-2c1	-1.3	CBSV/UCBSV	virus	60444_S	28 dpi	Anjanappa et al 2017
Manes.03G202900	PR-2c1	2.08	CBSV	virus	Kaleso_R	1 yrpi	Maruthi et al 2014
Manes.08G054400	PR-2c2	3.39	Xam_TALE1	bacteria	MCOL1522_S	5 dpi	Munoz-Bondar et al 2014
Manes.08G054400	PR-2c2	4.24	Xam_TALE1	bacteria	MCOL1522_S	7 dpi	Munoz-Bondar et al 2014
Manes.08G054400	PR-2c2	1.97	SACMV	virus	TME3_R	12 dpi	Allie et al 2014
Manes.08G054400	PR-2c2	-1.25	UCBSV	virus	Namikonga_R	8 dpi	Amuge et al 2017
Manes.08G054400	PR-2c2	3.28	CBSV/UCBSV	virus	60444_S	28 dpi	Anjanappa et al 2017
Manes.08G054400	PR-2c2	-2.49	CBSV	virus	Albert_S	1 yrpi	Maruthi et al 2014
Manes.08G054400	PR-2c2	3.85	whitefly	whitefly	COL2246_S	14 dpi	This Study
Manes.08G054400	PR-2c2	4.46	whitefly	whitefly	COL2246_S	22 dpi	This Study
Manes.01G056700	PR-2d1	1.95	SACMV	virus	T200_S	67 dpi	Allie et al 2014
Manes.13G051800	PR-2d2	2.34	SACMV	virus	T200_S	32 dpi	Allie et al 2014
Manes.13G051800	PR-2d2	2.98	SACMV	virus	T200_S	67 dpi	Allie et al 2014
Manes.12G050400	PR-2d3	1.28	JA	JA	COL2246_S	2 hpt	This Study
Manes.12G050400	PR-2d3	2.21	JA	JA	COL2246_S	4 hpt	This Study
Manes.12G050400	PR-2d3	3.52	JA	JA	COL2246_S	8 hpt	This Study
Manes.12G050400	PR-2d3	1.75	JA	JA	COL2246_S	12 hpt	This Study
Manes.12G050400	PR-2d3	1.56	SACMV	virus	T200_S	32 dpi	Allie et al 2014
Manes.12G050400	PR-2d3	1.72	SACMV	virus	T200_S	67 dpi	Allie et al 2014
Manes.12G050400	PR-2d3	1.58	SA	SA	COL2246_S	2 hpt	This Study
Manes.12G050400	PR-2d3	2.07	SA	SA	COL2246_S	4 hpt	This Study
Manes.12G050400	PR-2d3	3.04	SA	SA	COL2246_S	8 hpt	This Study
Manes.03G068000	PR-2e1	-1.64	SACMV	virus	T200_S	32 dpi	Allie et al 2014
Manes.02G225300	PR-2e2	1.57	SACMV	virus	T200_S	67 dpi	Allie et al 2014
Manes.18G145400	PR-2e3	1.15	JA	JA	COL2246_S	12 hpt	This Study
Manes.18G145400	PR-2e3	1.41	UCBSV	virus	Namikonga_R	2 dpi	Amuge et al 2017
Manes.18G145400	PR-2e3	1.24	SA	SA	COL2246_S	12 hpt	This Study
Manes.03G054500	PR-2e4	-1.09	SA	SA	COL2246_S	8 hpt	This Study
Manes.16G088700	PR-2e5	1.73	SACMV	virus	T200_S	12 dpi	Allie et al 2014
Manes.16G088700	PR-2e5	3.62	UCBSV	virus	Namikonga_R	54 dpi	Amuge et al 2017
Manes.09G142500	PR-2e6	1.03	UCBSV	virus	Namikonga_R	2 dpi	Amuge et al 2017
Manes.09G142500	PR-2e6	1.17	UCBSV	virus	Namikonga_R	5 dpi	Amuge et al 2017
Manes.S014200	PR-2e7	-1.17	JA	JA	COL2246_S	4 hpt	This Study
Manes.S014200	PR-2e7	-1.11	JA	JA	COL2246_S	8 hpt	This Study
Manes.S014200	PR-2e7	-1.06	JA	JA	COL2246_S	12 hpt	This Study
Manes.S014200	PR-2e7	1.92	SACMV	virus	TME3_R	67 dpi	Allie et al 2014
Manes.S014200	PR-2e7	-1.23	SA	SA	COL2246_S	8 hpt	This Study
Manes.S014200	PR-2e7	-1.4	SA	SA	COL2246_S	12 hpt	This Study
Manes.08G073400	PR-2e8	1.34	JA	JA	COL2246_S	4 hpt	This Study
Manes.08G073400	PR-2e8	1.84	JA	JA	COL2246_S	8 hpt	This Study
Manes.08G073400	PR-2e8	1.1	JA	JA	COL2246_S	12 hpt	This Study
Manes.08G073400	PR-2e8	1.52	UCBSV	virus	Namikonga_R	5 dpi	Amuge et al 2017
Manes.08G073400	PR-2e8	3.61	UCBSV	virus	Namikonga_R	2 dpi	Amuge et al 2017
Manes.08G073400	PR-2e8	-1.54	whitefly	whitefly	COL2246_S	22 dpi	This Study
Manes.08G073400	PR-2e8	1.2	SA	SA	COL2246_S	2 hpt	This Study
Manes.08G073400	PR-2e8	1.45	SA	SA	COL2246_S	4 hpt	This Study
Manes.08G073400	PR-2e8	1.84	SA	SA	COL2246_S	8 hpt	This Study
Manes.08G073400	PR-2e8	1.22	SA	SA	COL2246_S	12 hpt	This Study
Manes.09G085100	PR-2e9	-1.07	whitefly	whitefly	COL2246_S	1 dpi	This Study
Manes.09G085100	PR-2e9	-1.47	whitefly	whitefly	COL2246_S	14 dpi	This Study
Manes.09G085100	PR-2e9	-1.51	whitefly	whitefly	COL2246_S	22 dpi	This Study
Manes.09G077900	PR-2e10	1.17	UCBSV	virus	Namikonga_R	5 dpi	Amuge et al 2017
Manes.09G077900	PR-2e10	-1.14	whitefly	whitefly	COL2246_S	1 dpi	This Study
Manes.09G077900	PR-2e10	-1.17	whitefly	whitefly	COL2246_S	14 dpi	This Study
Manes.09G077900	PR-2e10	-1.26	whitefly	whitefly	COL2246_S	22 dpi	This Study
Manes.13G029300	PR-2f	-2.56	SACMV	virus	T200_S	67 dpi	Allie et al 2014
Manes.13G029300	PR-2f	1.68	SACMV	virus	T200_S	32 dpi	Allie et al 2014
Manes.15G067000	PR-2g1	1.22	JA	JA	COL2246_S	1 hpt	This Study
Manes.15G067000	PR-2g1	1.51	JA	JA	COL2246_S	2 hpt	This Study
Manes.15G067000	PR-2g1	2	JA	JA	COL2246_S	4 hpt	This Study
Manes.15G067000	PR-2g1	1.4	JA	JA	COL2246_S	8 hpt	This Study
Manes.15G067000	PR-2g1	1.03	UCBSV	virus	Namikonga_R	5 dpi	Amuge et al 2017
Manes.15G067000	PR-2g1	1.19	CBSV/UCBSV	virus	KBH 2006/18_R	28 dpi	Anjanappa et al 2017
Manes.15G067000	PR-2g1	-1.94	CBSV	virus	Kaleso_R	1 yrpi	Maruthi et al 2014
Manes.15G067000	PR-2g1	1.39	CBSV	virus	Albert_S	1 yrpi	Maruthi et al 2014
Manes.15G067000	PR-2g1	1.57	SA	SA	COL2246_S	4 hpt	This Study
Manes.12G069700	PR-2g2	-1.2	JA	JA	COL2246_S	4 hpt	This Study
Manes.12G069700	PR-2g2	2.04	SACMV	virus	T200_S	12 dpi	Allie et al 2014
Manes.12G069700	PR-2g2	2.51	SACMV	virus	T200_S	67 dpi	Allie et al 2014
Manes.12G069700	PR-2g2	-3.78	whitefly	whitefly	COL2246_S	14 dpi	This Study
Manes.12G069700	PR-2g2	-3.7	whitefly	whitefly	COL2246_S	22 dpi	This Study
Manes.13G066200	PR-2g3	2.57	SACMV	virus	T200_S	67 dpi	Allie et al 2014
Manes.13G066200	PR-2g3	-2.59	UCBSV	virus	Namikonga_R	8 dpi	Amuge et al 2017
Manes.13G066200	PR-2g3	-2.13	UCBSV	virus	Albert_S	45 dpi	Amuge et al 2017
Manes.13G066200	PR-2g3	2.91	UCBSV	virus	Namikonga_R	2 dpi	Amuge et al 2017
Manes.15G106900	PR-2h1	2.61	UCBSV	virus	Namikonga_R	54 dpi	Amuge et al 2017
Manes.16G053400	PR-2h2	-1.01	UCBSV	virus	Namikonga_R	5 dpi	Amuge et al 2017
Manes.02G077200	PR-2h3	1.63	SACMV	virus	T200_S	67 dpi	Allie et al 2014
Manes.02G077200	PR-2h3	2.09	SACMV	virus	T200_S	12 dpi	Allie et al 2014
Manes.02G077200	PR-2h3	-2.29	whitefly	whitefly	COL2246_S	14 dpi	This Study
Manes.02G077200	PR-2h3	-2.34	whitefly	whitefly	COL2246_S	22 dpi	This Study
Manes.15G132800	PR-2h5	1.51	JA	JA	COL2246_S	1 hpt	This Study
Manes.15G132800	PR-2h5	-1.27	JA	JA	COL2246_S	12 hpt	This Study
Manes.15G132800	PR-2h5	-1.06	SA	SA	COL2246_S	8 hpt	This Study
Manes.15G132800	PR-2h5	-1.28	SA	SA	COL2246_S	12 hpt	This Study
Manes.17G026100	PR-2h6	1.2	JA	JA	COL2246_S	2 hpt	This Study
Manes.17G026100	PR-2h6	1.19	JA	JA	COL2246_S	4 hpt	This Study
Manes.17G026100	PR-2h6	1.55	SACMV	virus	T200_S	67 dpi	Allie et al 2014
Manes.17G026100	PR-2h6	1.66	SACMV	virus	T200_S	32 dpi	Allie et al 2014
Manes.16G005900	PR-2h7	-1.23	JA	JA	COL2246_S	8 hpt	This Study
Manes.16G005900	PR-2h7	-1.42	SA	SA	COL2246_S	8 hpt	This Study
Manes.16G005900	PR-2h7	-1.27	SA	SA	COL2246_S	12 hpt	This Study
Manes.06G056900	PR-2i1	1	whitefly	whitefly	COL2246_S	22 dpi	This Study
Manes.11G056300	PR-2i2	-1.75	whitefly	whitefly	COL2246_S	14 dpi	This Study
Manes.04G113100	PR-2i3	-2.23	SACMV	virus	T200_S	32 dpi	Allie et al 2014
Manes.04G113100	PR-2i3	1.66	SACMV	virus	T200_S	12 dpi	Allie et al 2014
Manes.11G162000	PR-2i4	-1.54	Xam_TALE1	bacteria	MCOL1522_S	5 dpi	Munoz-Bondar et al 2014
Manes.11G162000	PR-2i4	-1.53	Xam_TALE1	bacteria	MCOL1522_S	7 dpi	Munoz-Bondar et al 2014
Manes.11G162000	PR-2i4	1.26	JA	JA	COL2246_S	1 hpt	This Study
Manes.11G162000	PR-2i4	1.85	JA	JA	COL2246_S	2 hpt	This Study
Manes.11G162000	PR-2i4	1.77	JA	JA	COL2246_S	4 hpt	This Study
Manes.11G162000	PR-2i4	1.87	JA	JA	COL2246_S	8 hpt	This Study
Manes.11G162000	PR-2i4	1.4	JA	JA	COL2246_S	12 hpt	This Study
Manes.11G162000	PR-2i4	-1.66	SACMV	virus	T200_S	67 dpi	Allie et al 2014
Manes.11G162000	PR-2i4	1.71	SACMV	virus	TME3_R	32 dpi	Allie et al 2014
Manes.11G162000	PR-2i4	3.79	UCBSV	virus	Namikonga_R	5 dpi	Amuge et al 2017
Manes.11G162000	PR-2i4	1.01	CBSV/UCBSV	virus	60444_S	28 dpi	Anjanappa et al 2017
Manes.11G162000	PR-2i4	1.22	whitefly	whitefly	COL2246_S	14 dpi	This Study
Manes.11G162000	PR-2i4	1.09	SA	SA	COL2246_S	1 hpt	This Study
Manes.11G162000	PR-2i4	1.21	SA	SA	COL2246_S	2 hpt	This Study
Manes.11G162000	PR-2i4	1.09	SA	SA	COL2246_S	4 hpt	This Study
Manes.11G162000	PR-2i4	1.73	SA	SA	COL2246_S	8 hpt	This Study
Manes.11G162000	PR-2i4	1.34	SA	SA	COL2246_S	12 hpt	This Study
Manes.01G056000	PR-2i5	1.6	JA	JA	COL2246_S	8 hpt	This Study
Manes.01G056000	PR-2i5	2.25	JA	JA	COL2246_S	12 hpt	This Study
Manes.01G056000	PR-2i5	1.72	SACMV	virus	T200_S	67 dpi	Allie et al 2014
Manes.01G056000	PR-2i5	-1.51	UCBSV	virus	Namikonga_R	2 dpi	Amuge et al 2017
Manes.01G056000	PR-2i5	1.58	SA	SA	COL2246_S	8 hpt	This Study
Manes.01G056000	PR-2i5	2.17	SA	SA	COL2246_S	12 hpt	This Study
Manes.17G070500	PR-2i6	-1.34	JA	JA	COL2246_S	4 hpt	This Study
Manes.17G070500	PR-2i6	-3.53	JA	JA	COL2246_S	8 hpt	This Study
Manes.17G070500	PR-2i6	-3.17	JA	JA	COL2246_S	12 hpt	This Study
Manes.17G070500	PR-2i6	-2.59	SACMV	virus	TME3_R	67 dpi	Allie et al 2014
Manes.17G070500	PR-2i6	-2.37	SA	SA	COL2246_S	4 hpt	This Study
Manes.17G070500	PR-2i6	-4.78	SA	SA	COL2246_S	8 hpt	This Study
Manes.17G070500	PR-2i6	-3.2	SA	SA	COL2246_S	12 hpt	This Study
Manes.15G121900	PR-2i7	-1.2	JA	JA	COL2246_S	1 hpt	This Study
Manes.15G121900	PR-2i7	-1.17	JA	JA	COL2246_S	2 hpt	This Study
Manes.15G121900	PR-2i7	-1.37	JA	JA	COL2246_S	4 hpt	This Study
Manes.15G121900	PR-2i7	-1.81	JA	JA	COL2246_S	8 hpt	This Study
Manes.15G121900	PR-2i7	-2.19	JA	JA	COL2246_S	12 hpt	This Study
Manes.15G121900	PR-2i7	1.63	SACMV	virus	T200_S	67 dpi	Allie et al 2014
Manes.15G121900	PR-2i7	-2.16	SA	SA	COL2246_S	4 hpt	This Study
Manes.15G121900	PR-2i7	-2.9	SA	SA	COL2246_S	8 hpt	This Study
Manes.15G121900	PR-2i7	-2.76	SA	SA	COL2246_S	12 hpt	This Study
Manes.05G160600	PR-2j1	1.6	SACMV	virus	T200_S	32 dpi	Allie et al 2014
Manes.05G160600	PR-2j1	1.62	SACMV	virus	T200_S	12 dpi	Allie et al 2014
Manes.05G160600	PR-2j1	-1.73	UCBSV	virus	Namikonga_R	5 dpi	Amuge et al 2017
Manes.05G160600	PR-2j1	1.91	UCBSV	virus	Namikonga_R	54 dpi	Amuge et al 2017
Manes.17G100600	PR-2j2	1.59	SACMV	virus	T200_S	67 dpi	Allie et al 2014
Manes.17G100600	PR-2j2	-1.26	UCBSV	virus	Albert_S	45 dpi	Amuge et al 2017
Manes.15G163900	PR-2j3	1.09	Xam_TALE1	bacteria	MCOL1522_S	5 dpi	Munoz-Bondar et al 2014
Manes.15G163900	PR-2j3	1.15	whitefly	whitefly	COL2246_S	14 dpi	This Study
Manes.15G163900	PR-2j3	1.19	whitefly	whitefly	COL2246_S	22 dpi	This Study
Manes.01G173700	PR-2j4	1.64	SACMV	virus	T200_S	12 dpi	Allie et al 2014
Manes.01G173700	PR-2j4	1.79	SACMV	virus	T200_S	32 dpi	Allie et al 2014
Manes.01G173700	PR-2j4	3.97	SACMV	virus	T200_S	67 dpi	Allie et al 2014
Manes.01G173700	PR-2j4	1.33	UCBSV	virus	Namikonga_R	5 dpi	Amuge et al 2017
Manes.01G173700	PR-2j4	-2.16	whitefly	whitefly	COL2246_S	14 dpi	This Study
Manes.01G173700	PR-2j4	-2.12	whitefly	whitefly	COL2246_S	22 dpi	This Study
Manes.07G116500	PR-2j5	-3.1	Xam_TALE1	bacteria	MCOL1522_S	5 dpi	Munoz-Bondar et al 2014
Manes.07G116500	PR-2j5	2.5	JA	JA	COL2246_S	0.5 hpt	This Study
Manes.07G116500	PR-2j5	2.96	JA	JA	COL2246_S	1 hpt	This Study
Manes.07G116500	PR-2j5	2.31	JA	JA	COL2246_S	2 hpt	This Study
Manes.07G116500	PR-2j5	2.04	JA	JA	COL2246_S	4 hpt	This Study
Manes.07G116500	PR-2j5	1.95	JA	JA	COL2246_S	8 hpt	This Study
Manes.07G116500	PR-2j5	2.34	JA	JA	COL2246_S	12 hpt	This Study
Manes.07G116500	PR-2j5	2.09	JA	JA	COL2246_S	24 hpt	This Study
Manes.07G116500	PR-2j5	-3.41	SACMV	virus	T200_S	32 dpi	Allie et al 2014
Manes.07G116500	PR-2j5	-3.25	SACMV	virus	T200_S	67 dpi	Allie et al 2014
Manes.07G116500	PR-2j5	4.19	UCBSV	virus	Namikonga_R	8 dpi	Amuge et al 2017
Manes.07G116500	PR-2j5	2.59	CBSV/UCBSV	virus	60444_S	28 dpi	Anjanappa et al 2017
Manes.07G116500	PR-2j5	-4.31	CBSV	virus	Kaleso_R	1 yrpi	Maruthi et al 2014
Manes.10G030200	PR-2j6	-1.66	SACMV	virus	T200_S	12 dpi	Allie et al 2014
Manes.05G192000	PR-2j7	-2.8	SACMV	virus	TME3_R	32 dpi	Allie et al 2014
Manes.05G192000	PR-2j7	1.64	SACMV	virus	TME3_R	67 dpi	Allie et al 2014
Manes.01G040000	PR-2j8	-3.82	mealy bug	mealy bug	AR23.1_R	72 hpi	Rauwane et al 2018
Manes.01G040000	PR-2j8	1.84	SACMV	virus	T200_S	67 dpi	Allie et al 2014
Manes.01G040000	PR-2j8	1.93	SACMV	virus	T200_S	32 dpi	Allie et al 2014
Manes.05G125000	PR-2k1	1.03	Xam_TALE1	bacteria	MCOL1522_S	5 dpi	Munoz-Bondar et al 2014
Manes.16G107700	PR-2k2	-1.63	JA	JA	COL2246_S	4 hpt	This Study
Manes.16G107700	PR-2k2	-2.14	UCBSV	virus	Namikonga_R	5 dpi	Amuge et al 2017
Manes.16G107700	PR-2k2	-2.25	whitefly	whitefly	COL2246_S	14 dpi	This Study
Manes.16G107700	PR-2k2	-2.16	whitefly	whitefly	COL2246_S	22 dpi	This Study
Manes.03G028200	PR-2k3	-2.17	SACMV	virus	TME3_R	32 dpi	Allie et al 2014
Manes.03G028200	PR-2k3	2.13	SACMV	virus	TME3_R	67 dpi	Allie et al 2014
Manes.03G028200	PR-2k3	1.8	UCBSV	virus	Namikonga_R	2 dpi	Amuge et al 2017
Manes.03G028200	PR-2k3	-1.06	whitefly	whitefly	COL2246_S	14 dpi	This Study
Manes.03G028200	PR-2k3	-1.09	whitefly	whitefly	COL2246_S	22 dpi	This Study
Manes.12G113200	PR-2l	1.54	SACMV	virus	T200_S	67 dpi	Allie et al 2014
Manes.12G113200	PR-2l	-3.63	whitefly	whitefly	COL2246_S	14 dpi	This Study
Manes.12G113200	PR-2l	-4	whitefly	whitefly	COL2246_S	22 dpi	This Study
Manes.04G067800	PR-3c1	-1.24	JA	JA	COL2246_S	12 hpt	This Study
Manes.04G067900	PR-3c2	-1.18	JA	JA	COL2246_S	12 hpt	This Study
Manes.04G067900	PR-3c2	1.01	UCBSV	virus	Namikonga_R	2 dpi	Amuge et al 2017
Manes.11G106100	PR-3d	4.1	Xam_TALE1	bacteria	MCOL1522_S	7 dpi	Munoz-Bondar et al 2014
Manes.11G106100	PR-3d	-1.95	UCBSV	virus	Namikonga_R	2 dpi	Amuge et al 2017
Manes.11G106100	PR-3d	-1.76	UCBSV	virus	Namikonga_R	5 dpi	Amuge et al 2017
Manes.11G106100	PR-3d	1.82	UCBSV	virus	Namikonga_R	8 dpi	Amuge et al 2017
Manes.11G106100	PR-3d	1.7	CBSV/UCBSV	virus	KBH 2006/18_R	28 dpi	Anjanappa et al 2017
Manes.11G106100	PR-3d	2	whitefly	whitefly	COL2246_S	22 dpi	This Study
Manes.05G008400	PR-3e	-1.72	SACMV	virus	TME3_R	32 dpi	Allie et al 2014
Manes.05G008400	PR-3e	-1.66	SACMV	virus	T200_S	12 dpi	Allie et al 2014
Manes.05G008400	PR-3e	1.68	SA	SA	COL2246_S	8 hpt	This Study
Manes.05G195100	PR-3f1	-3.32	XamCIO151	bacteria	MBra685_R	7 dpi	Lopez et al 2005
Manes.05G195100	PR-3f1	1.55	SACMV	virus	T200_S	67 dpi	Allie et al 2014
Manes.05G195100	PR-3f1	1.91	SACMV	virus	T200_S	32 dpi	Allie et al 2014
Manes.05G195100	PR-3f1	1.41	UCBSV	virus	Namikonga_R	2 dpi	Amuge et al 2017
Manes.15G006000	PR-3f2	2.02	Xam_TALE1	bacteria	MCOL1522_S	5 dpi	Munoz-Bondar et al 2014
Manes.15G006000	PR-3f2	2.5	Xam_TALE1	bacteria	MCOL1522_S	7 dpi	Munoz-Bondar et al 2014
Manes.15G006000	PR-3f2	1.96	SACMV	virus	T200_S	67 dpi	Allie et al 2014
Manes.15G006000	PR-3f2	-3.66	UCBSV	virus	Namikonga_R	5 dpi	Amuge et al 2017
Manes.15G006000	PR-3f2	-1.37	SA	SA	COL2246_S	8 hpt	This Study
Manes.15G006000	PR-3f2	-1.22	SA	SA	COL2246_S	12 hpt	This Study
Manes.S045100	PR-3g1	-5.34	SACMV	virus	T200_S	32 dpi	Allie et al 2014
Manes.S045100	PR-3g1	2.15	SACMV	virus	TME3_R	32 dpi	Allie et al 2014
Manes.S045100	PR-3g1	1.18	CBSV/UCBSV	virus	60444_S	28 dpi	Anjanappa et al 2017
Manes.S045100	PR-3g1	2.8	CBSV/UCBSV	virus	KBH 2006/18_R	28 dpi	Anjanappa et al 2017
Manes.S045100	PR-3g1	6.98	whitefly	whitefly	COL2246_S	1 dpi	This Study
Manes.S045100	PR-3g1	7.35	whitefly	whitefly	COL2246_S	7 dpi	This Study
Manes.S045100	PR-3g1	9.13	whitefly	whitefly	COL2246_S	14 dpi	This Study
Manes.S045100	PR-3g1	7.15	whitefly	whitefly	COL2246_S	22 dpi	This Study
Manes.11G130700	PR-3g2	5.44	CBSV/UCBSV	virus	60444_S	28 dpi	Anjanappa et al 2017
Manes.11G130700	PR-3g2	1.63	whitefly	whitefly	COL2246_S	22 dpi	This Study
Manes.11G128200	PR-3g3	3.78	CBSV/UCBSV	virus	60444_S	28 dpi	Anjanappa et al 2017
Manes.11G128200	PR-3g3	1.82	whitefly	whitefly	COL2246_S	22 dpi	This Study
Manes.11G128300	PR-3g4	4.03	Xam_TALE1	bacteria	MCOL1522_S	5 dpi	Munoz-Bondar et al 2014
Manes.11G128300	PR-3g4	1.06	CAD	fungus	HN_S	72 hpi	Utsumi et al 2016
Manes.11G128300	PR-3g4	1.14	CAD	fungus	HN_S	72 hpi	Utsumi et al 2016
Manes.11G128300	PR-3g4	-1.05	JA	JA	COL2246_S	2 hpt	This Study
Manes.11G128300	PR-3g4	-1.6	JA	JA	COL2246_S	4 hpt	This Study
Manes.11G128300	PR-3g4	-1.77	JA	JA	COL2246_S	8 hpt	This Study
Manes.11G128300	PR-3g4	-1.1	JA	JA	COL2246_S	12 hpt	This Study
Manes.11G128300	PR-3g4	-2.52	SACMV	virus	TME3_R	67 dpi	Allie et al 2014
Manes.11G128300	PR-3g4	-2.77	UCBSV	virus	Namikonga_R	54 dpi	Amuge et al 2017
Manes.11G128300	PR-3g4	-1.87	UCBSV	virus	Namikonga_R	2 dpi	Amuge et al 2017
Manes.11G128300	PR-3g4	-1.45	UCBSV	virus	Namikonga_R	5 dpi	Amuge et al 2017
Manes.11G128300	PR-3g4	1.75	whitefly	whitefly	COL2246_S	22 dpi	This Study
Manes.18G145000	PR-3i2	2.65	CBSV/UCBSV	virus	KBH 2006/18_R	28 dpi	Anjanappa et al 2017
Manes.18G145000	PR-3i2	-1.13	whitefly	whitefly	COL2246_S	1 dpi	This Study
Manes.18G145000	PR-3i2	-1.25	whitefly	whitefly	COL2246_S	14 dpi	This Study
Manes.18G145000	PR-3i2	-1.45	whitefly	whitefly	COL2246_S	22 dpi	This Study
Manes.18G145900	PR-3i3	-1.54	SACMV	virus	T200_S	67 dpi	Allie et al 2014
Manes.18G145900	PR-3i3	-1.1	CBSV/UCBSV	virus	60444_S	28 dpi	Anjanappa et al 2017
Manes.18G145900	PR-3i3	1.43	CBSV	virus	Kaleso_R	1 yrpi	Maruthi et al 2014
Manes.S012500	PR-3i4	-1.19	whitefly	whitefly	COL2246_S	14 dpi	This Study
Manes.S012500	PR-3i4	-1.48	whitefly	whitefly	COL2246_S	22 dpi	This Study
Manes.08G135300	PR-4a	-2.64	SACMV	virus	T200_S	32 dpi	Allie et al 2014
Manes.08G135300	PR-4a	1.92	SACMV	virus	T200_S	12 dpi	Allie et al 2014
Manes.09G152300	PR-4c1	-1.19	JA	JA	COL2246_S	4 hpt	This Study
Manes.09G152300	PR-4c1	-1.05	JA	JA	COL2246_S	12 hpt	This Study
Manes.09G152300	PR-4c1	-3.32	SACMV	virus	T200_S	67 dpi	Allie et al 2014
Manes.08G135200	PR-4c2	5.61	Xam_TALE1	bacteria	MCOL1522_S	5 dpi	Munoz-Bondar et al 2014
Manes.08G135200	PR-4c2	6.73	Xam_TALE1	bacteria	MCOL1522_S	7 dpi	Munoz-Bondar et al 2014
Manes.08G135200	PR-4c2	2.18	SACMV	virus	TME3_R	32 dpi	Allie et al 2014
Manes.08G135200	PR-4c2	2.28	SACMV	virus	TME3_R	12 dpi	Allie et al 2014
Manes.08G135200	PR-4c2	3.53	UCBSV	virus	Namikonga_R	8 dpi	Amuge et al 2017
Manes.08G135200	PR-4c2	4.85	CBSV/UCBSV	virus	60444_S	28 dpi	Anjanappa et al 2017
Manes.08G135200	PR-4c2	4.44	whitefly	whitefly	COL2246_S	14 dpi	This Study
Manes.08G135200	PR-4c2	5.73	whitefly	whitefly	COL2246_S	22 dpi	This Study
Manes.08G135100	PR-4c3	-1.08	JA	JA	COL2246_S	12 hpt	This Study
Manes.08G135100	PR-4c3	1.46	CBSV	virus	Kaleso_R	1 yrpi	Maruthi et al 2014
Manes.01G146900	PR-5a	1.09	CAD	fungus	HN_S	72 hpi	Utsumi et al 2016
Manes.01G146900	PR-5a	-1.07	JA	JA	COL2246_S	2 hpt	This Study
Manes.01G146900	PR-5a	-1.91	JA	JA	COL2246_S	4 hpt	This Study
Manes.01G146900	PR-5a	-2.47	JA	JA	COL2246_S	8 hpt	This Study
Manes.01G146900	PR-5a	-1.42	JA	JA	COL2246_S	12 hpt	This Study
Manes.01G146900	PR-5a	-2.01	UCBSV	virus	Namikonga_R	8 dpi	Amuge et al 2017
Manes.01G146900	PR-5a	-1.82	UCBSV	virus	Namikonga_R	1 dpi	Amuge et al 2017
Manes.01G146900	PR-5a	-1.58	UCBSV	virus	Namikonga_R	5 dpi	Amuge et al 2017
Manes.01G146900	PR-5a	-1.78	SA	SA	COL2246_S	2 hpt	This Study
Manes.01G146900	PR-5a	-2.15	SA	SA	COL2246_S	4 hpt	This Study
Manes.01G146900	PR-5a	-2.22	SA	SA	COL2246_S	8 hpt	This Study
Manes.01G146900	PR-5a	-1.22	SA	SA	COL2246_S	12 hpt	This Study
Manes.02G105400	PR-5b	-4.42	Xam_TALE1	bacteria	MCOL1522_S	7 dpi	Munoz-Bondar et al 2014
Manes.02G105400	PR-5b	-2.26	Xam_TALE1	bacteria	MCOL1522_S	5 dpi	Munoz-Bondar et al 2014
Manes.02G105400	PR-5b	2.01	JA	JA	COL2246_S	1 hpt	This Study
Manes.02G105400	PR-5b	3.76	JA	JA	COL2246_S	2 hpt	This Study
Manes.02G105400	PR-5b	4.42	JA	JA	COL2246_S	4 hpt	This Study
Manes.02G105400	PR-5b	3.7	JA	JA	COL2246_S	8 hpt	This Study
Manes.02G105400	PR-5b	1.51	UCBSV	virus	Namikonga_R	54 dpi	Amuge et al 2017
Manes.02G105400	PR-5b	3.49	UCBSV	virus	Namikonga_R	5 dpi	Amuge et al 2017
Manes.02G105400	PR-5b	1.53	whitefly	whitefly	COL2246_S	14 dpi	This Study
Manes.02G105400	PR-5b	1.67	SA	SA	COL2246_S	2 hpt	This Study
Manes.02G105400	PR-5b	2.13	SA	SA	COL2246_S	4 hpt	This Study
Manes.02G105400	PR-5b	2.85	SA	SA	COL2246_S	8 hpt	This Study
Manes.11G095900	PR-5c	1.4	Xam_TALE1	bacteria	MCOL1522_S	5 dpi	Munoz-Bondar et al 2014
Manes.11G095900	PR-5c	-1.21	JA	JA	COL2246_S	24 hpt	This Study
Manes.11G095900	PR-5c	2.27	SACMV	virus	T200_S	67 dpi	Allie et al 2014
Manes.11G095900	PR-5c	2.8	SACMV	virus	T200_S	12 dpi	Allie et al 2014
Manes.11G095900	PR-5c	2.98	SACMV	virus	T200_S	32 dpi	Allie et al 2014
Manes.11G095900	PR-5c	-2.85	whitefly	whitefly	COL2246_S	22 dpi	This Study
Manes.18G012600	PR-5d2	1.82	SACMV	virus	T200_S	67 dpi	Allie et al 2014
Manes.18G012600	PR-5d2	1.86	SACMV	virus	TME3_R	32 dpi	Allie et al 2014
Manes.18G012600	PR-5d2	1.92	SACMV	virus	T200_S	12 dpi	Allie et al 2014
Manes.18G012600	PR-5d2	-2.02	UCBSV	virus	Namikonga_R	8 dpi	Amuge et al 2017
Manes.01G050400	PR-5e	-3.23	SACMV	virus	T200_S	32 dpi	Allie et al 2014
Manes.01G050400	PR-5e	-2.4	SACMV	virus	T200_S	12 dpi	Allie et al 2014
Manes.01G050400	PR-5e	2.56	UCBSV	virus	Namikonga_R	54 dpi	Amuge et al 2017
Manes.12G003700	PR-5g1	-2.01	SACMV	virus	TME3_R	32 dpi	Allie et al 2014
Manes.12G003700	PR-5g1	-1.85	SACMV	virus	TME3_R	67 dpi	Allie et al 2014
Manes.13G003800	PR-5g2	-1.72	SACMV	virus	TME3_R	32 dpi	Allie et al 2014
Manes.13G003900	PR-5g3	-2.64	SACMV	virus	T200_S	32 dpi	Allie et al 2014
Manes.13G003900	PR-5g3	-1.66	SACMV	virus	T200_S	12 dpi	Allie et al 2014
Manes.06G007400	PR-5h1	2.62	SACMV	virus	T200_S	32 dpi	Allie et al 2014
Manes.06G007400	PR-5h1	3.59	SACMV	virus	T200_S	67 dpi	Allie et al 2014
Manes.06G007400	PR-5h1	-3.04	whitefly	whitefly	COL2246_S	22 dpi	This Study
Manes.14G170800	PR-5h2	-1.1	JA	JA	COL2246_S	24 hpt	This Study
Manes.14G170800	PR-5h2	1.51	SACMV	virus	T200_S	32 dpi	Allie et al 2014
Manes.14G170800	PR-5h2	2.08	SACMV	virus	T200_S	67 dpi	Allie et al 2014
Manes.14G170800	PR-5h2	-3.51	whitefly	whitefly	COL2246_S	14 dpi	This Study
Manes.14G170800	PR-5h2	-3.8	whitefly	whitefly	COL2246_S	22 dpi	This Study
Manes.02G025200	PR-5i1	5.53	XamCIO151	bacteria	MBra685_R	15 dpi	Lopez et al 2005
Manes.02G025200	PR-5i1	5.22	Xam_TALE1	bacteria	MCOL1522_S	5 dpi	Munoz-Bondar et al 2014
Manes.02G025200	PR-5i1	6.16	Xam_TALE1	bacteria	MCOL1522_S	7 dpi	Munoz-Bondar et al 2014
Manes.02G025200	PR-5i1	3.34	JA	JA	COL2246_S	24 hpt	This Study
Manes.02G025200	PR-5i1	-6.22	SACMV	virus	TME3_R	67 dpi	Allie et al 2014
Manes.02G025200	PR-5i1	1.74	SACMV	virus	TME3_R	32 dpi	Allie et al 2014
Manes.02G025200	PR-5i1	7.74	UCBSV	virus	Namikonga_R	8 dpi	Amuge et al 2017
Manes.02G025200	PR-5i1	1.16	CBSV/UCBSV	virus	KBH 2006/18_R	28 dpi	Anjanappa et al 2017
Manes.02G025200	PR-5i1	4.04	whitefly	whitefly	COL2246_S	14 dpi	This Study
Manes.02G025200	PR-5i1	5.29	whitefly	whitefly	COL2246_S	22 dpi	This Study
Manes.01G064400	PR-5i2	-2.36	SACMV	virus	TME3_R	32 dpi	Allie et al 2014
Manes.01G064400	PR-5i2	2.51	SACMV	virus	T200_S	12 dpi	Allie et al 2014
Manes.01G064200	PR-5i3	3.1	Xam_TALE1	bacteria	MCOL1522_S	5 dpi	Munoz-Bondar et al 2014
Manes.01G064200	PR-5i3	4.76	Xam_TALE1	bacteria	MCOL1522_S	7 dpi	Munoz-Bondar et al 2014
Manes.01G064200	PR-5i3	-2.12	UCBSV	virus	Namikonga_R	2 dpi	Amuge et al 2017
Manes.01G064200	PR-5i3	1.78	UCBSV	virus	Namikonga_R	8 dpi	Amuge et al 2017
Manes.01G064200	PR-5i3	-1.12	CBSV/UCBSV	virus	60444_S	28 dpi	Anjanappa et al 2017
Manes.01G064300	PR-5i4	5.03	Xam_TALE1	bacteria	MCOL1522_S	7 dpi	Munoz-Bondar et al 2014
Manes.02G025100	PR-5i6	-3.53	mealy bug	mealy bug	AR23.1_R	24 hpi	Rauwane et al 2018
Manes.02G025100	PR-5i6	-7.51	mealy bug	mealy bug	AR23.1_R	72 hpi	Rauwane et al 2018
Manes.02G025100	PR-5i6	-3.93	mealy bug	mealy bug	P40/1_S	24 hpi	Rauwane et al 2018
Manes.02G025100	PR-5i6	-4.31	mealy bug	mealy bug	P40/1_S	72 hpi	Rauwane et al 2018
Manes.02G025100	PR-5i6	2.13	whitefly	whitefly	COL2246_S	14 dpi	This Study
Manes.02G025100	PR-5i6	2.84	whitefly	whitefly	COL2246_S	22 dpi	This Study
Manes.02G028300	PR-5i7	-4.86	mealy bug	mealy bug	P40/1_S	72 hpi	Rauwane et al 2018
Manes.02G028300	PR-5i7	1.96	whitefly	whitefly	COL2246_S	14 dpi	This Study
Manes.02G028300	PR-5i7	2.94	whitefly	whitefly	COL2246_S	22 dpi	This Study
Manes.02G160200	PR-5j1	1.62	SACMV	virus	T200_S	12 dpi	Allie et al 2014
Manes.02G160200	PR-5j1	2.19	SACMV	virus	T200_S	67 dpi	Allie et al 2014
Manes.02G160200	PR-5j1	3.09	UCBSV	virus	Namikonga_R	54 dpi	Amuge et al 2017
Manes.07G014800	PR-5j3	3.31	SACMV	virus	T200_S	67 dpi	Allie et al 2014
Manes.04G072700	PR-5k1	-1.63	SACMV	virus	T200_S	67 dpi	Allie et al 2014
Manes.04G072700	PR-5k1	1.11	UCBSV	virus	Namikonga_R	2 dpi	Amuge et al 2017
Manes.01G146800	PR-5k2	-2.49	JA	JA	COL2246_S	4 hpt	This Study
Manes.01G146800	PR-5k2	-3.96	JA	JA	COL2246_S	8 hpt	This Study
Manes.01G146800	PR-5k2	-4.06	JA	JA	COL2246_S	12 hpt	This Study
Manes.01G146800	PR-5k2	-1.84	SACMV	virus	TME3_R	12 dpi	Allie et al 2014
Manes.01G146800	PR-5k2	2.16	UCBSV	virus	Namikonga_R	5 dpi	Amuge et al 2017
Manes.01G146800	PR-5k2	6	UCBSV	virus	Namikonga_R	2 dpi	Amuge et al 2017
Manes.01G146800	PR-5k2	-4.23	SA	SA	COL2246_S	4 hpt	This Study
Manes.01G146800	PR-5k2	-3.99	SA	SA	COL2246_S	8 hpt	This Study
Manes.01G146800	PR-5k2	-3.67	SA	SA	COL2246_S	12 hpt	This Study
Manes.02G105300	PR-5k3	4.8	mealy bug	mealy bug	AR23.1_R	72 hpi	Rauwane et al 2018
Manes.02G105300	PR-5k3	-1.52	mealy bug	mealy bug	P40/1_S	72 hpi	Rauwane et al 2018
Manes.02G105300	PR-5k3	1.8	SACMV	virus	T200_S	12 dpi	Allie et al 2014
Manes.02G105300	PR-5k3	2.58	UCBSV	virus	Namikonga_R	54 dpi	Amuge et al 2017
Manes.05G146200	PR-5k4	2.38	JA	JA	COL2246_S	1 hpt	This Study
Manes.05G146200	PR-5k4	2.8	JA	JA	COL2246_S	2 hpt	This Study
Manes.05G146200	PR-5k4	2.88	JA	JA	COL2246_S	4 hpt	This Study
Manes.05G146200	PR-5k4	2.18	JA	JA	COL2246_S	8 hpt	This Study
Manes.05G146200	PR-5k4	1.92	JA	JA	COL2246_S	12 hpt	This Study
Manes.05G146200	PR-5k4	2.3	UCBSV	virus	Namikonga_R	8 dpi	Amuge et al 2017
Manes.05G146200	PR-5k4	2.69	SA	SA	COL2246_S	8 hpt	This Study
Manes.05G146200	PR-5k4	2.04	SA	SA	COL2246_S	12 hpt	This Study
Manes.18G012700	PR-5k5	1.95	JA	JA	COL2246_S	1 hpt	This Study
Manes.18G012700	PR-5k5	1.6	JA	JA	COL2246_S	2 hpt	This Study
Manes.18G012700	PR-5k5	1.59	JA	JA	COL2246_S	4 hpt	This Study
Manes.18G012700	PR-5k5	1.15	JA	JA	COL2246_S	8 hpt	This Study
Manes.18G012700	PR-5k5	1.55	JA	JA	COL2246_S	12 hpt	This Study
Manes.18G012700	PR-5k5	1.37	whitefly	whitefly	COL2246_S	14 dpi	This Study
Manes.18G012700	PR-5k5	1.23	SA	SA	COL2246_S	12 hpt	This Study
Manes.S049600	PR-5l	-1.72	SACMV	virus	TME3_R	32 dpi	Allie et al 2014
Manes.11G132100	PR-5m1	2.03	SACMV	virus	T200_S	12 dpi	Allie et al 2014
Manes.11G132100	PR-5m1	2.28	SACMV	virus	T200_S	32 dpi	Allie et al 2014
Manes.11G132100	PR-5m1	2.56	SACMV	virus	T200_S	67 dpi	Allie et al 2014
Manes.11G132100	PR-5m1	-1.56	UCBSV	virus	Albert_S	6 hpi	Amuge et al 2017
Manes.11G132100	PR-5m1	-1.18	UCBSV	virus	Namikonga_R	5 dpi	Amuge et al 2017
Manes.11G132100	PR-5m1	2.33	UCBSV	virus	Namikonga_R	54 dpi	Amuge et al 2017
Manes.11G132100	PR-5m1	-2.38	whitefly	whitefly	COL2246_S	14 dpi	This Study
Manes.11G132100	PR-5m1	-2.51	whitefly	whitefly	COL2246_S	22 dpi	This Study
Manes.15G175600	PR-5m2	-1.19	JA	JA	COL2246_S	12 hpt	This Study
Manes.15G175600	PR-5m2	1.56	SACMV	virus	T200_S	67 dpi	Allie et al 2014
Manes.15G175600	PR-5m2	4.75	CBSV/UCBSV	virus	KBH 2006/18_R	28 dpi	Anjanappa et al 2017
Manes.18G030000	PR-5n	-2.31	SACMV	virus	TME3_R	32 dpi	Allie et al 2014
Manes.18G030000	PR-5n	1.9	SACMV	virus	TME3_R	67 dpi	Allie et al 2014
Manes.18G030000	PR-5n	3.6	SACMV	virus	T200_S	67 dpi	Allie et al 2014
Manes.18G030000	PR-5n	-1.8	SA	SA	COL2246_S	8 hpt	This Study
Manes.18G030000	PR-5n	-1.64	SA	SA	COL2246_S	12 hpt	This Study
Manes.12G003800	PR-5o1	-3.18	SACMV	virus	T200_S	67 dpi	Allie et al 2014
Manes.12G003800	PR-5o1	-2.32	SACMV	virus	T200_S	32 dpi	Allie et al 2014
Manes.07G118500	PR-5o2	1.92	SACMV	virus	T200_S	12 dpi	Allie et al 2014
Manes.07G118500	PR-5o2	2.95	SACMV	virus	T200_S	67 dpi	Allie et al 2014
Manes.09G094100	PR-5o3	-1.54	CBSV/UCBSV	virus	60444_S	28 dpi	Anjanappa et al 2017
Manes.01G200000	PR-6a	-1.02	JA	JA	COL2246_S	1 hpt	This Study
Manes.01G200000	PR-6a	-1.67	JA	JA	COL2246_S	2 hpt	This Study
Manes.01G200000	PR-6a	-2.24	JA	JA	COL2246_S	4 hpt	This Study
Manes.01G200000	PR-6a	-2	JA	JA	COL2246_S	8 hpt	This Study
Manes.01G200000	PR-6a	-1.53	JA	JA	COL2246_S	12 hpt	This Study
Manes.01G200000	PR-6a	4.39	mealy bug	mealy bug	AR23.1_R	24 hpi	Rauwane et al 2018
Manes.01G200000	PR-6a	6.94	mealy bug	mealy bug	AR23.1_R	72 hpi	Rauwane et al 2018
Manes.01G200000	PR-6a	-1.36	UCBSV	virus	Namikonga_R	5 dpi	Amuge et al 2017
Manes.01G200000	PR-6a	-1.24	SA	SA	COL2246_S	2 hpt	This Study
Manes.01G200000	PR-6a	-1.2	SA	SA	COL2246_S	4 hpt	This Study
Manes.01G200000	PR-6a	-1.37	SA	SA	COL2246_S	8 hpt	This Study
Manes.09G094800	PR-6b	-2.32	SACMV	virus	T200_S	32 dpi	Allie et al 2014
Manes.15G037300	PR-6c	-2.16	SACMV	virus	TME3_R	12 dpi	Allie et al 2014
Manes.15G037300	PR-6c	-1.05	SA	SA	COL2246_S	12 hpt	This Study
Manes.04G150200	PR-7a	1.29	Xam_TALE1	bacteria	MCOL1522_S	5 dpi	Munoz-Bondar et al 2014
Manes.04G150200	PR-7a	-1.11	JA	JA	COL2246_S	4 hpt	This Study
Manes.04G150200	PR-7a	-1.53	JA	JA	COL2246_S	8 hpt	This Study
Manes.04G150200	PR-7a	-1.86	JA	JA	COL2246_S	12 hpt	This Study
Manes.04G150200	PR-7a	-1.12	UCBSV	virus	Namikonga_R	5 dpi	Amuge et al 2017
Manes.04G150200	PR-7a	-1.11	CBSV/UCBSV	virus	60444_S	28 dpi	Anjanappa et al 2017
Manes.04G150200	PR-7a	-1.76	whitefly	whitefly	COL2246_S	14 dpi	This Study
Manes.04G150200	PR-7a	-1.1	SA	SA	COL2246_S	4 hpt	This Study
Manes.04G150200	PR-7a	-2.03	SA	SA	COL2246_S	8 hpt	This Study
Manes.04G150200	PR-7a	-2.37	SA	SA	COL2246_S	12 hpt	This Study
Manes.11G013600	PR-7b	1.04	JA	JA	COL2246_S	1 hpt	This Study
Manes.11G013600	PR-7b	1.01	JA	JA	COL2246_S	2 hpt	This Study
Manes.11G013600	PR-7b	1.35	JA	JA	COL2246_S	4 hpt	This Study
Manes.11G013600	PR-7b	1.12	JA	JA	COL2246_S	8 hpt	This Study
Manes.11G013600	PR-7b	1.66	SACMV	virus	T200_S	67 dpi	Allie et al 2014
Manes.11G013600	PR-7b	2.16	SACMV	virus	T200_S	32 dpi	Allie et al 2014
Manes.11G013600	PR-7b	1.54	UCBSV	virus	Namikonga_R	5 dpi	Amuge et al 2017
Manes.11G013600	PR-7b	-1.52	whitefly	whitefly	COL2246_S	22 dpi	This Study
Manes.04G074500	PR-7c	-2.32	XamCIO151	bacteria	MBra685_R	7 dpi	Lopez et al 2005
Manes.04G074500	PR-7c	1	JA	JA	COL2246_S	4 hpt	This Study
Manes.04G074500	PR-7c	1.2	JA	JA	COL2246_S	8 hpt	This Study
Manes.04G074500	PR-7c	1.12	UCBSV	virus	Namikonga_R	54 dpi	Amuge et al 2017
Manes.04G074500	PR-7c	1.75	UCBSV	virus	Namikonga_R	2 dpi	Amuge et al 2017
Manes.04G074500	PR-7c	-1.26	whitefly	whitefly	COL2246_S	14 dpi	This Study
Manes.04G074500	PR-7c	-1.97	whitefly	whitefly	COL2246_S	22 dpi	This Study
Manes.01G222700	PR-7d	-2.17	SACMV	virus	T200_S	32 dpi	Allie et al 2014
Manes.05G041400	PR-7e	1.97	SACMV	virus	T200_S	12 dpi	Allie et al 2014
Manes.05G041400	PR-7e	1.98	SACMV	virus	T200_S	67 dpi	Allie et al 2014
Manes.05G041400	PR-7e	2.58	SACMV	virus	T200_S	32 dpi	Allie et al 2014
Manes.05G041400	PR-7e	-1.99	whitefly	whitefly	COL2246_S	22 dpi	This Study
Manes.01G070400	PR-7f1	-1.63	SACMV	virus	TME3_R	67 dpi	Allie et al 2014
Manes.02G028900	PR-7f2	-1.86	SACMV	virus	T200_S	67 dpi	Allie et al 2014
Manes.16G106100	PR-7f3	-1.33	JA	JA	COL2246_S	12 hpt	This Study
Manes.16G106100	PR-7f3	1.1	CBSV/UCBSV	virus	KBH 2006/18_R	28 dpi	Anjanappa et al 2017
Manes.16G106100	PR-7f3	-1.65	SA	SA	COL2246_S	12 hpt	This Study
Manes.01G070600	PR-7f4	-1.73	SACMV	virus	T200_S	32 dpi	Allie et al 2014
Manes.12G038100	PR-7f5	-1.05	JA	JA	COL2246_S	2 hpt	This Study
Manes.12G038100	PR-7f5	-1.72	JA	JA	COL2246_S	4 hpt	This Study
Manes.12G038100	PR-7f5	-1.84	JA	JA	COL2246_S	8 hpt	This Study
Manes.12G038100	PR-7f5	-1.44	JA	JA	COL2246_S	12 hpt	This Study
Manes.12G038100	PR-7f5	-1.59	SACMV	virus	TME3_R	12 dpi	Allie et al 2014
Manes.12G038100	PR-7f5	-1.17	UCBSV	virus	Namikonga_R	5 dpi	Amuge et al 2017
Manes.12G038100	PR-7f5	-2.15	whitefly	whitefly	COL2246_S	14 dpi	This Study
Manes.12G038100	PR-7f5	-1.57	SA	SA	COL2246_S	4 hpt	This Study
Manes.12G038100	PR-7f5	-1.91	SA	SA	COL2246_S	8 hpt	This Study
Manes.12G038100	PR-7f5	-1.28	SA	SA	COL2246_S	12 hpt	This Study
Manes.13G039400	PR-7f6	1.73	SACMV	virus	T200_S	67 dpi	Allie et al 2014
Manes.13G039400	PR-7f6	2.37	CBSV/UCBSV	virus	KBH 2006/18_R	28 dpi	Anjanappa et al 2017
Manes.05G041600	PR-7g2	1.73	SACMV	virus	T200_S	12 dpi	Allie et al 2014
Manes.04G005700	PR-7g3	-1.59	SACMV	virus	TME3_R	67 dpi	Allie et al 2014
Manes.08G023600	PR-7g4	-2.49	SACMV	virus	T200_S	32 dpi	Allie et al 2014
Manes.09G057300	PR-7g5	-1.62	SACMV	virus	T200_S	67 dpi	Allie et al 2014
Manes.01G167600	PR-7g6	-2.21	SACMV	virus	TME3_R	12 dpi	Allie et al 2014
Manes.01G069200	PR-7g7	2.07	UCBSV	virus	Namikonga_R	5 dpi	Amuge et al 2017
Manes.01G069200	PR-7g7	3.1	UCBSV	virus	Namikonga_R	2 dpi	Amuge et al 2017
Manes.02G030800	PR-7g8	-2.4	SACMV	virus	T200_S	12 dpi	Allie et al 2014
Manes.02G030800	PR-7g8	-1.72	SACMV	virus	TME3_R	32 dpi	Allie et al 2014
Manes.10G021800	PR-7g9	-1.64	SACMV	virus	TME3_R	32 dpi	Allie et al 2014
Manes.10G021800	PR-7g9	-1.57	SACMV	virus	TME3_R	12 dpi	Allie et al 2014
Manes.10G021800	PR-7g9	-1.54	SACMV	virus	T200_S	32 dpi	Allie et al 2014
Manes.10G021700	PR-7g10	-1.66	SACMV	virus	T200_S	12 dpi	Allie et al 2014
Manes.10G021400	PR-7g11	-2.25	SACMV	virus	T200_S	12 dpi	Allie et al 2014
Manes.10G021600	PR-7g12	-2.7	SACMV	virus	T200_S	32 dpi	Allie et al 2014
Manes.10G021600	PR-7g12	-1.85	SACMV	virus	TME3_R	67 dpi	Allie et al 2014
Manes.18G010600	PR-7h1	1.47	Xam_TALE1	bacteria	MCOL1522_S	5 dpi	Munoz-Bondar et al 2014
Manes.18G010600	PR-7h1	-2.08	CAD	fungus	HN_S	24 hpi	Utsumi et al 2016
Manes.18G010600	PR-7h1	-1.99	CAD	fungus	HN_S	72 hpi	Utsumi et al 2016
Manes.18G010600	PR-7h1	-1.58	CAD	fungus	HB60_R	72 hpi	Utsumi et al 2016
Manes.18G010600	PR-7h1	-1.25	CAD	fungus	HN_S	24 hpi	Utsumi et al 2016
Manes.18G010600	PR-7h1	-1.23	CAD	fungus	HB60_R	24 hpi	Utsumi et al 2016
Manes.18G010600	PR-7h1	-1.4	JA	JA	COL2246_S	4 hpt	This Study
Manes.18G010600	PR-7h1	-1.31	JA	JA	COL2246_S	8 hpt	This Study
Manes.18G010600	PR-7h1	-3.61	JA	JA	COL2246_S	12 hpt	This Study
Manes.18G010600	PR-7h1	-1.29	JA	JA	COL2246_S	24 hpt	This Study
Manes.18G010600	PR-7h1	-2.89	UCBSV	virus	Namikonga_R	8 dpi	Amuge et al 2017
Manes.18G010600	PR-7h1	-1.49	CBSV/UCBSV	virus	60444_S	28 dpi	Anjanappa et al 2017
Manes.18G010600	PR-7h1	-1.63	whitefly	whitefly	COL2246_S	7 dpi	This Study
Manes.18G010600	PR-7h1	-2.59	SA	SA	COL2246_S	8 hpt	This Study
Manes.18G010600	PR-7h1	-3.61	SA	SA	COL2246_S	12 hpt	This Study
Manes.11G010200	PR-7h2	2.04	SACMV	virus	T200_S	32 dpi	Allie et al 2014
Manes.11G010200	PR-7h2	1.52	SA	SA	COL2246_S	4 hpt	This Study
Manes.04G153200	PR-7h3	-1.56	JA	JA	COL2246_S	12 hpt	This Study
Manes.04G153200	PR-7h3	-1.32	SA	SA	COL2246_S	8 hpt	This Study
Manes.04G153200	PR-7h3	-1.57	SA	SA	COL2246_S	12 hpt	This Study
Manes.11G010100	PR-7h4	1.08	JA	JA	COL2246_S	8 hpt	This Study
Manes.11G010100	PR-7h4	1.73	JA	JA	COL2246_S	12 hpt	This Study
Manes.11G010100	PR-7h4	1.65	SACMV	virus	T200_S	67 dpi	Allie et al 2014
Manes.11G010100	PR-7h4	1.32	SA	SA	COL2246_S	8 hpt	This Study
Manes.11G010100	PR-7h4	1.84	SA	SA	COL2246_S	12 hpt	This Study
Manes.01G158500	PR-7h5	2.37	SACMV	virus	T200_S	67 dpi	Allie et al 2014
Manes.01G158500	PR-7h5	1.45	UCBSV	virus	Namikonga_R	54 dpi	Amuge et al 2017
Manes.01G158500	PR-7h5	-1.46	SA	SA	COL2246_S	4 hpt	This Study
Manes.01G158500	PR-7h5	-1.48	SA	SA	COL2246_S	8 hpt	This Study
Manes.01G158500	PR-7h5	-1.3	SA	SA	COL2246_S	12 hpt	This Study
Manes.03G086500	PR-7i1	-2.22	SACMV	virus	TME3_R	32 dpi	Allie et al 2014
Manes.S089000	PR-7i2	-2.05	UCBSV	virus	Namikonga_R	2 dpi	Amuge et al 2017
Manes.S089000	PR-7i2	2.11	CBSV/UCBSV	virus	60444_S	28 dpi	Anjanappa et al 2017
Manes.S089000	PR-7i2	1.93	whitefly	whitefly	COL2246_S	14 dpi	This Study
Manes.S089000	PR-7i2	3.15	whitefly	whitefly	COL2246_S	22 dpi	This Study
Manes.17G062600	PR-7j1	1.33	JA	JA	COL2246_S	2 hpt	This Study
Manes.17G062600	PR-7j1	1.73	JA	JA	COL2246_S	4 hpt	This Study
Manes.17G062600	PR-7j1	2.5	JA	JA	COL2246_S	8 hpt	This Study
Manes.17G062600	PR-7j1	2.28	JA	JA	COL2246_S	12 hpt	This Study
Manes.17G062600	PR-7j1	1.64	SA	SA	COL2246_S	8 hpt	This Study
Manes.17G062600	PR-7j1	1.7	SA	SA	COL2246_S	12 hpt	This Study
Manes.01G267200	PR-7j2	-1.39	JA	JA	COL2246_S	4 hpt	This Study
Manes.01G267200	PR-7j2	-1.07	JA	JA	COL2246_S	8 hpt	This Study
Manes.01G267200	PR-7j2	-1.4	JA	JA	COL2246_S	12 hpt	This Study
Manes.01G267200	PR-7j2	1.76	SACMV	virus	T200_S	67 dpi	Allie et al 2014
Manes.01G267200	PR-7j2	-1.31	UCBSV	virus	Namikonga_R	2 dpi	Amuge et al 2017
Manes.01G267200	PR-7j2	1.49	CBSV/UCBSV	virus	KBH 2006/18_R	28 dpi	Anjanappa et al 2017
Manes.01G267200	PR-7j2	-1.14	SA	SA	COL2246_S	8 hpt	This Study
Manes.01G267200	PR-7j2	-1.44	SA	SA	COL2246_S	12 hpt	This Study
Manes.16G104900	PR-7j3	-1.05	JA	JA	COL2246_S	2 hpt	This Study
Manes.16G104900	PR-7j3	-1.35	JA	JA	COL2246_S	8 hpt	This Study
Manes.16G104900	PR-7j3	-1.74	UCBSV	virus	Namikonga_R	1 dpi	Amuge et al 2017
Manes.16G104900	PR-7j3	-1.1	UCBSV	virus	Namikonga_R	5 dpi	Amuge et al 2017
Manes.16G104900	PR-7j3	2.08	whitefly	whitefly	COL2246_S	1 dpi	This Study
Manes.16G104900	PR-7j3	2.12	whitefly	whitefly	COL2246_S	7 dpi	This Study
Manes.16G104900	PR-7j3	1.84	whitefly	whitefly	COL2246_S	14 dpi	This Study
Manes.16G104900	PR-7j3	2.36	whitefly	whitefly	COL2246_S	22 dpi	This Study
Manes.16G104900	PR-7j3	-1.17	SA	SA	COL2246_S	2 hpt	This Study
Manes.16G104900	PR-7j3	-1.82	SA	SA	COL2246_S	4 hpt	This Study
Manes.16G104900	PR-7j3	-1.74	SA	SA	COL2246_S	8 hpt	This Study
Manes.16G104900	PR-7j3	-1.01	SA	SA	COL2246_S	12 hpt	This Study
Manes.09G072100	PR-7j4	-1.67	SACMV	virus	T200_S	32 dpi	Allie et al 2014
Manes.05G206800	PR-7j5	-1.28	JA	JA	COL2246_S	2 hpt	This Study
Manes.05G206800	PR-7j5	-1.81	whitefly	whitefly	COL2246_S	22 dpi	This Study
Manes.12G081800	PR-7j6	-1.23	JA	JA	COL2246_S	2 hpt	This Study
Manes.12G081800	PR-7j6	-1.49	JA	JA	COL2246_S	4 hpt	This Study
Manes.12G081800	PR-7j6	-2.38	SACMV	virus	TME3_R	12 dpi	Allie et al 2014
Manes.12G067800	PR-7j7	-1.16	CAD	fungus	HB60_R	72 hpi	Utsumi et al 2016
Manes.12G067800	PR-7j7	-1.08	CAD	fungus	HB60_R	24 hpi	Utsumi et al 2016
Manes.12G067800	PR-7j7	1.51	JA	JA	COL2246_S	4 hpt	This Study
Manes.12G067800	PR-7j7	4.11	JA	JA	COL2246_S	8 hpt	This Study
Manes.12G067800	PR-7j7	2.86	JA	JA	COL2246_S	12 hpt	This Study
Manes.12G067800	PR-7j7	-3.5	UCBSV	virus	Namikonga_R	54 dpi	Amuge et al 2017
Manes.12G067800	PR-7j7	1.43	CBSV	virus	Albert_S	1 yrpi	Maruthi et al 2014
Manes.12G067800	PR-7j7	1.57	CBSV	virus	Kaleso_R	1 yrpi	Maruthi et al 2014
Manes.12G067800	PR-7j7	3.31	whitefly	whitefly	COL2246_S	7 dpi	This Study
Manes.12G067800	PR-7j7	4.15	whitefly	whitefly	COL2246_S	14 dpi	This Study
Manes.12G067800	PR-7j7	4.09	whitefly	whitefly	COL2246_S	22 dpi	This Study
Manes.12G067800	PR-7j7	2.84	SA	SA	COL2246_S	4 hpt	This Study
Manes.12G067800	PR-7j7	4.66	SA	SA	COL2246_S	8 hpt	This Study
Manes.12G067800	PR-7j7	2.99	SA	SA	COL2246_S	12 hpt	This Study
Manes.13G059200	PR-7j8	1.68	SACMV	virus	T200_S	32 dpi	Allie et al 2014
Manes.13G059200	PR-7j8	2.02	SACMV	virus	T200_S	67 dpi	Allie et al 2014
Manes.13G059200	PR-7j8	-3.52	UCBSV	virus	Namikonga_R	8 dpi	Amuge et al 2017
Manes.18G039200	PR-7k1	-2.22	UCBSV	virus	Namikonga_R	8 dpi	Amuge et al 2017
Manes.18G039200	PR-7k1	1.05	CBSV/UCBSV	virus	KBH 2006/18_R	28 dpi	Anjanappa et al 2017
Manes.13G123200	PR-7k2	-1.56	JA	JA	COL2246_S	4 hpt	This Study
Manes.13G123200	PR-7k2	-2.22	JA	JA	COL2246_S	8 hpt	This Study
Manes.13G123200	PR-7k2	-2.53	JA	JA	COL2246_S	12 hpt	This Study
Manes.13G123200	PR-7k2	-1.68	whitefly	whitefly	COL2246_S	14 dpi	This Study
Manes.13G123200	PR-7k2	-2.27	SA	SA	COL2246_S	4 hpt	This Study
Manes.13G123200	PR-7k2	-3.09	SA	SA	COL2246_S	8 hpt	This Study
Manes.13G123200	PR-7k2	-3.11	SA	SA	COL2246_S	12 hpt	This Study
Manes.05G175300	PR-7k3	1.86	SACMV	virus	T200_S	67 dpi	Allie et al 2014
Manes.05G175300	PR-7k3	2.1	SACMV	virus	T200_S	32 dpi	Allie et al 2014
Manes.05G175300	PR-7k3	-2.29	UCBSV	virus	Namikonga_R	2 dpi	Amuge et al 2017
Manes.05G175300	PR-7k3	-1.77	UCBSV	virus	Albert_S	45 dpi	Amuge et al 2017
Manes.05G175300	PR-7k3	-1.33	UCBSV	virus	Namikonga_R	6 hpi	Amuge et al 2017
Manes.05G175300	PR-7k3	2.05	whitefly	whitefly	COL2246_S	14 dpi	This Study
Manes.18G039000	PR-7k4	-2.11	SACMV	virus	T200_S	67 dpi	Allie et al 2014
Manes.18G039000	PR-7k4	-2.05	SACMV	virus	TME3_R	67 dpi	Allie et al 2014
Manes.18G039000	PR-7k4	2.37	SACMV	virus	TME3_R	32 dpi	Allie et al 2014
Manes.18G039000	PR-7k4	3.16	SACMV	virus	T200_S	32 dpi	Allie et al 2014
Manes.01G088700	PR-7k6	1.04	JA	JA	COL2246_S	8 hpt	This Study
Manes.01G088700	PR-7k6	-2.54	SACMV	virus	T200_S	32 dpi	Allie et al 2014
Manes.17G027600	PR-7k7	-2.1	SACMV	virus	T200_S	32 dpi	Allie et al 2014
Manes.06G020400	PR-7k8	1.97	SACMV	virus	T200_S	67 dpi	Allie et al 2014
Manes.06G020400	PR-7k8	-2.51	UCBSV	virus	Namikonga_R	5 dpi	Amuge et al 2017
Manes.06G020400	PR-7k8	-1.16	UCBSV	virus	Albert_S	45 dpi	Amuge et al 2017
Manes.14G157400	PR-7k9	-1.15	JA	JA	COL2246_S	2 hpt	This Study
Manes.14G157400	PR-7k9	-1.9	JA	JA	COL2246_S	4 hpt	This Study
Manes.14G157400	PR-7k9	-1.86	JA	JA	COL2246_S	8 hpt	This Study
Manes.14G157400	PR-7k9	-1.02	JA	JA	COL2246_S	12 hpt	This Study
Manes.14G157400	PR-7k9	1.64	SACMV	virus	T200_S	32 dpi	Allie et al 2014
Manes.14G157400	PR-7k9	-1.82	UCBSV	virus	Namikonga_R	5 dpi	Amuge et al 2017
Manes.14G157400	PR-7k9	-1.57	UCBSV	virus	Namikonga_R	1 dpi	Amuge et al 2017
Manes.14G157400	PR-7k9	1.03	CBSV	virus	Kaleso_R	1 yrpi	Maruthi et al 2014
Manes.14G157400	PR-7k9	1.46	whitefly	whitefly	COL2246_S	22 dpi	This Study
Manes.14G157400	PR-7k9	-1.36	SA	SA	COL2246_S	2 hpt	This Study
Manes.14G157400	PR-7k9	-1.73	SA	SA	COL2246_S	4 hpt	This Study
Manes.14G157400	PR-7k9	-1.92	SA	SA	COL2246_S	8 hpt	This Study
Manes.03G066700	PR-7k10	1.74	SACMV	virus	T200_S	67 dpi	Allie et al 2014
Manes.03G066700	PR-7k10	-1.78	UCBSV	virus	Namikonga_R	8 dpi	Amuge et al 2017
Manes.03G066700	PR-7k10	1.85	UCBSV	virus	Namikonga_R	2 dpi	Amuge et al 2017
Manes.03G066700	PR-7k10	-2.19	whitefly	whitefly	COL2246_S	22 dpi	This Study
Manes.04G146100	PR-7l1	-1.06	UCBSV	virus	Namikonga_R	8 dpi	Amuge et al 2017
Manes.04G146100	PR-7l1	-1.18	CBSV	virus	Kaleso_R	1 yrpi	Maruthi et al 2014
Manes.11G018900	PR-7l2	1.09	JA	JA	COL2246_S	2 hpt	This Study
Manes.11G018900	PR-7l2	1.26	JA	JA	COL2246_S	4 hpt	This Study
Manes.11G018900	PR-7l2	1.28	JA	JA	COL2246_S	8 hpt	This Study
Manes.11G018900	PR-7l2	1.47	JA	JA	COL2246_S	12 hpt	This Study
Manes.11G018900	PR-7l2	-1.33	whitefly	whitefly	COL2246_S	22 dpi	This Study
Manes.16G094900	PR-7l3	2.11	SACMV	virus	T200_S	12 dpi	Allie et al 2014
Manes.16G094900	PR-7l3	2.53	SACMV	virus	T200_S	32 dpi	Allie et al 2014
Manes.16G094900	PR-7l3	3.05	SACMV	virus	T200_S	67 dpi	Allie et al 2014
Manes.16G094900	PR-7l3	-2.47	UCBSV	virus	Albert_S	45 dpi	Amuge et al 2017
Manes.16G094900	PR-7l3	1.35	UCBSV	virus	Namikonga_R	2 dpi	Amuge et al 2017
Manes.16G094900	PR-7l3	1.08	CBSV/UCBSV	virus	KBH 2006/18_R	28 dpi	Anjanappa et al 2017
Manes.16G094900	PR-7l3	-2.16	whitefly	whitefly	COL2246_S	22 dpi	This Study
Manes.14G164700	PR-7l4	-1.98	SACMV	virus	TME3_R	12 dpi	Allie et al 2014
Manes.14G164700	PR-7l4	-1.9	SACMV	virus	TME3_R	32 dpi	Allie et al 2014
Manes.06G013200	PR-7l5	1.25	Xam_TALE1	bacteria	MCOL1522_S	5 dpi	Munoz-Bondar et al 2014
Manes.06G013200	PR-7l5	1.24	JA	JA	COL2246_S	4 hpt	This Study
Manes.06G013200	PR-7l5	2.18	JA	JA	COL2246_S	8 hpt	This Study
Manes.06G013200	PR-7l5	1.55	JA	JA	COL2246_S	12 hpt	This Study
Manes.06G013200	PR-7l5	1.78	SACMV	virus	T200_S	32 dpi	Allie et al 2014
Manes.06G013200	PR-7l5	1.88	SA	SA	COL2246_S	4 hpt	This Study
Manes.06G013200	PR-7l5	1.68	SA	SA	COL2246_S	8 hpt	This Study
Manes.06G013200	PR-7l5	1.32	SA	SA	COL2246_S	12 hpt	This Study
Manes.06G139800	PR-7l6	1.97	SACMV	virus	T200_S	32 dpi	Allie et al 2014
Manes.06G139800	PR-7l6	2.48	SACMV	virus	T200_S	67 dpi	Allie et al 2014
Manes.06G139800	PR-7l6	-1.79	UCBSV	virus	Albert_S	45 dpi	Amuge et al 2017
Manes.13G113900	PR-7l7	-1.82	Xam_TALE1	bacteria	MCOL1522_S	5 dpi	Munoz-Bondar et al 2014
Manes.13G113900	PR-7l7	1.16	JA	JA	COL2246_S	12 hpt	This Study
Manes.13G113900	PR-7l7	2.15	SACMV	virus	T200_S	12 dpi	Allie et al 2014
Manes.13G113900	PR-7l7	2.52	SACMV	virus	T200_S	32 dpi	Allie et al 2014
Manes.13G113900	PR-7l7	2.65	SACMV	virus	T200_S	67 dpi	Allie et al 2014
Manes.13G113900	PR-7l7	-1.54	UCBSV	virus	Namikonga_R	5 dpi	Amuge et al 2017
Manes.13G113900	PR-7l7	-1.12	UCBSV	virus	Namikonga_R	2 dpi	Amuge et al 2017
Manes.13G113900	PR-7l7	3.14	UCBSV	virus	Namikonga_R	54 dpi	Amuge et al 2017
Manes.13G113900	PR-7l7	2.7	CBSV	virus	Albert_S	1 yrpi	Maruthi et al 2014
Manes.18G044300	PR-7l8	-1.72	JA	JA	COL2246_S	2 hpt	This Study
Manes.18G044300	PR-7l8	-1.01	UCBSV	virus	Albert_S	45 dpi	Amuge et al 2017
Manes.18G044300	PR-7l8	1.38	UCBSV	virus	Namikonga_R	2 dpi	Amuge et al 2017
Manes.18G101100	PR-7m	1.48	JA	JA	COL2246_S	4 hpt	This Study
Manes.18G101100	PR-7m	1.57	JA	JA	COL2246_S	8 hpt	This Study
Manes.18G101100	PR-7m	1.25	JA	JA	COL2246_S	12 hpt	This Study
Manes.18G101100	PR-7m	1.31	SA	SA	COL2246_S	8 hpt	This Study
Manes.07G097300	PR-8d	-3.13	SACMV	virus	T200_S	32 dpi	Allie et al 2014
Manes.02G188800	PR-8e	-1.97	SACMV	virus	T200_S	67 dpi	Allie et al 2014
Manes.06G155300	PR-8f1	7.77	XamCIO151	bacteria	MBra685_R	12 hpi	Lopez et al 2005
Manes.06G155300	PR-8f1	-1.06	Xam_TALE1	bacteria	MCOL1522_S	5 dpi	Munoz-Bondar et al 2014
Manes.06G155300	PR-8f1	2.73	SACMV	virus	TME3_R	32 dpi	Allie et al 2014
Manes.06G155300	PR-8f1	4.39	whitefly	whitefly	COL2246_S	14 dpi	This Study
Manes.06G155600	PR-8f2	-3.18	SACMV	virus	T200_S	67 dpi	Allie et al 2014
Manes.06G155600	PR-8f2	-1.78	SACMV	virus	T200_S	32 dpi	Allie et al 2014
Manes.06G155600	PR-8f2	-1.57	SACMV	virus	TME3_R	12 dpi	Allie et al 2014
Manes.05G027700	PR-8f3	2.43	XamCIO151	bacteria	MBra685_R	7 dpi	Lopez et al 2005
Manes.05G027700	PR-8f3	5.42	Xam_TALE1	bacteria	MCOL1522_S	5 dpi	Munoz-Bondar et al 2014
Manes.05G027700	PR-8f3	6.83	Xam_TALE1	bacteria	MCOL1522_S	7 dpi	Munoz-Bondar et al 2014
Manes.05G027700	PR-8f3	1.55	JA	JA	COL2246_S	4 hpt	This Study
Manes.05G027700	PR-8f3	1.26	JA	JA	COL2246_S	8 hpt	This Study
Manes.05G027700	PR-8f3	1.48	JA	JA	COL2246_S	12 hpt	This Study
Manes.05G027700	PR-8f3	-2.54	SACMV	virus	T200_S	12 dpi	Allie et al 2014
Manes.05G027700	PR-8f3	1.24	SA	SA	COL2246_S	8 hpt	This Study
Manes.06G155400	PR-8f4	2.02	whitefly	whitefly	COL2246_S	22 dpi	This Study
Manes.06G155500	PR-8f5	6.12	XamCIO151	bacteria	MBra685_R	7 dpi	Lopez et al 2005
Manes.06G155500	PR-8f5	3.35	Xam_TALE1	bacteria	MCOL1522_S	5 dpi	Munoz-Bondar et al 2014
Manes.06G155500	PR-8f5	4.23	Xam_TALE1	bacteria	MCOL1522_S	7 dpi	Munoz-Bondar et al 2014
Manes.06G155500	PR-8f5	-2.31	UCBSV	virus	Namikonga_R	8 dpi	Amuge et al 2017
Manes.06G155500	PR-8f5	-2.14	UCBSV	virus	Namikonga_R	5 dpi	Amuge et al 2017
Manes.06G155500	PR-8f5	-2.07	CBSV	virus	Kaleso_R	1 yrpi	Maruthi et al 2014
Manes.06G155500	PR-8f5	1.74	whitefly	whitefly	COL2246_S	22 dpi	This Study
Manes.15G104000	PR-9a	-1.64	SACMV	virus	T200_S	32 dpi	Allie et al 2014
Manes.15G104100	PR-9b	4.18	UCBSV	virus	Namikonga_R	8 dpi	Amuge et al 2017
Manes.15G104100	PR-9b	3.45	whitefly	whitefly	COL2246_S	14 dpi	This Study
Manes.15G104100	PR-9b	5	whitefly	whitefly	COL2246_S	22 dpi	This Study
Manes.15G104200	PR-9c	1.92	SACMV	virus	T200_S	12 dpi	Allie et al 2014
Manes.03G089700	PR-9d	-2.85	SACMV	virus	TME3_R	67 dpi	Allie et al 2014
Manes.03G089700	PR-9d	-2.02	SACMV	virus	T200_S	32 dpi	Allie et al 2014
Manes.15G104300	PR-9e	1.84	Xam_TALE1	bacteria	MCOL1522_S	5 dpi	Munoz-Bondar et al 2014
Manes.15G104300	PR-9e	2.39	Xam_TALE1	bacteria	MCOL1522_S	7 dpi	Munoz-Bondar et al 2014
Manes.15G104300	PR-9e	1.37	JA	JA	COL2246_S	1 hpt	This Study
Manes.15G104300	PR-9e	2.33	JA	JA	COL2246_S	2 hpt	This Study
Manes.15G104300	PR-9e	3.31	JA	JA	COL2246_S	4 hpt	This Study
Manes.15G104300	PR-9e	3.01	JA	JA	COL2246_S	8 hpt	This Study
Manes.15G104300	PR-9e	2.52	JA	JA	COL2246_S	12 hpt	This Study
Manes.15G104300	PR-9e	1.39	JA	JA	COL2246_S	24 hpt	This Study
Manes.15G104300	PR-9e	-2.15	CBSV	virus	Kaleso_R	1 yrpi	Maruthi et al 2014
Manes.15G104300	PR-9e	-1.91	CBSV	virus	Albert_S	1 yrpi	Maruthi et al 2014
Manes.15G104300	PR-9e	2.29	whitefly	whitefly	COL2246_S	1 dpi	This Study
Manes.15G104300	PR-9e	3.6	whitefly	whitefly	COL2246_S	7 dpi	This Study
Manes.15G104300	PR-9e	4.49	whitefly	whitefly	COL2246_S	14 dpi	This Study
Manes.15G104300	PR-9e	4.03	whitefly	whitefly	COL2246_S	22 dpi	This Study
Manes.15G104300	PR-9e	1.53	SA	SA	COL2246_S	4 hpt	This Study
Manes.15G104300	PR-9e	1.43	SA	SA	COL2246_S	8 hpt	This Study
Manes.12G130800	PR-9f1	-3.32	UCBSV	virus	Namikonga_R	5 dpi	Amuge et al 2017
Manes.12G130800	PR-9f1	-1.64	CBSV/UCBSV	virus	60444_S	28 dpi	Anjanappa et al 2017
Manes.12G130800	PR-9f1	-2.12	whitefly	whitefly	COL2246_S	7 dpi	This Study
Manes.12G130800	PR-9f1	-2.45	whitefly	whitefly	COL2246_S	22 dpi	This Study
Manes.13G096100	PR-9f2	2.01	JA	JA	COL2246_S	4 hpt	This Study
Manes.13G096100	PR-9f2	3.06	JA	JA	COL2246_S	8 hpt	This Study
Manes.13G096100	PR-9f2	1.2	JA	JA	COL2246_S	12 hpt	This Study
Manes.13G096100	PR-9f2	1.49	UCBSV	virus	Namikonga_R	2 dpi	Amuge et al 2017
Manes.13G096100	PR-9f2	1.55	CBSV	virus	Kaleso_R	1 yrpi	Maruthi et al 2014
Manes.13G096100	PR-9f2	2.35	whitefly	whitefly	COL2246_S	7 dpi	This Study
Manes.13G096100	PR-9f2	3.46	whitefly	whitefly	COL2246_S	14 dpi	This Study
Manes.13G096100	PR-9f2	2.44	whitefly	whitefly	COL2246_S	22 dpi	This Study
Manes.13G096100	PR-9f2	2.17	SA	SA	COL2246_S	4 hpt	This Study
Manes.13G096100	PR-9f2	3.38	SA	SA	COL2246_S	8 hpt	This Study
Manes.13G096100	PR-9f2	1.29	SA	SA	COL2246_S	12 hpt	This Study
Manes.14G093400	PR-9g1	-2.64	SACMV	virus	T200_S	32 dpi	Allie et al 2014
Manes.14G093400	PR-9g1	2.74	CBSV/UCBSV	virus	60444_S	28 dpi	Anjanappa et al 2017
Manes.06G077600	PR-9g2	-1.85	SACMV	virus	TME3_R	67 dpi	Allie et al 2014
Manes.08G172600	PR-9h1	-2.55	SACMV	virus	TME3_R	32 dpi	Allie et al 2014
Manes.08G172600	PR-9h1	-1.83	SACMV	virus	T200_S	32 dpi	Allie et al 2014
Manes.09G115400	PR-9h2	-3.49	SACMV	virus	T200_S	32 dpi	Allie et al 2014
Manes.09G115400	PR-9h2	-2.14	SACMV	virus	TME3_R	32 dpi	Allie et al 2014
Manes.07G138800	PR-9h3	1.92	SACMV	virus	T200_S	32 dpi	Allie et al 2014
Manes.07G138800	PR-9h3	2.05	SACMV	virus	T200_S	67 dpi	Allie et al 2014
Manes.07G138800	PR-9h3	-1.19	UCBSV	virus	Albert_S	45 dpi	Amuge et al 2017
Manes.07G138800	PR-9h3	1.89	UCBSV	virus	Namikonga_R	2 dpi	Amuge et al 2017
Manes.07G138800	PR-9h3	-1.77	CBSV/UCBSV	virus	60444_S	28 dpi	Anjanappa et al 2017
Manes.07G138800	PR-9h3	-2.01	whitefly	whitefly	COL2246_S	22 dpi	This Study
Manes.10G006000	PR-9h4	1.12	JA	JA	COL2246_S	12 hpt	This Study
Manes.10G006000	PR-9h4	-2.46	SACMV	virus	TME3_R	32 dpi	Allie et al 2014
Manes.10G006000	PR-9h4	-1.78	SACMV	virus	T200_S	67 dpi	Allie et al 2014
Manes.10G006000	PR-9h4	1.73	SACMV	virus	T200_S	12 dpi	Allie et al 2014
Manes.10G006000	PR-9h4	1.08	SA	SA	COL2246_S	12 hpt	This Study
Manes.18G144800	PR-9h5	-2.73	SACMV	virus	TME3_R	67 dpi	Allie et al 2014
Manes.18G144800	PR-9h5	1.51	SACMV	virus	TME3_R	32 dpi	Allie et al 2014
Manes.18G144800	PR-9h5	1.9	SACMV	virus	T200_S	32 dpi	Allie et al 2014
Manes.18G144800	PR-9h5	-2.26	UCBSV	virus	Namikonga_R	54 dpi	Amuge et al 2017
Manes.18G144800	PR-9h5	-2.06	UCBSV	virus	Namikonga_R	5 dpi	Amuge et al 2017
Manes.18G144800	PR-9h5	-1.03	UCBSV	virus	Namikonga_R	8 dpi	Amuge et al 2017
Manes.18G144800	PR-9h5	3.07	UCBSV	virus	Albert_S	45 dpi	Amuge et al 2017
Manes.18G144800	PR-9h5	2.37	whitefly	whitefly	COL2246_S	7 dpi	This Study
Manes.18G144800	PR-9h5	3.79	whitefly	whitefly	COL2246_S	22 dpi	This Study
Manes.07G138600	PR-9h6	2.75	Xam_TALE1	bacteria	MCOL1522_S	5 dpi	Munoz-Bondar et al 2014
Manes.07G138600	PR-9h6	-3.95	SACMV	virus	TME3_R	67 dpi	Allie et al 2014
Manes.07G138600	PR-9h6	-1.54	SACMV	virus	T200_S	32 dpi	Allie et al 2014
Manes.07G138600	PR-9h6	1.56	SACMV	virus	TME3_R	32 dpi	Allie et al 2014
Manes.07G138600	PR-9h6	6.34	UCBSV	virus	Albert_S	45 dpi	Amuge et al 2017
Manes.07G138600	PR-9h6	1.94	CBSV/UCBSV	virus	60444_S	28 dpi	Anjanappa et al 2017
Manes.07G138600	PR-9h6	-1.42	CBSV	virus	Kaleso_R	1 yrpi	Maruthi et al 2014
Manes.10G005800	PR-9h7	1.92	SACMV	virus	T200_S	12 dpi	Allie et al 2014
Manes.10G005800	PR-9h7	-1.78	CBSV/UCBSV	virus	60444_S	28 dpi	Anjanappa et al 2017
Manes.10G005800	PR-9h7	-1.57	whitefly	whitefly	COL2246_S	14 dpi	This Study
Manes.18G140400	PR-9h8	-2.06	SACMV	virus	T200_S	32 dpi	Allie et al 2014
Manes.18G140400	PR-9h8	2.43	SACMV	virus	TME3_R	67 dpi	Allie et al 2014
Manes.09G115300	PR-9h9	-1.85	SACMV	virus	TME3_R	67 dpi	Allie et al 2014
Manes.09G115300	PR-9h9	-3.09	UCBSV	virus	Namikonga_R	2 dpi	Amuge et al 2017
Manes.09G115300	PR-9h9	2.69	whitefly	whitefly	COL2246_S	22 dpi	This Study
Manes.02G025800	PR-9h10	5.03	Xam_TALE1	bacteria	MCOL1522_S	5 dpi	Munoz-Bondar et al 2014
Manes.02G025800	PR-9h10	6.75	Xam_TALE1	bacteria	MCOL1522_S	7 dpi	Munoz-Bondar et al 2014
Manes.02G025800	PR-9h10	-4.94	mealy bug	mealy bug	AR23.1_R	72 hpi	Rauwane et al 2018
Manes.02G025800	PR-9h10	-2.49	SACMV	virus	T200_S	32 dpi	Allie et al 2014
Manes.02G025800	PR-9h10	6.37	CBSV/UCBSV	virus	60444_S	28 dpi	Anjanappa et al 2017
Manes.15G141900	PR-9h11	-2.85	SACMV	virus	TME3_R	67 dpi	Allie et al 2014
Manes.15G141900	PR-9h11	1.86	SACMV	virus	TME3_R	32 dpi	Allie et al 2014
Manes.17G093300	PR-9h12	-3.95	Xam_TALE1	bacteria	MCOL1522_S	5 dpi	Munoz-Bondar et al 2014
Manes.17G093300	PR-9h12	-2.27	SACMV	virus	TME3_R	67 dpi	Allie et al 2014
Manes.17G093200	PR-9h13	-2.32	SACMV	virus	T200_S	32 dpi	Allie et al 2014
Manes.17G093200	PR-9h13	2.92	SACMV	virus	T200_S	12 dpi	Allie et al 2014
Manes.17G093100	PR-9h14	-1.57	SACMV	virus	TME3_R	12 dpi	Allie et al 2014
Manes.17G093100	PR-9h14	1.59	SACMV	virus	TME3_R	67 dpi	Allie et al 2014
Manes.17G093100	PR-9h14	3.11	SACMV	virus	TME3_R	32 dpi	Allie et al 2014
Manes.17G092900	PR-9h15	3.23	SACMV	virus	TME3_R	32 dpi	Allie et al 2014
Manes.17G093000	PR-9h16	2.98	SACMV	virus	TME3_R	32 dpi	Allie et al 2014
Manes.15G142000	PR-9h17	-2.27	SACMV	virus	TME3_R	67 dpi	Allie et al 2014
Manes.15G142000	PR-9h17	-2.06	SACMV	virus	T200_S	32 dpi	Allie et al 2014
Manes.15G142100	PR-9h18	1.58	SACMV	virus	TME3_R	12 dpi	Allie et al 2014
Manes.15G142100	PR-9h18	3.45	SACMV	virus	TME3_R	32 dpi	Allie et al 2014
Manes.15G142200	PR-9h19	-3.02	SACMV	virus	T200_S	32 dpi	Allie et al 2014
Manes.15G142200	PR-9h19	1.73	SACMV	virus	T200_S	67 dpi	Allie et al 2014
Manes.15G142200	PR-9h19	2.51	SACMV	virus	T200_S	12 dpi	Allie et al 2014
Manes.15G142200	PR-9h19	5.42	CBSV/UCBSV	virus	60444_S	28 dpi	Anjanappa et al 2017
Manes.02G026300	PR-9h20	1.47	JA	JA	COL2246_S	4 hpt	This Study
Manes.02G026300	PR-9h20	1.83	JA	JA	COL2246_S	8 hpt	This Study
Manes.02G026300	PR-9h20	-5.73	mealy bug	mealy bug	AR23.1_R	72 hpi	Rauwane et al 2018
Manes.02G026300	PR-9h20	-1.78	SACMV	virus	T200_S	32 dpi	Allie et al 2014
Manes.02G026300	PR-9h20	1.8	SACMV	virus	TME3_R	32 dpi	Allie et al 2014
Manes.02G026300	PR-9h20	3.28	UCBSV	virus	Namikonga_R	2 dpi	Amuge et al 2017
Manes.02G026300	PR-9h20	4.8	whitefly	whitefly	COL2246_S	1 dpi	This Study
Manes.02G026300	PR-9h20	6.56	whitefly	whitefly	COL2246_S	14 dpi	This Study
Manes.02G026300	PR-9h20	4.23	whitefly	whitefly	COL2246_S	22 dpi	This Study
Manes.02G026300	PR-9h20	-2.49	SA	SA	COL2246_S	2 hpt	This Study
Manes.01G065500	PR-9h21	-1.42	CAD	fungus	HN_S	24 hpi	Utsumi et al 2016
Manes.01G065500	PR-9h21	-4.68	mealy bug	mealy bug	AR23.1_R	72 hpi	Rauwane et al 2018
Manes.01G065500	PR-9h21	1.68	SACMV	virus	T200_S	32 dpi	Allie et al 2014
Manes.01G065500	PR-9h21	6.13	CBSV/UCBSV	virus	60444_S	28 dpi	Anjanappa et al 2017
Manes.01G065500	PR-9h21	16.79	whitefly	whitefly	COL2246_S	1 dpi	This Study
Manes.01G065500	PR-9h21	14.86	whitefly	whitefly	COL2246_S	7 dpi	This Study
Manes.01G065500	PR-9h21	17.71	whitefly	whitefly	COL2246_S	14 dpi	This Study
Manes.01G065500	PR-9h21	18.62	whitefly	whitefly	COL2246_S	22 dpi	This Study
Manes.03G063400	PR-9i1	-2.52	JA	JA	COL2246_S	4 hpt	This Study
Manes.03G063400	PR-9i1	-2.36	JA	JA	COL2246_S	8 hpt	This Study
Manes.03G063400	PR-9i1	-4.16	JA	JA	COL2246_S	12 hpt	This Study
Manes.03G063300	PR-9i2	3.03	Xam_TALE1	bacteria	MCOL1522_S	7 dpi	Munoz-Bondar et al 2014
Manes.03G063300	PR-9i2	-2.85	CAD	fungus	HB60_R	72 hpi	Utsumi et al 2016
Manes.03G063300	PR-9i2	-1.66	CAD	fungus	HB60_R	24 hpi	Utsumi et al 2016
Manes.03G063300	PR-9i2	-1.3	CAD	fungus	HN_S	24 hpi	Utsumi et al 2016
Manes.03G063300	PR-9i2	-1.1	JA	JA	COL2246_S	1 hpt	This Study
Manes.03G063300	PR-9i2	-2.56	JA	JA	COL2246_S	4 hpt	This Study
Manes.03G063300	PR-9i2	-2.71	JA	JA	COL2246_S	8 hpt	This Study
Manes.03G063300	PR-9i2	-4.11	JA	JA	COL2246_S	12 hpt	This Study
Manes.03G063300	PR-9i2	-3.15	SACMV	virus	T200_S	67 dpi	Allie et al 2014
Manes.03G063300	PR-9i2	-1.87	SACMV	virus	TME3_R	32 dpi	Allie et al 2014
Manes.03G063300	PR-9i2	-1.61	SACMV	virus	T200_S	32 dpi	Allie et al 2014
Manes.03G063300	PR-9i2	-2.6	UCBSV	virus	Namikonga_R	5 dpi	Amuge et al 2017
Manes.03G063300	PR-9i2	1.47	CBSV/UCBSV	virus	KBH 2006/18_R	28 dpi	Anjanappa et al 2017
Manes.03G063300	PR-9i2	-3.28	SA	SA	COL2246_S	2 hpt	This Study
Manes.03G063300	PR-9i2	-3.33	SA	SA	COL2246_S	4 hpt	This Study
Manes.03G063300	PR-9i2	-3.56	SA	SA	COL2246_S	8 hpt	This Study
Manes.03G063300	PR-9i2	-4.89	SA	SA	COL2246_S	12 hpt	This Study
Manes.16G007300	PR-9i3	-1.13	CBSV/UCBSV	virus	60444_S	28 dpi	Anjanappa et al 2017
Manes.17G038800	PR-9i4	-1.09	JA	JA	COL2246_S	1 hpt	This Study
Manes.17G038800	PR-9i4	-2.35	JA	JA	COL2246_S	4 hpt	This Study
Manes.17G038800	PR-9i4	1.17	CBSV	virus	Albert_S	1 yrpi	Maruthi et al 2014
Manes.17G038800	PR-9i4	1.65	CBSV	virus	Kaleso_R	1 yrpi	Maruthi et al 2014
Manes.16G048800	PR-9i5	-1.51	SACMV	virus	TME3_R	67 dpi	Allie et al 2014
Manes.16G058800	PR-9i6	-2.78	SACMV	virus	T200_S	32 dpi	Allie et al 2014
Manes.16G058800	PR-9i6	-2.08	SACMV	virus	TME3_R	67 dpi	Allie et al 2014
Manes.02G184800	PR-9j1	-2.32	SACMV	virus	T200_S	32 dpi	Allie et al 2014
Manes.02G185000	PR-9j2	-2.46	SACMV	virus	TME3_R	32 dpi	Allie et al 2014
Manes.02G185000	PR-9j2	-1.73	SACMV	virus	T200_S	67 dpi	Allie et al 2014
Manes.02G185000	PR-9j2	1.92	SACMV	virus	T200_S	12 dpi	Allie et al 2014
Manes.02G184700	PR-9j3	-3.49	SACMV	virus	T200_S	32 dpi	Allie et al 2014
Manes.02G184600	PR-9j4	-1.93	SACMV	virus	TME3_R	12 dpi	Allie et al 2014
Manes.02G184600	PR-9j4	-1.54	SACMV	virus	T200_S	32 dpi	Allie et al 2014
Manes.02G184500	PR-9j5	-1.85	SACMV	virus	TME3_R	67 dpi	Allie et al 2014
Manes.18G095800	PR-9j6	-2.31	SACMV	virus	TME3_R	32 dpi	Allie et al 2014
Manes.18G095800	PR-9j6	-2.06	SACMV	virus	T200_S	32 dpi	Allie et al 2014
Manes.18G095800	PR-9j6	1.92	SACMV	virus	T200_S	12 dpi	Allie et al 2014
Manes.02G182500	PR-9j7	4.42	XamCIO151	bacteria	MBra685_R	7 dpi	Lopez et al 2005
Manes.02G182500	PR-9j7	1.03	JA	JA	COL2246_S	2 hpt	This Study
Manes.02G182500	PR-9j7	1.32	JA	JA	COL2246_S	4 hpt	This Study
Manes.02G182500	PR-9j7	1.12	JA	JA	COL2246_S	8 hpt	This Study
Manes.02G182500	PR-9j7	1.14	UCBSV	virus	Namikonga_R	5 dpi	Amuge et al 2017
Manes.02G182500	PR-9j7	1.3	CBSV/UCBSV	virus	KBH 2006/18_R	28 dpi	Anjanappa et al 2017
Manes.02G182500	PR-9j7	-4.27	CBSV	virus	Albert_S	1 yrpi	Maruthi et al 2014
Manes.03G084300	PR-9k2	-2.51	SACMV	virus	T200_S	32 dpi	Allie et al 2014
Manes.03G084300	PR-9k2	-1.73	SACMV	virus	T200_S	67 dpi	Allie et al 2014
Manes.03G084300	PR-9k2	3.47	whitefly	whitefly	COL2246_S	14 dpi	This Study
Manes.01G030800	PR-9k3	-1.72	SACMV	virus	TME3_R	32 dpi	Allie et al 2014
Manes.01G030800	PR-9k3	6.28	CBSV/UCBSV	virus	KBH 2006/18_R	28 dpi	Anjanappa et al 2017
Manes.01G030800	PR-9k3	7.38	CBSV/UCBSV	virus	60444_S	28 dpi	Anjanappa et al 2017
Manes.05G107200	PR-9k4	-4.67	Xam_TALE1	bacteria	MCOL1522_S	5 dpi	Munoz-Bondar et al 2014
Manes.05G107200	PR-9k4	-3.49	SACMV	virus	T200_S	32 dpi	Allie et al 2014
Manes.05G107200	PR-9k4	1.51	SACMV	virus	T200_S	12 dpi	Allie et al 2014
Manes.05G107200	PR-9k4	1.74	SACMV	virus	TME3_R	32 dpi	Allie et al 2014
Manes.05G107200	PR-9k4	2.14	SACMV	virus	T200_S	67 dpi	Allie et al 2014
Manes.05G107200	PR-9k4	-3.14	SA	SA	COL2246_S	8 hpt	This Study
Manes.08G152000	PR-9l1	2.05	SACMV	virus	TME3_R	67 dpi	Allie et al 2014
Manes.06G129000	PR-9l2	-2.14	SACMV	virus	TME3_R	32 dpi	Allie et al 2014
Manes.06G129000	PR-9l2	-1.95	SACMV	virus	TME3_R	12 dpi	Allie et al 2014
Manes.11G126600	PR-9l3	1.34	whitefly	whitefly	COL2246_S	14 dpi	This Study
Manes.16G132400	PR-9m1	-2.75	whitefly	whitefly	COL2246_S	7 dpi	This Study
Manes.16G132400	PR-9m1	-2.45	whitefly	whitefly	COL2246_S	22 dpi	This Study
Manes.16G034800	PR-9m2	-1.25	JA	JA	COL2246_S	2 hpt	This Study
Manes.16G034800	PR-9m2	-1.29	JA	JA	COL2246_S	4 hpt	This Study
Manes.16G034800	PR-9m2	-1.47	JA	JA	COL2246_S	24 hpt	This Study
Manes.16G034800	PR-9m2	-1.72	SACMV	virus	TME3_R	32 dpi	Allie et al 2014
Manes.16G034800	PR-9m2	1.68	SACMV	virus	T200_S	32 dpi	Allie et al 2014
Manes.16G034800	PR-9m2	1.8	SACMV	virus	T200_S	12 dpi	Allie et al 2014
Manes.16G034800	PR-9m2	3.06	SACMV	virus	T200_S	67 dpi	Allie et al 2014
Manes.17G118100	PR-9m3	-1.48	JA	JA	COL2246_S	12 hpt	This Study
Manes.17G118100	PR-9m3	-1.1	JA	JA	COL2246_S	24 hpt	This Study
Manes.17G118100	PR-9m3	-2.23	UCBSV	virus	Albert_S	45 dpi	Amuge et al 2017
Manes.17G118100	PR-9m3	-2.07	SA	SA	COL2246_S	12 hpt	This Study
Manes.S057800	PR-9m4	-1.21	JA	JA	COL2246_S	24 hpt	This Study
Manes.05G091500	PR-9m5	-3.13	SACMV	virus	T200_S	32 dpi	Allie et al 2014
Manes.06G101200	PR-9m6	-1.65	SACMV	virus	TME3_R	32 dpi	Allie et al 2014
Manes.06G101200	PR-9m6	-1.6	SACMV	virus	TME3_R	12 dpi	Allie et al 2014
Manes.15G161900	PR-9m7	-1.88	SACMV	virus	T200_S	12 dpi	Allie et al 2014
Manes.15G161900	PR-9m7	3.46	UCBSV	virus	Namikonga_R	8 dpi	Amuge et al 2017
Manes.15G161900	PR-9m7	2.71	CBSV/UCBSV	virus	60444_S	28 dpi	Anjanappa et al 2017
Manes.S063900	PR-9m8	-5.72	UCBSV	virus	Namikonga_R	2 dpi	Amuge et al 2017
Manes.S063900	PR-9m8	-2.95	CBSV	virus	Kaleso_R	1 yrpi	Maruthi et al 2014
Manes.12G111100	PR-9m9	-3.12	CAD	fungus	HN_S	72 hpi	Utsumi et al 2016
Manes.12G111100	PR-9m9	-2.88	CAD	fungus	HN_S	72 hpi	Utsumi et al 2016
Manes.12G111100	PR-9m9	-2.84	CAD	fungus	HN_S	24 hpi	Utsumi et al 2016
Manes.12G111100	PR-9m9	-2.51	CAD	fungus	HN_S	24 hpi	Utsumi et al 2016
Manes.12G111100	PR-9m9	-1.41	CAD	fungus	HB60_R	24 hpi	Utsumi et al 2016
Manes.12G111100	PR-9m9	-1.16	CAD	fungus	HB60_R	72 hpi	Utsumi et al 2016
Manes.12G111100	PR-9m9	2.41	JA	JA	COL2246_S	1 hpt	This Study
Manes.12G111100	PR-9m9	1.69	SACMV	virus	T200_S	67 dpi	Allie et al 2014
Manes.12G111100	PR-9m9	1.85	SACMV	virus	T200_S	32 dpi	Allie et al 2014
Manes.12G111100	PR-9m9	-1.98	UCBSV	virus	Namikonga_R	2 dpi	Amuge et al 2017
Manes.12G111100	PR-9m9	1.32	CBSV/UCBSV	virus	60444_S	28 dpi	Anjanappa et al 2017
Manes.12G111100	PR-9m9	-1.68	CBSV	virus	Kaleso_R	1 yrpi	Maruthi et al 2014
Manes.12G111100	PR-9m9	3.64	whitefly	whitefly	COL2246_S	1 dpi	This Study
Manes.12G111100	PR-9m9	2.25	whitefly	whitefly	COL2246_S	7 dpi	This Study
Manes.12G111100	PR-9m9	4.21	whitefly	whitefly	COL2246_S	14 dpi	This Study
Manes.12G111100	PR-9m9	3.85	whitefly	whitefly	COL2246_S	22 dpi	This Study
Manes.13G113300	PR-9m10	-1.57	SACMV	virus	T200_S	32 dpi	Allie et al 2014
Manes.01G044000	PR-9n1	1.81	SACMV	virus	TME3_R	12 dpi	Allie et al 2014
Manes.01G044000	PR-9n1	3.2	SACMV	virus	T200_S	32 dpi	Allie et al 2014
Manes.04G107600	PR-9n2	6.68	CBSV/UCBSV	virus	60444_S	28 dpi	Anjanappa et al 2017
Manes.04G107800	PR-9n3	-1.85	SACMV	virus	TME3_R	67 dpi	Allie et al 2014
Manes.04G107800	PR-9n3	-1.72	SACMV	virus	TME3_R	32 dpi	Allie et al 2014
Manes.15G018500	PR-9n4	-1.66	SACMV	virus	T200_S	12 dpi	Allie et al 2014
Manes.03G189800	PR-9n5	-3.44	SACMV	virus	TME3_R	67 dpi	Allie et al 2014
Manes.03G189800	PR-9n5	-2.66	SACMV	virus	T200_S	67 dpi	Allie et al 2014
Manes.03G189800	PR-9n5	-2.08	SACMV	virus	T200_S	12 dpi	Allie et al 2014
Manes.03G189800	PR-9n5	-1.58	SACMV	virus	T200_S	32 dpi	Allie et al 2014
Manes.05G069400	PR-9n6	-1.56	SACMV	virus	T200_S	67 dpi	Allie et al 2014
Manes.05G069500	PR-9n7	-2.42	SACMV	virus	TME3_R	12 dpi	Allie et al 2014
Manes.05G069600	PR-9n8	-2.9	SACMV	virus	T200_S	32 dpi	Allie et al 2014
Manes.15G018400	PR-9n9	-1.73	SACMV	virus	T200_S	32 dpi	Allie et al 2014
Manes.15G018400	PR-9n9	-1.72	SACMV	virus	TME3_R	32 dpi	Allie et al 2014
Manes.12G076300	PR-9n10	1.76	SACMV	virus	T200_S	67 dpi	Allie et al 2014
Manes.12G076300	PR-9n10	1.93	SACMV	virus	T200_S	32 dpi	Allie et al 2014
Manes.12G076300	PR-9n10	-2.67	UCBSV	virus	Namikonga_R	5 dpi	Amuge et al 2017
Manes.12G076300	PR-9n10	-1.55	UCBSV	virus	Albert_S	45 dpi	Amuge et al 2017
Manes.12G076300	PR-9n10	1.78	CBSV	virus	Kaleso_R	1 yrpi	Maruthi et al 2014
Manes.12G076300	PR-9n10	2.68	CBSV	virus	Albert_S	1 yrpi	Maruthi et al 2014
Manes.13G072600	PR-9n11	1.7	SACMV	virus	T200_S	32 dpi	Allie et al 2014
Manes.13G072600	PR-9n11	1.79	SACMV	virus	T200_S	67 dpi	Allie et al 2014
Manes.13G072600	PR-9n11	2.56	UCBSV	virus	Namikonga_R	2 dpi	Amuge et al 2017
Manes.17G029100	PR-9n12	1.51	SACMV	virus	T200_S	12 dpi	Allie et al 2014
Manes.16G012900	PR-9n13	-2.9	SACMV	virus	T200_S	32 dpi	Allie et al 2014
Manes.16G013000	PR-9n14	-2.13	SACMV	virus	T200_S	32 dpi	Allie et al 2014
Manes.12G076200	PR-9n15	-1.64	SACMV	virus	T200_S	32 dpi	Allie et al 2014
Manes.12G076200	PR-9n15	1.86	SACMV	virus	TME3_R	32 dpi	Allie et al 2014
Manes.13G153900	PR-9n16	-1.68	JA	JA	COL2246_S	12 hpt	This Study
Manes.13G153900	PR-9n16	-1.59	UCBSV	virus	Namikonga_R	8 dpi	Amuge et al 2017
Manes.13G153900	PR-9n16	-1.27	SA	SA	COL2246_S	8 hpt	This Study
Manes.13G153900	PR-9n16	-2.01	SA	SA	COL2246_S	12 hpt	This Study
Manes.06G141700	PR-9n17	2.3	SACMV	virus	T200_S	67 dpi	Allie et al 2014
Manes.06G141700	PR-9n17	-1.12	UCBSV	virus	Namikonga_R	5 dpi	Amuge et al 2017
Manes.06G141700	PR-9n17	1.43	UCBSV	virus	Namikonga_R	2 dpi	Amuge et al 2017
Manes.05G143900	PR-9n18	3.16	Xam_TALE1	bacteria	MCOL1522_S	7 dpi	Munoz-Bondar et al 2014
Manes.01G150200	PR-9n19	1.61	Xam_TALE1	bacteria	MCOL1522_S	5 dpi	Munoz-Bondar et al 2014
Manes.01G150200	PR-9n19	2.13	Xam_TALE1	bacteria	MCOL1522_S	7 dpi	Munoz-Bondar et al 2014
Manes.01G150200	PR-9n19	-1.01	JA	JA	COL2246_S	1 hpt	This Study
Manes.01G150200	PR-9n19	-1.39	JA	JA	COL2246_S	4 hpt	This Study
Manes.01G150200	PR-9n19	-1.04	JA	JA	COL2246_S	8 hpt	This Study
Manes.01G150200	PR-9n19	-2.27	SACMV	virus	TME3_R	67 dpi	Allie et al 2014
Manes.01G150200	PR-9n19	-1.07	SA	SA	COL2246_S	1 hpt	This Study
Manes.02G109400	PR-9n20	1.15	Xam_TALE1	bacteria	MCOL1522_S	5 dpi	Munoz-Bondar et al 2014
Manes.02G109400	PR-9n20	2.28	Xam_TALE1	bacteria	MCOL1522_S	7 dpi	Munoz-Bondar et al 2014
Manes.02G109400	PR-9n20	-6	JA	JA	COL2246_S	0.5 hpt	This Study
Manes.02G109400	PR-9n20	-2.83	JA	JA	COL2246_S	1 hpt	This Study
Manes.02G109400	PR-9n20	-2.78	SACMV	virus	T200_S	32 dpi	Allie et al 2014
Manes.02G109400	PR-9n20	-1.86	SACMV	virus	TME3_R	32 dpi	Allie et al 2014
Manes.15G001400	PR-9o1	-3	SACMV	virus	T200_S	32 dpi	Allie et al 2014
Manes.15G001400	PR-9o1	-2.25	SACMV	virus	T200_S	12 dpi	Allie et al 2014
Manes.15G001400	PR-9o1	1.81	UCBSV	virus	Namikonga_R	5 dpi	Amuge et al 2017
Manes.05G154800	PR-9o2	-1.58	SACMV	virus	T200_S	32 dpi	Allie et al 2014
Manes.05G154800	PR-9o2	2.54	SACMV	virus	TME3_R	67 dpi	Allie et al 2014
Manes.01G140100	PR-9o3	-1.81	CAD	fungus	HB60_R	72 hpi	Utsumi et al 2016
Manes.01G140100	PR-9o3	-1.57	CAD	fungus	HB60_R	24 hpi	Utsumi et al 2016
Manes.01G140100	PR-9o3	-1.53	CAD	fungus	HB60_R	24 hpi	Utsumi et al 2016
Manes.01G140100	PR-9o3	-1.35	CAD	fungus	HB60_R	72 hpi	Utsumi et al 2016
Manes.01G140100	PR-9o3	-3.32	SACMV	virus	T200_S	67 dpi	Allie et al 2014
Manes.01G140100	PR-9o3	1.86	SACMV	virus	TME3_R	32 dpi	Allie et al 2014
Manes.01G140100	PR-9o3	2.16	SACMV	virus	TME3_R	12 dpi	Allie et al 2014
Manes.02G098400	PR-9o4	3.79	Xam_TALE1	bacteria	MCOL1522_S	5 dpi	Munoz-Bondar et al 2014
Manes.13G125300	PR-9p	2	UCBSV	virus	Namikonga_R	54 dpi	Amuge et al 2017
Manes.13G125300	PR-9p	2.46	UCBSV	virus	Namikonga_R	8 dpi	Amuge et al 2017
Manes.08G043700	PR-9q	1.92	CBSV/UCBSV	virus	60444_S	28 dpi	Anjanappa et al 2017
Manes.01G147300	PR-9r1	1.84	SACMV	virus	T200_S	12 dpi	Allie et al 2014
Manes.01G147300	PR-9r1	2.57	UCBSV	virus	Namikonga_R	54 dpi	Amuge et al 2017
Manes.18G078800	PR-9r2	-1.08	UCBSV	virus	Namikonga_R	2 dpi	Amuge et al 2017
Manes.02G165100	PR-9r3	-1.16	JA	JA	COL2246_S	4 hpt	This Study
Manes.02G165100	PR-9r3	-1.45	JA	JA	COL2246_S	8 hpt	This Study
Manes.02G165100	PR-9r3	-1.27	JA	JA	COL2246_S	12 hpt	This Study
Manes.02G165100	PR-9r3	-1.27	SA	SA	COL2246_S	8 hpt	This Study
Manes.08G002700	PR-9r4	-3.27	SACMV	virus	TME3_R	67 dpi	Allie et al 2014
Manes.08G002700	PR-9r4	1.97	SACMV	virus	TME3_R	12 dpi	Allie et al 2014
Manes.08G002700	PR-9r4	2.67	SACMV	virus	TME3_R	32 dpi	Allie et al 2014
Manes.08G002700	PR-9r4	9.49	UCBSV	virus	Namikonga_R	2 dpi	Amuge et al 2017
Manes.08G002700	PR-9r4	1.51	CBSV/UCBSV	virus	KBH 2006/18_R	28 dpi	Anjanappa et al 2017
Manes.08G002700	PR-9r4	-5.04	whitefly	whitefly	COL2246_S	14 dpi	This Study
Manes.11G139700	PR-9r7	2.21	UCBSV	virus	Namikonga_R	5 dpi	Amuge et al 2017
Manes.11G139700	PR-9r7	1.44	CBSV/UCBSV	virus	KBH 2006/18_R	28 dpi	Anjanappa et al 2017
Manes.11G139700	PR-9r7	-2.06	whitefly	whitefly	COL2246_S	1 dpi	This Study
Manes.11G139700	PR-9r7	-2.06	whitefly	whitefly	COL2246_S	7 dpi	This Study
Manes.11G139700	PR-9r7	-3.05	whitefly	whitefly	COL2246_S	22 dpi	This Study
Manes.07G135200	PR-10a	1.39	JA	JA	COL2246_S	1 hpt	This Study
Manes.07G135200	PR-10a	-1.36	JA	JA	COL2246_S	12 hpt	This Study
Manes.07G135200	PR-10a	-2.32	SACMV	virus	TME3_R	12 dpi	Allie et al 2014
Manes.07G135200	PR-10a	1.86	SACMV	virus	T200_S	67 dpi	Allie et al 2014
Manes.07G135200	PR-10a	-1.39	UCBSV	virus	Namikonga_R	5 dpi	Amuge et al 2017
Manes.07G135200	PR-10a	3.34	whitefly	whitefly	COL2246_S	1 dpi	This Study
Manes.07G135200	PR-10a	2.62	whitefly	whitefly	COL2246_S	7 dpi	This Study
Manes.07G135200	PR-10a	4.05	whitefly	whitefly	COL2246_S	14 dpi	This Study
Manes.07G135200	PR-10a	2.71	whitefly	whitefly	COL2246_S	22 dpi	This Study
Manes.07G135200	PR-10a	-1.93	SA	SA	COL2246_S	12 hpt	This Study
Manes.10G007900	PR-10b	-1.58	JA	JA	COL2246_S	12 hpt	This Study
Manes.10G007900	PR-10b	-2.44	SACMV	virus	T200_S	67 dpi	Allie et al 2014
Manes.10G007900	PR-10b	2.15	SACMV	virus	T200_S	12 dpi	Allie et al 2014
Manes.10G007900	PR-10b	2.18	SACMV	virus	TME3_R	32 dpi	Allie et al 2014
Manes.10G007900	PR-10b	-2.32	UCBSV	virus	Namikonga_R	5 dpi	Amuge et al 2017
Manes.10G007900	PR-10b	-2.03	SA	SA	COL2246_S	12 hpt	This Study
Manes.15G007700	PR-10d	-3.32	SACMV	virus	T200_S	32 dpi	Allie et al 2014
Manes.15G007700	PR-10d	-2.76	UCBSV	virus	Namikonga_R	2 dpi	Amuge et al 2017
Manes.15G007700	PR-10d	3.11	whitefly	whitefly	COL2246_S	1 dpi	This Study
Manes.15G007700	PR-10d	4.65	whitefly	whitefly	COL2246_S	14 dpi	This Study
Manes.15G007700	PR-10d	4.91	whitefly	whitefly	COL2246_S	22 dpi	This Study
Manes.03G200600	PR-10e	-2.85	SACMV	virus	TME3_R	67 dpi	Allie et al 2014
Manes.03G200600	PR-10e	-1.73	SACMV	virus	T200_S	32 dpi	Allie et al 2014
Manes.03G200600	PR-10e	1.73	SACMV	virus	T200_S	67 dpi	Allie et al 2014
Manes.15G008400	PR-10f1	5.91	Xam_TALE1	bacteria	MCOL1522_S	5 dpi	Munoz-Bondar et al 2014
Manes.15G008400	PR-10f1	6.81	Xam_TALE1	bacteria	MCOL1522_S	7 dpi	Munoz-Bondar et al 2014
Manes.15G008400	PR-10f1	1.56	SACMV	virus	TME3_R	12 dpi	Allie et al 2014
Manes.15G008400	PR-10f1	1.79	SACMV	virus	TME3_R	32 dpi	Allie et al 2014
Manes.15G008400	PR-10f1	-2.66	UCBSV	virus	Namikonga_R	2 dpi	Amuge et al 2017
Manes.15G008400	PR-10f1	2.48	CBSV/UCBSV	virus	60444_S	28 dpi	Anjanappa et al 2017
Manes.15G008400	PR-10f1	-1.88	CBSV	virus	Kaleso_R	1 yrpi	Maruthi et al 2014
Manes.15G008400	PR-10f1	-1.66	CBSV	virus	Albert_S	1 yrpi	Maruthi et al 2014
Manes.15G008400	PR-10f1	2.63	whitefly	whitefly	COL2246_S	14 dpi	This Study
Manes.15G008400	PR-10f1	3.77	whitefly	whitefly	COL2246_S	22 dpi	This Study
Manes.03G200400	PR-10f3	-2.16	SACMV	virus	TME3_R	12 dpi	Allie et al 2014
Manes.15G008000	PR-10f4	-1.5	CAD	fungus	HB60_R	72 hpi	Utsumi et al 2016
Manes.15G008100	PR-10f5	2.99	Xam_TALE1	bacteria	MCOL1522_S	5 dpi	Munoz-Bondar et al 2014
Manes.15G008100	PR-10f5	4.04	Xam_TALE1	bacteria	MCOL1522_S	7 dpi	Munoz-Bondar et al 2014
Manes.15G008100	PR-10f5	1.6	SACMV	virus	TME3_R	32 dpi	Allie et al 2014
Manes.15G008100	PR-10f5	1.75	SACMV	virus	TME3_R	12 dpi	Allie et al 2014
Manes.15G008100	PR-10f5	-1.91	UCBSV	virus	Namikonga_R	5 dpi	Amuge et al 2017
Manes.15G008100	PR-10f5	-2.21	CBSV	virus	Albert_S	1 yrpi	Maruthi et al 2014
Manes.15G008100	PR-10f5	2.67	whitefly	whitefly	COL2246_S	14 dpi	This Study
Manes.15G008100	PR-10f5	3.16	whitefly	whitefly	COL2246_S	22 dpi	This Study
Manes.15G008500	PR-10g1	-2.09	Xam_TALE1	bacteria	MCOL1522_S	5 dpi	Munoz-Bondar et al 2014
Manes.15G008500	PR-10g1	-1.02	JA	JA	COL2246_S	2 hpt	This Study
Manes.15G008500	PR-10g1	-1.49	JA	JA	COL2246_S	4 hpt	This Study
Manes.15G008500	PR-10g1	-1.1	JA	JA	COL2246_S	8 hpt	This Study
Manes.15G008500	PR-10g1	-1.02	JA	JA	COL2246_S	12 hpt	This Study
Manes.15G008500	PR-10g1	1.75	SACMV	virus	T200_S	32 dpi	Allie et al 2014
Manes.15G008500	PR-10g1	-3.55	UCBSV	virus	Namikonga_R	8 dpi	Amuge et al 2017
Manes.15G008500	PR-10g1	-1.37	UCBSV	virus	Albert_S	45 dpi	Amuge et al 2017
Manes.15G008500	PR-10g1	3.49	CBSV/UCBSV	virus	KBH 2006/18_R	28 dpi	Anjanappa et al 2017
Manes.15G008600	PR-10g2	-2.46	whitefly	whitefly	COL2246_S	22 dpi	This Study
Manes.15G008700	PR-10g3	1.9	JA	JA	COL2246_S	1 hpt	This Study
Manes.15G008700	PR-10g3	2.15	JA	JA	COL2246_S	4 hpt	This Study
Manes.15G008700	PR-10g3	1.75	SACMV	virus	TME3_R	12 dpi	Allie et al 2014
Manes.15G008700	PR-10g3	-2.93	UCBSV	virus	Namikonga_R	2 dpi	Amuge et al 2017
Manes.15G008700	PR-10g3	2.88	CBSV/UCBSV	virus	60444_S	28 dpi	Anjanappa et al 2017
Manes.15G008700	PR-10g3	5.09	whitefly	whitefly	COL2246_S	14 dpi	This Study
Manes.15G008700	PR-10g3	5.2	whitefly	whitefly	COL2246_S	22 dpi	This Study
Manes.15G007800	PR-10h	1.73	SACMV	virus	TME3_R	67 dpi	Allie et al 2014
Manes.05G089900	PR-10i1	-3.85	SACMV	virus	TME3_R	67 dpi	Allie et al 2014
Manes.05G089900	PR-10i1	-2.18	SACMV	virus	T200_S	67 dpi	Allie et al 2014
Manes.05G089900	PR-10i1	-4.07	UCBSV	virus	Namikonga_R	54 dpi	Amuge et al 2017
Manes.05G089900	PR-10i1	1.62	UCBSV	virus	Namikonga_R	8 dpi	Amuge et al 2017
Manes.05G089900	PR-10i1	-2.74	CBSV	virus	Albert_S	1 yrpi	Maruthi et al 2014
Manes.05G089900	PR-10i1	2.97	whitefly	whitefly	COL2246_S	7 dpi	This Study
Manes.05G089900	PR-10i1	2.71	whitefly	whitefly	COL2246_S	22 dpi	This Study
Manes.05G090000	PR-10i2	-1.16	UCBSV	virus	Namikonga_R	8 dpi	Amuge et al 2017
Manes.05G090000	PR-10i2	2.11	CBSV/UCBSV	virus	KBH 2006/18_R	28 dpi	Anjanappa et al 2017
Manes.05G090000	PR-10i2	1.07	SA	SA	COL2246_S	4 hpt	This Study
Manes.15G130100	PR-10i3	-1.82	JA	JA	COL2246_S	12 hpt	This Study
Manes.15G130100	PR-10i3	-1.71	SACMV	virus	TME3_R	67 dpi	Allie et al 2014
Manes.15G130100	PR-10i3	-1.61	SACMV	virus	T200_S	12 dpi	Allie et al 2014
Manes.08G096200	PR-10j1	-2.42	SACMV	virus	TME3_R	12 dpi	Allie et al 2014
Manes.08G096200	PR-10j1	-2.14	SACMV	virus	TME3_R	32 dpi	Allie et al 2014
Manes.08G096200	PR-10j1	1.92	SACMV	virus	T200_S	12 dpi	Allie et al 2014
Manes.09G110800	PR-10j2	2.41	JA	JA	COL2246_S	1 hpt	This Study
Manes.09G110800	PR-10j2	1.88	JA	JA	COL2246_S	2 hpt	This Study
Manes.09G110800	PR-10j2	1.71	JA	JA	COL2246_S	4 hpt	This Study
Manes.09G110800	PR-10j2	-3.2	SACMV	virus	TME3_R	32 dpi	Allie et al 2014
Manes.09G110800	PR-10j2	1.58	SACMV	virus	T200_S	67 dpi	Allie et al 2014
Manes.09G110800	PR-10j2	3.4	whitefly	whitefly	COL2246_S	1 dpi	This Study
Manes.09G110800	PR-10j2	2.43	whitefly	whitefly	COL2246_S	7 dpi	This Study
Manes.09G110800	PR-10j2	3.96	whitefly	whitefly	COL2246_S	14 dpi	This Study
Manes.09G110800	PR-10j2	2.38	whitefly	whitefly	COL2246_S	22 dpi	This Study
Manes.14G141000	PR-11a	1.48	JA	JA	COL2246_S	1 hpt	This Study
Manes.14G141000	PR-11a	2.45	JA	JA	COL2246_S	2 hpt	This Study
Manes.14G141000	PR-11a	3.33	JA	JA	COL2246_S	4 hpt	This Study
Manes.14G141000	PR-11a	2.87	JA	JA	COL2246_S	8 hpt	This Study
Manes.14G141000	PR-11a	2.35	JA	JA	COL2246_S	12 hpt	This Study
Manes.14G141000	PR-11a	-1.47	UCBSV	virus	Namikonga_R	2 dpi	Amuge et al 2017
Manes.14G141000	PR-11a	1.53	SA	SA	COL2246_S	2 hpt	This Study
Manes.14G141000	PR-11a	1.77	SA	SA	COL2246_S	4 hpt	This Study
Manes.14G141000	PR-11a	2.31	SA	SA	COL2246_S	8 hpt	This Study
Manes.14G141000	PR-11a	1.75	SA	SA	COL2246_S	12 hpt	This Study
Manes.14G144300	PR-11c	-1.32	JA	JA	COL2246_S	4 hpt	This Study
Manes.14G144300	PR-11c	-1.15	JA	JA	COL2246_S	8 hpt	This Study
Manes.14G144300	PR-11c	-3.19	UCBSV	virus	Namikonga_R	54 dpi	Amuge et al 2017
Manes.14G144300	PR-11c	-1.33	UCBSV	virus	Namikonga_R	5 dpi	Amuge et al 2017
Manes.14G111400	PR-11d2	3.31	JA	JA	COL2246_S	24 hpt	This Study
Manes.14G111400	PR-11d2	5.87	UCBSV	virus	Albert_S	45 dpi	Amuge et al 2017
Manes.14G111400	PR-11d2	3.47	CBSV/UCBSV	virus	60444_S	28 dpi	Anjanappa et al 2017
Manes.14G111400	PR-11d2	3.83	whitefly	whitefly	COL2246_S	22 dpi	This Study
Manes.08G171800	PR-14a	-1.72	SACMV	virus	T200_S	12 dpi	Allie et al 2014
Manes.08G171800	PR-14a	2.59	SACMV	virus	T200_S	32 dpi	Allie et al 2014
Manes.08G171800	PR-14a	2.72	SACMV	virus	T200_S	67 dpi	Allie et al 2014
Manes.08G171800	PR-14a	1.48	UCBSV	virus	Namikonga_R	5 dpi	Amuge et al 2017
Manes.08G171800	PR-14a	-1.05	CBSV	virus	Kaleso_R	1 yrpi	Maruthi et al 2014
Manes.08G171800	PR-14a	-1.76	whitefly	whitefly	COL2246_S	14 dpi	This Study
Manes.08G171900	PR-14b	-1.24	whitefly	whitefly	COL2246_S	1 dpi	This Study
Manes.08G171900	PR-14b	-1.04	whitefly	whitefly	COL2246_S	7 dpi	This Study
Manes.08G171900	PR-14b	-1.47	whitefly	whitefly	COL2246_S	14 dpi	This Study
Manes.09G117300	PR-14c	-2.11	JA	JA	COL2246_S	8 hpt	This Study
Manes.09G117300	PR-14c	-3.53	JA	JA	COL2246_S	12 hpt	This Study
Manes.09G117300	PR-14c	-1.85	SACMV	virus	TME3_R	67 dpi	Allie et al 2014
Manes.09G117300	PR-14c	-3.23	SA	SA	COL2246_S	8 hpt	This Study
Manes.09G117300	PR-14c	-4.21	SA	SA	COL2246_S	12 hpt	This Study
Manes.05G054000	PR-14e	-1.85	SACMV	virus	TME3_R	67 dpi	Allie et al 2014
Manes.06G145100	PR-14f	-1.59	SACMV	virus	TME3_R	67 dpi	Allie et al 2014
Manes.06G145100	PR-14f	1.86	SACMV	virus	TME3_R	32 dpi	Allie et al 2014
Manes.06G145100	PR-14f	2.73	SACMV	virus	T200_S	67 dpi	Allie et al 2014
Manes.05G079400	PR-14g1	2.21	CBSV/UCBSV	virus	60444_S	28 dpi	Anjanappa et al 2017
Manes.03G176600	PR-14g2	-2.41	SACMV	virus	T200_S	32 dpi	Allie et al 2014
Manes.03G176600	PR-14g2	-2.08	SACMV	virus	TME3_R	67 dpi	Allie et al 2014
Manes.03G176600	PR-14g2	-1.54	SACMV	virus	TME3_R	12 dpi	Allie et al 2014
Manes.03G176600	PR-14g2	2.44	UCBSV	virus	Namikonga_R	8 dpi	Amuge et al 2017
Manes.15G030500	PR-14g3	-4.02	SACMV	virus	T200_S	32 dpi	Allie et al 2014
Manes.15G030500	PR-14g3	-3.56	SACMV	virus	T200_S	67 dpi	Allie et al 2014
Manes.15G030500	PR-14g3	2.48	UCBSV	virus	Namikonga_R	8 dpi	Amuge et al 2017
Manes.15G030500	PR-14g3	2.03	CBSV/UCBSV	virus	60444_S	28 dpi	Anjanappa et al 2017
Manes.14G126100	PR-14h	-1.5	SACMV	virus	TME3_R	32 dpi	Allie et al 2014
Manes.12G089100	PR-14i1	-2.32	SACMV	virus	T200_S	32 dpi	Allie et al 2014
Manes.13G143800	PR-14i2	-3.94	SACMV	virus	T200_S	67 dpi	Allie et al 2014
Manes.13G143800	PR-14i2	-3.32	SACMV	virus	T200_S	32 dpi	Allie et al 2014
Manes.13G143800	PR-14i2	-2.02	SACMV	virus	TME3_R	67 dpi	Allie et al 2014
Manes.13G144000	PR-14i3	-3.29	SACMV	virus	T200_S	32 dpi	Allie et al 2014
Manes.13G144000	PR-14i3	-1.71	SACMV	virus	T200_S	12 dpi	Allie et al 2014
Manes.13G059000	PR-14j1	-1.9	SACMV	virus	T200_S	32 dpi	Allie et al 2014
Manes.13G059000	PR-14j1	-1.65	SACMV	virus	TME3_R	12 dpi	Allie et al 2014
Manes.16G001900	PR-14j2	-2.49	SACMV	virus	T200_S	32 dpi	Allie et al 2014
Manes.02G010200	PR-14k	-3.13	UCBSV	virus	Namikonga_R	2 dpi	Amuge et al 2017
Manes.13G030000	PR-14l	4.38	Xam_TALE1	bacteria	MCOL1522_S	5 dpi	Munoz-Bondar et al 2014
Manes.13G030000	PR-14l	2.47	CBSV/UCBSV	virus	60444_S	28 dpi	Anjanappa et al 2017
Manes.08G171700	PR-14m1	1.29	Xam_TALE1	bacteria	MCOL1522_S	5 dpi	Munoz-Bondar et al 2014
Manes.08G171700	PR-14m1	-1.79	SACMV	virus	T200_S	12 dpi	Allie et al 2014
Manes.08G171700	PR-14m1	1.86	CBSV	virus	Kaleso_R	1 yrpi	Maruthi et al 2014
Manes.08G171700	PR-14m1	2.68	CBSV	virus	Albert_S	1 yrpi	Maruthi et al 2014
Manes.S095100	PR-14m2	7	Xam_TALE1	bacteria	MCOL1522_S	7 dpi	Munoz-Bondar et al 2014
Manes.S095100	PR-14m2	7.54	Xam_TALE1	bacteria	MCOL1522_S	5 dpi	Munoz-Bondar et al 2014
Manes.S095100	PR-14m2	-1.3	CAD	fungus	HB60_R	24 hpi	Utsumi et al 2016
Manes.S095100	PR-14m2	1.71	JA	JA	COL2246_S	1 hpt	This Study
Manes.S095100	PR-14m2	3.63	JA	JA	COL2246_S	4 hpt	This Study
Manes.S095100	PR-14m2	4.2	JA	JA	COL2246_S	8 hpt	This Study
Manes.S095100	PR-14m2	4.18	JA	JA	COL2246_S	12 hpt	This Study
Manes.S095100	PR-14m2	-6.02	mealy bug	mealy bug	P40/1_S	24 hpi	Rauwane et al 2018
Manes.S095100	PR-14m2	1.97	SACMV	virus	TME3_R	12 dpi	Allie et al 2014
Manes.S095100	PR-14m2	1.75	UCBSV	virus	Namikonga_R	5 dpi	Amuge et al 2017
Manes.S095100	PR-14m2	3.01	UCBSV	virus	Albert_S	45 dpi	Amuge et al 2017
Manes.S095100	PR-14m2	3.99	UCBSV	virus	Namikonga_R	8 dpi	Amuge et al 2017
Manes.S095100	PR-14m2	1.37	CBSV/UCBSV	virus	60444_S	28 dpi	Anjanappa et al 2017
Manes.S095100	PR-14m2	-1.31	CBSV	virus	Kaleso_R	1 yrpi	Maruthi et al 2014
Manes.S095100	PR-14m2	5.46	whitefly	whitefly	COL2246_S	14 dpi	This Study
Manes.S095100	PR-14m2	5.99	whitefly	whitefly	COL2246_S	22 dpi	This Study
Manes.S095100	PR-14m2	3.18	SA	SA	COL2246_S	8 hpt	This Study
Manes.S095100	PR-14m2	4.55	SA	SA	COL2246_S	12 hpt	This Study
Manes.01G236500	PR-15/16a	1.28	Xam_TALE1	bacteria	MCOL1522_S	7 dpi	Munoz-Bondar et al 2014
Manes.01G236500	PR-15/16a	1.43	Xam_TALE1	bacteria	MCOL1522_S	5 dpi	Munoz-Bondar et al 2014
Manes.01G236500	PR-15/16a	1.51	SACMV	virus	T200_S	12 dpi	Allie et al 2014
Manes.01G236500	PR-15/16a	2.45	SACMV	virus	T200_S	32 dpi	Allie et al 2014
Manes.01G236500	PR-15/16a	3.26	SACMV	virus	T200_S	67 dpi	Allie et al 2014
Manes.01G236500	PR-15/16a	-4.33	UCBSV	virus	Namikonga_R	5 dpi	Amuge et al 2017
Manes.01G236500	PR-15/16a	2.14	CBSV/UCBSV	virus	KBH 2006/18_R	28 dpi	Anjanappa et al 2017
Manes.05G006700	PR-15/16b	1.95	Xam_TALE1	bacteria	MCOL1522_S	5 dpi	Munoz-Bondar et al 2014
Manes.05G006700	PR-15/16b	2.28	Xam_TALE1	bacteria	MCOL1522_S	7 dpi	Munoz-Bondar et al 2014
Manes.05G006700	PR-15/16b	1.6	SACMV	virus	T200_S	67 dpi	Allie et al 2014
Manes.05G006700	PR-15/16b	-3.17	UCBSV	virus	Namikonga_R	5 dpi	Amuge et al 2017
Manes.05G006700	PR-15/16b	-1.66	SA	SA	COL2246_S	8 hpt	This Study
Manes.14G072500	PR-15/16c	-1.93	SACMV	virus	TME3_R	12 dpi	Allie et al 2014
Manes.14G072500	PR-15/16c	1.92	SACMV	virus	T200_S	12 dpi	Allie et al 2014
Manes.14G072500	PR-15/16c	2.54	SACMV	virus	TME3_R	67 dpi	Allie et al 2014
Manes.14G072500	PR-15/16c	4.31	whitefly	whitefly	COL2246_S	14 dpi	This Study
Manes.14G072500	PR-15/16c	3.79	whitefly	whitefly	COL2246_S	22 dpi	This Study
Manes.03G039900	PR-15/16d1	1.72	SACMV	virus	T200_S	32 dpi	Allie et al 2014
Manes.03G039900	PR-15/16d1	2.34	SACMV	virus	T200_S	67 dpi	Allie et al 2014
Manes.03G039900	PR-15/16d1	2.57	SACMV	virus	T200_S	12 dpi	Allie et al 2014
Manes.03G039900	PR-15/16d1	-1.11	UCBSV	virus	Albert_S	45 dpi	Amuge et al 2017
Manes.16G096200	PR-15/16d2	-1.13	JA	JA	COL2246_S	24 hpt	This Study
Manes.16G096200	PR-15/16d2	2.18	SACMV	virus	T200_S	32 dpi	Allie et al 2014
Manes.16G096200	PR-15/16d2	3.31	SACMV	virus	T200_S	67 dpi	Allie et al 2014
Manes.16G096200	PR-15/16d2	-3.46	UCBSV	virus	Namikonga_R	8 dpi	Amuge et al 2017
Manes.16G096200	PR-15/16d2	4.86	CBSV	virus	Albert_S	1 yrpi	Maruthi et al 2014
Manes.04G144900	PR-15/16d3	1.91	SACMV	virus	T200_S	32 dpi	Allie et al 2014
Manes.04G144900	PR-15/16d3	2.35	SACMV	virus	T200_S	67 dpi	Allie et al 2014
Manes.04G144900	PR-15/16d3	2.31	UCBSV	virus	Namikonga_R	5 dpi	Amuge et al 2017
Manes.04G144900	PR-15/16d3	3.69	UCBSV	virus	Namikonga_R	2 dpi	Amuge et al 2017
Manes.04G144900	PR-15/16d3	-2.16	CBSV	virus	Kaleso_R	1 yrpi	Maruthi et al 2014
Manes.04G144900	PR-15/16d3	1.18	CBSV	virus	Albert_S	1 yrpi	Maruthi et al 2014
Manes.11G020100	PR-15/16d4	-1.31	JA	JA	COL2246_S	4 hpt	This Study
Manes.11G020100	PR-15/16d4	-1.63	JA	JA	COL2246_S	24 hpt	This Study
Manes.11G020100	PR-15/16d4	1.95	SACMV	virus	T200_S	32 dpi	Allie et al 2014
Manes.11G020100	PR-15/16d4	2.18	SACMV	virus	T200_S	67 dpi	Allie et al 2014
Manes.11G020100	PR-15/16d4	-2.48	UCBSV	virus	Namikonga_R	8 dpi	Amuge et al 2017
Manes.11G020100	PR-15/16d4	1.36	CBSV	virus	Albert_S	1 yrpi	Maruthi et al 2014
Manes.01G089400	PR-15/16e1	-2.08	SACMV	virus	TME3_R	67 dpi	Allie et al 2014
Manes.01G089300	PR-15/16e2	-2.46	SACMV	virus	TME3_R	32 dpi	Allie et al 2014
Manes.01G089300	PR-15/16e2	-2.27	SACMV	virus	TME3_R	67 dpi	Allie et al 2014
Manes.01G089300	PR-15/16e2	2.51	SACMV	virus	T200_S	12 dpi	Allie et al 2014
Manes.04G002400	PR-15/16e3	-3.13	SACMV	virus	T200_S	32 dpi	Allie et al 2014
Manes.08G024600	PR-15/16f1	1.62	SACMV	virus	T200_S	12 dpi	Allie et al 2014
Manes.08G024600	PR-15/16f1	2.07	SACMV	virus	T200_S	32 dpi	Allie et al 2014
Manes.08G024600	PR-15/16f1	2.23	SACMV	virus	T200_S	67 dpi	Allie et al 2014
Manes.08G024600	PR-15/16f1	-2.68	whitefly	whitefly	COL2246_S	7 dpi	This Study
Manes.08G024600	PR-15/16f1	-3.28	whitefly	whitefly	COL2246_S	14 dpi	This Study
Manes.08G024600	PR-15/16f1	-4.15	whitefly	whitefly	COL2246_S	22 dpi	This Study
Manes.10G061300	PR-15/16f2	-1.13	JA	JA	COL2246_S	2 hpt	This Study
Manes.10G061300	PR-15/16f2	2	SACMV	virus	T200_S	32 dpi	Allie et al 2014
Manes.10G061300	PR-15/16f2	3.14	SACMV	virus	T200_S	67 dpi	Allie et al 2014
Manes.10G061300	PR-15/16f2	-4.04	whitefly	whitefly	COL2246_S	7 dpi	This Study
Manes.17G113900	PR-15/16g1	1.49	JA	JA	COL2246_S	24 hpt	This Study
Manes.17G113900	PR-15/16g1	-2.25	SACMV	virus	T200_S	12 dpi	Allie et al 2014
Manes.17G113900	PR-15/16g1	-1.72	SACMV	virus	TME3_R	32 dpi	Allie et al 2014
Manes.17G113900	PR-15/16g1	7.05	UCBSV	virus	Namikonga_R	8 dpi	Amuge et al 2017
Manes.17G113900	PR-15/16g1	1.89	CBSV/UCBSV	virus	KBH 2006/18_R	28 dpi	Anjanappa et al 2017
Manes.17G114000	PR-15/16g2	2.38	UCBSV	virus	Namikonga_R	54 dpi	Amuge et al 2017
Manes.17G114000	PR-15/16g2	-1.82	CBSV/UCBSV	virus	60444_S	28 dpi	Anjanappa et al 2017
Manes.17G114000	PR-15/16g2	-2.18	whitefly	whitefly	COL2246_S	7 dpi	This Study
Manes.17G113800	PR-15/16g3	-3.46	mealy bug	mealy bug	AR23.1_R	72 hpi	Rauwane et al 2018
Manes.17G114100	PR-15/16g4	2.8	JA	JA	COL2246_S	1 hpt	This Study
Manes.17G114100	PR-15/16g4	4.08	JA	JA	COL2246_S	24 hpt	This Study
Manes.17G114100	PR-15/16g4	-1.54	SACMV	virus	T200_S	32 dpi	Allie et al 2014
Manes.17G114100	PR-15/16g4	1.86	SACMV	virus	TME3_R	32 dpi	Allie et al 2014
Manes.17G114200	PR-15/16g5	2.04	JA	JA	COL2246_S	1 hpt	This Study
Manes.17G114200	PR-15/16g5	3.17	JA	JA	COL2246_S	24 hpt	This Study
Manes.08G131100	PR-15/16j5	-22.38	whitefly	whitefly	COL2246_S	14 dpi	This Study
Manes.14G124400	PR-15/16k	-1.85	SACMV	virus	TME3_R	67 dpi	Allie et al 2014
Manes.14G124400	PR-15/16k	1.86	SACMV	virus	TME3_R	32 dpi	Allie et al 2014
Manes.01G194800	PR-15/16l1	4.01	SACMV	virus	T200_S	12 dpi	Allie et al 2014
Manes.01G194800	PR-15/16l1	-4.42	UCBSV	virus	Namikonga_R	5 dpi	Amuge et al 2017
Manes.01G194800	PR-15/16l1	3.01	CBSV/UCBSV	virus	KBH 2006/18_R	28 dpi	Anjanappa et al 2017
Manes.06G128500	PR-15/16l2	1.66	SACMV	virus	T200_S	12 dpi	Allie et al 2014
Manes.06G128500	PR-15/16l2	-4.6	UCBSV	virus	Namikonga_R	5 dpi	Amuge et al 2017
Manes.06G128500	PR-15/16l2	2.68	CBSV/UCBSV	virus	KBH 2006/18_R	28 dpi	Anjanappa et al 2017
Manes.08G106400	PR-15/16m1	-1.03	JA	JA	COL2246_S	4 hpt	This Study
Manes.08G106400	PR-15/16m1	-1.19	JA	JA	COL2246_S	8 hpt	This Study
Manes.08G106400	PR-15/16m1	1.75	SACMV	virus	T200_S	67 dpi	Allie et al 2014
Manes.08G106400	PR-15/16m1	-2.22	UCBSV	virus	Namikonga_R	2 dpi	Amuge et al 2017
Manes.08G106400	PR-15/16m1	-1.57	UCBSV	virus	Namikonga_R	5 dpi	Amuge et al 2017
Manes.08G106400	PR-15/16m1	-1.05	UCBSV	virus	Namikonga_R	8 dpi	Amuge et al 2017
Manes.08G106400	PR-15/16m1	1.66	CBSV/UCBSV	virus	60444_S	28 dpi	Anjanappa et al 2017
Manes.08G106400	PR-15/16m1	-1.9	CBSV	virus	Kaleso_R	1 yrpi	Maruthi et al 2014
Manes.08G106400	PR-15/16m1	-1.41	SA	SA	COL2246_S	8 hpt	This Study
Manes.09G182300	PR-15/16m2	-2.31	SACMV	virus	TME3_R	32 dpi	Allie et al 2014
Manes.09G182300	PR-15/16m2	-1.44	UCBSV	virus	Namikonga_R	5 dpi	Amuge et al 2017
Manes.09G182300	PR-15/16m2	1.97	UCBSV	virus	Namikonga_R	54 dpi	Amuge et al 2017
Manes.11G141600	PR-15/16n	2.18	CBSV/UCBSV	virus	KBH 2006/18_R	28 dpi	Anjanappa et al 2017
Manes.S013800	PR-17a	1.69	SACMV	virus	TME3_R	67 dpi	Allie et al 2014
Manes.S013800	PR-17a	2.37	SACMV	virus	TME3_R	32 dpi	Allie et al 2014
Manes.S013800	PR-17a	-3.63	UCBSV	virus	Namikonga_R	54 dpi	Amuge et al 2017
Manes.S013800	PR-17a	-1.21	UCBSV	virus	Namikonga_R	5 dpi	Amuge et al 2017
Manes.S013800	PR-17a	-1.18	CBSV/UCBSV	virus	60444_S	28 dpi	Anjanappa et al 2017
Manes.S013800	PR-17a	1.76	CBSV	virus	Kaleso_R	1 yrpi	Maruthi et al 2014
Manes.S013800	PR-17a	3.37	whitefly	whitefly	COL2246_S	14 dpi	This Study
Manes.S020200	PR-17b	4.7	whitefly	whitefly	COL2246_S	14 dpi	This Study
Manes.S020200	PR-17b	3.65	whitefly	whitefly	COL2246_S	22 dpi	This Study
Manes.07G071700	PR-17c	4.25	Xam_TALE1	bacteria	MCOL1522_S	5 dpi	Munoz-Bondar et al 2014
Manes.07G071700	PR-17c	-1.24	JA	JA	COL2246_S	4 hpt	This Study
Manes.07G071700	PR-17c	-1.68	JA	JA	COL2246_S	8 hpt	This Study
Manes.07G071700	PR-17c	-1.83	JA	JA	COL2246_S	12 hpt	This Study
Manes.07G071700	PR-17c	-1.86	SACMV	virus	T200_S	67 dpi	Allie et al 2014
Manes.07G071700	PR-17c	1.97	SACMV	virus	TME3_R	12 dpi	Allie et al 2014
Manes.07G071700	PR-17c	-1.59	UCBSV	virus	Namikonga_R	1 dpi	Amuge et al 2017
Manes.07G071700	PR-17c	1.31	UCBSV	virus	Namikonga_R	2 dpi	Amuge et al 2017
Manes.07G071700	PR-17c	1.34	whitefly	whitefly	COL2246_S	14 dpi	This Study
Manes.07G071700	PR-17c	1.91	whitefly	whitefly	COL2246_S	22 dpi	This Study
Manes.S020100	PR-17d1	1.68	JA	JA	COL2246_S	1 hpt	This Study
Manes.S020100	PR-17d1	1.69	JA	JA	COL2246_S	2 hpt	This Study
Manes.S020100	PR-17d1	2.95	JA	JA	COL2246_S	4 hpt	This Study
Manes.S020100	PR-17d1	3.59	JA	JA	COL2246_S	8 hpt	This Study
Manes.S020100	PR-17d1	2.35	JA	JA	COL2246_S	12 hpt	This Study
Manes.S020100	PR-17d1	1.99	JA	JA	COL2246_S	24 hpt	This Study
Manes.S020100	PR-17d1	2.88	SA	SA	COL2246_S	4 hpt	This Study
Manes.S020100	PR-17d1	3.69	SA	SA	COL2246_S	8 hpt	This Study
Manes.S020100	PR-17d1	2.33	SA	SA	COL2246_S	12 hpt	This Study
Manes.02G084700	PR-17d2	-2.21	JA	JA	COL2246_S	4 hpt	This Study
Manes.02G084700	PR-17d2	-4.4	JA	JA	COL2246_S	8 hpt	This Study
Manes.02G084700	PR-17d2	-2.98	JA	JA	COL2246_S	12 hpt	This Study
Manes.02G084700	PR-17d2	-1.79	SA	SA	COL2246_S	4 hpt	This Study
Manes.02G084700	PR-17d2	-4.78	SA	SA	COL2246_S	8 hpt	This Study
Manes.02G084700	PR-17d2	-3.13	SA	SA	COL2246_S	12 hpt	This Study
a All log2FC values (FDR or adjusted p value ≤ 0.05) compare 0 dpi to a time point after treatment. One exception is the Lopez et al (2005) study which displayed log2FC values s the comparison between innoculated vs mock-innoculated. b R = resistant; S = susceptible. c dpi = days post infestation/innoculation/infection; hpi = hours post infestation/innoculation/infection; yrpi = years post infest…
