# Supplementary material for: Genome-wide analyses of cassava Pathogenesis-related (PR) gene families reveal core transcriptome responses to whitefly infestation, salicylic acid and jasmonic acid
Source: BMC Genomics. 2020 Jan 29;21:93. doi: 10.1186/s12864-019-6443-1 (PMC6990599; doi:10.1186/s12864-019-6443-1)
Supplement: Supplementary file 15 — Additional file 15 Hormone regulation of stress-responsive PR genes. Numbers and percentages of stress-regulated genes belonging to each hormone-expression program are provided. Table S17. Hormone regulation of whitefly-responsive PR genes. Table S18. Hormone regulation of mealybug-responsive PR genes. Table S19. Hormone regulation of bacteria-responsive PR genes. Table S20. Hormone regulation of fungi-responsive PR genes. Table S21. Hormone regulation of CMV-responsive PR genes. Table S22. Hormone regulation of CBSV-responsive PR genes. [file 12864_2019_6443_MOESM15_ESM.xlsx]

## Sheet: Table S17
Table S17. Hormone regulation of whitefly-responsive PR genes a
Gene	Whitefly	SA	JA	Hormone-expression programb
PR-1c4	-	0	+	JA-Regulated (17 genes, 18%)
PR-2g2	-	0	-
PR-2k2	-	0	-
PR-3g4	+	0	-
PR-5c	-	0	-
PR-5h2	-	0	-
PR-5i1	+	0	+
PR-7b	-	0	+
PR-7c	-	0	+
PR-7j5	-	0	-
PR-7l2	-	0	+
PR-9m9	+	0	+
PR-10g3	+	0	+
PR-10j2	+	0	+
PR-11d2	+	0	+
PR-15/16f2	-	0	-
PR-17c	+	0	-
PR-1c2	-	-	-	SA/JA co-regulated (17 genes, 18%)
PR-1c3	-	+	+
PR-2e8	-	+	+
PR-2i4	+	+	+
PR-5b	+	+	+
PR-5k5	+	+	+
PR-7a	-	-	-
PR-7f5	-	-	-
PR-7h1	-	-	-
PR-7j3	+	-	-
PR-7j7	+	+	+
PR-7k2	-	-	-
PR-7k9	+	-	-
PR-9e	+	+	+
PR-9f2	+	+	+
PR-10a	+	-	-
PR-14m2	+	+	+
PR-9h20	+	-	+	SA/JA reciprocally-regulated (1 gene, 1%)
PR-1a	+	0	0	Unregulated (57 genes, 62%)
PR-1b	+	0	0
PR-1e	+	0	0
PR-2c2	+	0	0
PR-2e9	-	0	0
PR-2e10	-	0	0
PR-2h3	-	0	0
PR-2i1	+	0	0
PR-2i2	-	0	0
PR-2j3	+	0	0
PR-2j4	-	0	0
PR-2k3	-	0	0
PR-2l	-	0	0
PR-3d	+	0	0
PR-3g1	+	0	0
PR-3g2	+	0	0
PR-3g3	+	0	0
PR-3i2	-	0	0
PR-3i4	-	0	0
PR-4c2	+	0	0
PR-5h1	-	0	0
PR-5i6	+	0	0
PR-5i7	+	0	0
PR-5m1	-	0	0
PR-7e	-	0	0
PR-7i2	+	0	0
PR-7k3	+	0	0
PR-7k10	-	0	0
PR-7l3	-	0	0
PR-8f1	+	0	0
PR-8f4	+	0	0
PR-8f5	+	0	0
PR-9b	+	0	0
PR-9f1	-	0	0
PR-9h3	-	0	0
PR-9h5	+	0	0
PR-9h7	-	0	0
PR-9h9	+	0	0
PR-9h21	+	0	0
PR-9k2	+	0	0
PR-9l3	+	0	0
PR-9m1	-	0	0
PR-9r4	-	0	0
PR-9r7	-	0	0
PR-10d	+	0	0
PR-10f1	+	0	0
PR-10f5	+	0	0
PR-10g2	-	0	0
PR-10i1	+	0	0
PR-14a	-	0	0
PR-14b	-	0	0
PR-15/16c	+	0	0
PR-15/16f1	-	0	0
PR-15/16g2	-	0	0
PR-15/16j5	-	0	0
PR-17a	+	0	0
PR-17b	+	0	0
a Up-regulated and down-regulated DEGs are indicated by a plus (+) and negative (-) symbol, respectively. PR genes that were not differentially expressed in a treatment are indicated by a zero (0).
b Hormone-expression program is indicated. The number of DEGs in the each class and the percent each hormone-response class contributes to the biotic stress are indicated in parentheses.

## Sheet: Table S18
Table S18. Hormone regulation of mealybug-responsive PR genes a
Gene	Mealybug	SA	JA	Hormone-expression programb
PR-14m2	-	+	+	SA/JA co-regulated (1 gene, 20%)
PR-1e	-	0	0	Unregulated (4 genes, 80%)
PR-5i6	-	0	0
PR-5i7	-	0	0
PR-5k3	-	0	0
a Up-regulated and down-regulated DEGs are indicated by a plus (+) and negative (-) symbol, respectively. PR genes that were not differentially expressed in a treatment are indicated by a zero (0).
b Hormone-expression program is indicated. The number of DEGs in the each class and the percent each hormone-response class contributes to the biotic stress are indicated in parentheses.

## Sheet: Table S19
Table S19. Hormone regulation of bacteria-responsive PR genes a
Gene	Bacteria	SA	JA	Hormone-expression program b
PR-3f2	+	-	0	SA-regulated (3 genes, 7%)
PR-9k4	-	-	0
PR-15/16b	+	-	0
PR-2j5	-	0	+	JA-regulated (8 genes, 18%)
PR-3g4	+	0	-
PR-5c	+	0	-
PR-5i1	+	0	+
PR-7l7	-	0	+
PR-9n20	+	0	-
PR-10g1	-	0	-
PR-17c	+	0	-
PR-2i4	-	+	+	SA/JA co-regulated (10 genes, 23%)
PR-5b	-	+	+
PR-7a	+	-	-
PR-7h1	+	-	-
PR-7l5	+	+	+
PR-8f3	+	+	+
PR-9e	+	+	+
PR-9i2	+	-	-
PR-9n19	+	-	-
PR-14m2	+	+	+
PR-1a	+	0	0	Unregulated (23 genes, 52%)
PR-1b	+	0	0
PR-1d1	+	0	0
PR-2c1	+	0	0
PR-2c2	+	0	0
PR-2j3	+	0	0
PR-2k1	+	0	0
PR-3d	+	0	0
PR-4c2	+	0	0
PR-5i3	+	0	0
PR-5i4	+	0	0
PR-8f1	-	0	0
PR-8f5	+	0	0
PR-9h6	+	0	0
PR-9h10	+	0	0
PR-9h12	-	0	0
PR-9n18	+	0	0
PR-9o4	+	0	0
PR-10f1	+	0	0
PR-10f5	+	0	0
PR-14l	+	0	0
PR-14m1	+	0	0
PR-15/16a	+	0	0
a Up-regulated and down-regulated DEGs are indicated by a plus (+) and negative (-) symbol, respectively. PR genes that were not differentially expressed in a treatment are indicated by a zero (0).
b Hormone-expressionprogram is indicated. The number of DEGs in the each class and the percent each hormone-response class contributes to the biotic stress are indicated in parentheses.

## Sheet: Table S20
Table S20. Hormone regulation of fungi-responsive PR genes a
Gene	Fungi	SA	JA	Hormone-expression programb
PR-3g4	+	0	-	JA-regulated (2 genes, 25%)
PR-9m9	-	0	+
PR-1c2	+	-	-	SA/JA co-regulated (4 genes, 50%)
PR-5a	+	-	-
PR-7h1	-	-	-
PR-9i2	-	-	-
PR-1b	+	0	0	Unregulated (2 genes, 25%)
PR-9h21	-	0	0
a Up-regulated and down-regulated DEGs are indicated by a plus (+) and negative (-) symbol, respectively. PR genes that were not differentially expressed in a treatment are indicated by a zero (0).
b Hormone-expression program is indicated. The number of DEGs in the each class and the percent each hormone-response class contributes to the biotic stress are indicated in parentheses.

## Sheet: Table S21
Table S21. Hormone regulation of CMV-responsive PR genesa
Gene	CMV	SA	JA	Hormone-expression programb
PR-3e	-	+	0	SA-regulated (3 genes, 3%)
PR-7h2	+	+	0
PR-9k4	-	-	0
PR-2g2	+	0	-	JA-regulated (18 genes, 13%)
PR-2h6	+	0	+
PR-2j5	-	0	+
PR-5c	+	0	-
PR-5h2	+	0	-
PR-7b	+	0	+
PR-7k6	-	0	+
PR-7l7	+	0	+
PR-9m2	+	0	-
PR-9m9	+	0	+
PR-9n20	-	0	-
PR-10g1	+	0	-
PR-10i3	-	0	-
PR-15/16d2	+	0	-
PR-15/16d4	+	0	-
PR-15/16f2	+	0	-
PR-15/16g1	-	0	+
PR-15/16g4	-	0	+
PR-2d3	+	+	+	SA/JA co-regulated (7 genes, 5%)
PR-7k9	+	-	-
PR-7l5	+	+	+
PR-8f3	-	+	+
PR-9h4	+	+	+
PR-9i2	-	-	-
PR-10b	+	-	-
PR-9h20	-	-	+	SA/JA reciprocally-regulated (1 gene, 1%)
PR-1d3	-	0	0	Unregulated (106 genes, 79%)
PR-2a	-	0	0
PR-2d2	+	0	0
PR-2e1	-	0	0
PR-2e5	+	0	0
PR-2f	+	0	0
PR-2h3	+	0	0
PR-2i3	-	0	0
PR-2j1	+	0	0
PR-2j4	+	0	0
PR-2j6	-	0	0
PR-2j8	+	0	0
PR-3f1	+	0	0
PR-3g1	-	0	0
PR-4a	-	0	0
PR-5d2	+	0	0
PR-5e	-	0	0
PR-5g3	-	0	0
PR-5h1	+	0	0
PR-5i2	+	0	0
PR-5j1	+	0	0
PR-5k3	+	0	0
PR-5m1	+	0	0
PR-5o1	-	0	0
PR-5o2	+	0	0
PR-6b	-	0	0
PR-7d	-	0	0
PR-7e	+	0	0
PR-7f4	-	0	0
PR-7g2	+	0	0
PR-7g4	-	0	0
PR-7g8	-	0	0
PR-7g9	-	0	0
PR-7g10	-	0	0
PR-7g11	-	0	0
PR-7g12	-	0	0
PR-7j4	-	0	0
PR-7j8	+	0	0
PR-7k3	+	0	0
PR-7k4	+	0	0
PR-7k7	-	0	0
PR-7l3	+	0	0
PR-7l6	+	0	0
PR-8d	-	0	0
PR-8f2	-	0	0
PR-9a	-	0	0
PR-9c	+	0	0
PR-9d	-	0	0
PR-9g1	-	0	0
PR-9h1	-	0	0
PR-9h2	-	0	0
PR-9h3	+	0	0
PR-9h5	+	0	0
PR-9h6	-	0	0
PR-9h7	+	0	0
PR-9h8	-	0	0
PR-9h10	-	0	0
PR-9h13	+	0	0
PR-9h17	-	0	0
PR-9h19	-	0	0
PR-9h21	+	0	0
PR-9i6	-	0	0
PR-9j1	-	0	0
PR-9j2	+	0	0
PR-9j3	-	0	0
PR-9j4	-	0	0
PR-9j6	-	0	0
PR-9k2	-	0	0
PR-9m5	-	0	0
PR-9m7	-	0	0
PR-9m10	-	0	0
PR-9n1	+	0	0
PR-9n4	-	0	0
PR-9n5	-	0	0
PR-9n8	-	0	0
PR-9n9	-	0	0
PR-9n10	+	0	0
PR-9n11	+	0	0
PR-9n12	+	0	0
PR-9n13	-	0	0
PR-9n14	-	0	0
PR-9n15	-	0	0
PR-9o1	-	0	0
PR-9o2	-	0	0
PR-9r1	+	0	0
PR-10d	-	0	0
PR-10e	-	0	0
PR-10j1	+	0	0
PR-14a	+	0	0
PR-14g2	-	0	0
PR-14g3	-	0	0
PR-14i1	-	0	0
PR-14i2	-	0	0
PR-14i3	-	0	0
PR-14j1	-	0	0
PR-14j2	-	0	0
PR-14m1	-	0	0
PR-15/16a	+	0	0
PR-15/16c	+	0	0
PR-15/16d1	+	0	0
PR-15/16d3	+	0	0
PR-15/16e2	+	0	0
PR-15/16e3	-	0	0
PR-15/16f1	+	0	0
PR-15/16l1	+	0	0
PR-15/16l2	+	0	0
a Up-regulated and down-regulated DEGs are indicated by a plus (+) and negative (-) symbol, respectively. PR genes that were not differentially expressed in a treatment are indicated by a zero (0).
b Hormone-expression program is indicated. The number of DEGs in the each class and the percent each hormone-response class contributes to the biotic stress are indicated in parentheses.

## Sheet: Table S22
Table S22. Hormone regulation of CBSV-responsive PR genesa
Gene	CBSV	SA	JA	Hormone-expression programb
PR-2j5	+	0	+	JA-regulated (4 genes, 10%)
PR-9m9	+	0	+
PR-10g3	+	0	+
PR-11d2	+	0	+
PR-2i4	+	+	+	SA/JA-regulated (5 genes, 12%)
PR-7a	-	-	-
PR-7h1	-	-	-
PR-14m2	+	+	+
PR-15/16m1	+	-	-
PR-1a	+	0	0	Unregulated (33 genes, 79%)
PR-1b	+	0	0
PR-1c1	+	0	0
PR-1e	+	0	0
PR-2c1	-	0	0
PR-2c2	+	0	0
PR-3g1	+	0	0
PR-3g2	+	0	0
PR-3g3	+	0	0
PR-3i3	-	0	0
PR-4c2	+	0	0
PR-5i3	-	0	0
PR-5o3	-	0	0
PR-7i2	+	0	0
PR-9f1	-	0	0
PR-9g1	+	0	0
PR-9h3	-	0	0
PR-9h6	+	0	0
PR-9h7	-	0	0
PR-9h10	+	0	0
PR-9h19	+	0	0
PR-9h21	+	0	0
PR-9i3	-	0	0
PR-9k3	+	0	0
PR-9m7	+	0	0
PR-9n2	+	0	0
PR-9q	+	0	0
PR-10f1	+	0	0
PR-14g1	+	0	0
PR-14g3	+	0	0
PR-14l	+	0	0
PR-15/16g2	-	0	0
PR-17a	-	0	0
a Up-regulated and down-regulated DEGs are indicated by a plus (+) and negative (-) symbol, respectively. PR genes that were not differentially expressed in a treatment are indicated by a zero (0).
b Hormone-expression program is indicated. The number of DEGs in the each class and the percent each hormone-response class contributes to the biotic stress are indicated in parentheses.
