# Supplementary material for: Genome-wide analyses of cassava Pathogenesis-related (PR) gene families reveal core transcriptome responses to whitefly infestation, salicylic acid and jasmonic acid
Source: BMC Genomics. 2020 Jan 29;21:93. doi: 10.1186/s12864-019-6443-1 (PMC6990599; doi:10.1186/s12864-019-6443-1)
Supplement: Supplementary file 16 — Additional file 16 Table S23. PR genes associated with correlations between whitefly and bacteria and/or CBSV responses. Table S24. PR genes associated with correlation between whitefly and CMV responses. [file 12864_2019_6443_MOESM16_ESM.xlsx]

## Sheet: Table S23
Table S23. PR genes associated with correlations between whitefly and bacteria and/or CBSV responsesa
Gene	Regulation	Treatment
		whiteflies	bacteria	CBSV
PR-1a	Responsive to whiteflies, bacteria, and CBSV	+	+	+
PR-1b		+	+	+
PR-2c2		+	+	+
PR-2i4		+	-	+
PR-4c2		+	+	+
PR-7a		-	+	-
PR-7h1		-	+	-
PR-10f1		+	+	+
PR-14m2		+	+	+
PR-2j3	Responsive to whiteflies and bacteria	+	+	0
PR-3d		+	+	0
PR-3g4		+	+	0
PR-5i1		+	+	0
PR-8f5		+	+	0
PR-9e		+	+	0
PR-10f5		+	+	0
PR-17c		+	+	0
PR-1e	Responsive to whiteflies and CBSV	+	0	+
PR-3g1		+	0	+
PR-3g2		+	0	+
PR-3g3		+	0	+
PR-7i2		+	0	+
PR-9f1		-	0	-
PR-9h3		-	0	-
PR-9h7		-	0	-
PR-9h21		+	0	+
PR-9m9		+	0	+
PR-10g3		+	0	+
PR-11d2		+	0	+
PR-15/16g2		-	0	-
a Up-regulated and down-regulated DEGs are indicated by a plus (+) and negative (-) symbol, respectively. PR genes that were not differentially expressed in a treatment are indicated by a zero (0).

## Sheet: Table S24
Table S24. PR genes associated with correlation between whitefly and CMV responsesa
Gene	Treatment
	whiteflies	CMV
PR-2g2	-	+
PR-2h3	-	+
PR-2j4	-	+
PR-3g1	-	+
PR-5c	-	+
PR-5h1	-	+
PR-5h2	-	+
PR-5m1	-	+
PR-7b	-	+
PR-7e	-	+
PR-7l3	-	+
PR-9h3	-	+
PR-9h7	-	+
PR-9h20	+	-
PR-9k2	-	+
PR-10d	-	+
PR-14a	-	+
PR-15/16f1	-	+
PR-15/16f2	-	+
a Up-regulated and down-regulated DEGs are indicated by a plus (+) and negative (-) symbol, respectively. PR genes that were not differentially expressed in a treatment are indicated by a zero (0).
