# Supplementary material for: Genome-wide analyses of cassava Pathogenesis-related (PR) gene families reveal core transcriptome responses to whitefly infestation, salicylic acid and jasmonic acid
Source: BMC Genomics. 2020 Jan 29;21:93. doi: 10.1186/s12864-019-6443-1 (PMC6990599; doi:10.1186/s12864-019-6443-1)
Supplement: Supplementary file 17 — Additional file 17 PR gene expression in TME204 shoots, roots and embryonic callus. Loci (cassava genome v6), PR gene names and expression values from Wilson et al. [86] are provided. These data are used in Additional files 12, 13, 14, 15 and 16. [file 12864_2019_6443_MOESM17_ESM.xlsx]

## Sheet: Additional file 19
Additional file 17. PR gene expression in TME204 shoots, roots, or embryonic callus.
Cassava Locus v. 6	Gene Name	Mean FPKMa
		Shoot						Root			in vitro
		Leaf	Mid Vein	Petiole	Stem	Lateral bud	Shoot apical meristem	Storage root	Fibrous root	Root apical meristem	Organized embryonic structure	Friable embryonic callus
Manes.07G050400	PR-1a	0	0	0	0	1.35731	0	0	0.265844	0.261669	0	0
Manes.07G050300	PR-1b	0	0	0	0	0.03938	0	0	0.0605287	0	0	0
Manes.15G098400	PR-1c1	0.0602117	0.0767347	0.0965753	0.827598	0.56596	0.0371933	0	0.289214	24.7462	2.70181	0.375575
Manes.06G026900	PR-1c2	49.6685	27.0137	7.15363	6.39993	2.44445	1.93586	7.29122	1.84075	1.6041	0.111866	0.0363817
Manes.06G027000	PR-1c3	21.5101	22.7839	45.4913	33.6987	11.8164	23.8407	2.65729	8.56224	7.58828	4.178	0.549515
Manes.13G133200	PR-1c4	30.5822	54.0025	111.906	96.0381	187.368	134.077	138.382	37.3524	72.0061	60.3889	259.411
Manes.08G000600	PR-1c5	3.33507	4.23594	1.97589	0.597838	0.360857	0.641626	0.296664	4.07567	0.235926	0.0317689	0.0735796
Manes.06G028000	PR-1cL	0	0	0	0	0	0	0	0	0	0	0
Manes.07G050200	PR-1d1	6.26779	2.7603	0.336647	0.371296	1.17036	3.62455	10.5313	11.1839	27.7407	11.9271	0.745543
Manes.10G089700	PR-1d2	0	0	0	0	0	0	0	0.209103	0	0	0.0575813
Manes.02G187900	PR-1d3	0	0	0.21369	0.205135	0	0	0	1.29489	26.3476	0	0
Manes.07G050800	PR-1dL1	0	0	0	0	0	0	0	0.402112	0.293968	1.83151	0
Manes.07G050900	PR-1dL2	0	0	0	0	0	0.535197	0	0.882586	0.475834	8.75129	0.233384
Manes.02G187700	PR-1dL3	0	0	0	0.0561303	0.0737143	0.382517	0.095693	16.7698	243.355	35.1729	0.032271
Manes.10G090000	PR-1dL4	0.171347	0	0.0441767	0	0	0.292315	0	10.166	159.784	61.5729	0.106654
Manes.10G089900	PR-1dL5	0	0	0	0	0	0	0	0	0	0	0
Manes.07G050700	PR-1e	0	0	0	0.221165	1.28675	0.252097	0	0.246385	0	14.3853	0.151878
Manes.10G089800	PR-1eL	0	0	0.0678743	0	0	0.304177	0	5.26624	1.62043	38.1011	0.48363
Manes.13G130200	PR-2a	0	0.0519252	0.123004	0.188786	0	0	0.101886	0.171157	0	0	0
Manes.17G032500	PR-2b	0	0	0	0	0	0	0	0	0.0441327	0	0
Manes.03G202900	PR-2c1	106.397	98.8781	44.9235	21.9549	21.5881	0.577177	0.452499	24.4617	0.782423	0.409612	1.86522
Manes.08G054400	PR-2c2	35.343	19.6248	6.9384	4.37779	5.31937	0.686826	0.114062	7.72834	0.39959	0.126677	6.18845
Manes.03G039800	PR-2cL	0	0.0638584	0.0737854	0.127353	0.0483448	0.0967137	0	0	0	0.0161994	0.183435
Manes.01G056700	PR-2d1	0.025109	0.0250155	0.0650087	0.0427716	0.0186416	0	0	0.0561889	0.0960864	0.0290023	0.0342637
Manes.13G051800	PR-2d2	5.04429	10.2112	31.3897	47.7028	32.2326	77.8377	30.2888	23.3501	51.8542	6.37051	8.30302
Manes.12G050400	PR-2d3	9.31729	18.2058	54.6244	35.0547	23.2183	22.6425	0.156997	1.06883	1.13267	5.87385	3.31856
Manes.03G068000	PR-2e1	0.0210464	0.21441	0.321711	0.073856	0.387812	0.305246	0	0.107872	0.455446	0.0325367	0.00861983
Manes.02G225300	PR-2e2	8.94952	13.0884	26.0433	30.7242	26.886	53.9107	16.9366	14.3221	37.4525	16.7421	4.58138
Manes.18G145400	PR-2e3	8.7529	11.0508	17.8868	19.0679	15.8641	34.5786	19.9597	21.3588	26.8387	21.6192	16.132
Manes.03G054500	PR-2e4	0.538917	1.58995	0.528178	0.707276	0.224782	0.216578	0.0260757	1.08299	0.0318381	0.0751648	0.10014
Manes.16G088700	PR-2e5	0.885466	2.26291	1.88085	1.97569	0.318926	0.0852269	0	0.891649	0.11755	0.00986473	0.0070255
Manes.09G142500	PR-2e6	7.84819	14.6052	22.3104	22.1581	11.2842	20.9933	11.7882	37.2254	30.3473	2.82996	4.34422
Manes.S014200	PR-2e7	4.47191	3.44532	5.22927	3.80057	3.46136	18.114	2.70582	3.49385	9.26008	18.9033	16.6167
Manes.08G073400	PR-2e8	12.2833	13.3263	15.297	12.397	14.3555	11.9582	20.173	7.47487	10.7815	14.4263	6.87713
Manes.09G085100	PR-2e9	4.83346	5.84081	8.5701	6.59675	5.58709	11.128	5.35621	5.22823	3.92161	4.92463	4.56781
Manes.09G077900	PR-2e10	6.57812	7.65715	9.82405	7.85659	6.50223	8.05902	5.95831	4.58549	3.50274	4.11843	3.67804
Manes.12G144400	PR-2eL	0.0212428	0	0	0	0.0515808	0.0323139	0	0	0	0.0244616	0.0228753
Manes.13G029300	PR-2f	0.43774	1.12696	1.01718	1.09839	0.926615	1.18855	0.0241179	0.785504	0.62354	1.66828	0.512284
Manes.07G124600	PR-2fL	0.0467963	0.0967503	0.410629	0.581616	0.118444	0.757571	0.173307	0.13103	0.0710494	0.0173829	0.675349
Manes.15G067000	PR-2g1	21.7729	22.0782	26.8259	50.6613	44.4176	38.5025	121.831	141.857	47.6943	7.75566	8.37308
Manes.12G069700	PR-2g2	2.23905	9.6322	52.2729	44.76	67.7738	167.202	1.71583	8.76365	57.6318	80.6454	54.2705
Manes.13G066200	PR-2g3	2.53112	13.2547	75.0188	67.0001	31.3603	61.3009	5.32216	12.751	72.0573	27.1649	18.6208
Manes.15G106900	PR-2h1	0.784699	0.724052	2.30559	3.40893	8.92103	22.6831	1.64997	3.27043	17.3648	5.40891	5.97189
Manes.16G053400	PR-2h2	5.3589	8.9052	17.7002	16.5199	15.8182	25.7091	21.1476	34.2903	34.7503	11.1455	17.0748
Manes.02G077200	PR-2h3	2.12673	7.09092	13.7281	19.6697	26.2076	114.673	4.05062	3.92638	44.1224	31.6114	46.2161
Manes.17G081900	PR-2h4	1.03951	1.37791	1.70608	2.77213	5.98274	30.3983	1.43599	5.39456	13.206	20.0143	14.6342
Manes.15G132800	PR-2h5	4.46804	3.59039	1.40658	2.43902	4.7166	20.8579	0.231051	1.27587	12.4473	7.56728	6.8782
Manes.17G026100	PR-2h6	7.73446	16.2775	11.2183	6.37575	9.24378	15.845	1.21054	6.2388	4.54975	1.87929	3.87105
Manes.16G005900	PR-2h7	15.8697	18.0212	52.113	52.1699	22.1353	67.0608	13.7247	14.023	77.943	12.4715	12.9134
Manes.06G056900	PR-2i1	23.9762	26.5296	37.9536	33.3824	18.8825	18.838	30.1782	54.5032	29.2116	12.0509	21.3073
Manes.11G056300	PR-2i2	0.611907	2.72307	1.61878	1.76913	0.605831	0.42348	0	1.33421	0.376558	0	0.150376
Manes.04G113100	PR-2i3	0.9371	0.564934	0.500519	0.595524	0.198056	0.0775496	0	0.409538	0.0331391	0	0.023707
Manes.11G162000	PR-2i4	48.4781	44.5817	65.4387	70.486	12.6423	5.19263	100.23	142.267	19.2921	7.08726	2.8993
Manes.01G056000	PR-2i5	9.91754	18.0978	31.6761	34.8116	18.2115	29.3131	3.24374	15.8504	42.3136	19.8536	33.7535
Manes.17G070500	PR-2i6	0	0.127968	0.678411	1.16674	0.200259	0.204498	0	0.324871	3.09974	0	0.0087767
Manes.15G121900	PR-2i7	0.0990974	2.87233	3.2227	1.00275	0.273059	0.152125	0	0.693226	3.74456	0.0112983	0
Manes.05G160600	PR-2j1	2.15907	15.3772	22.923	20.109	10.3005	12.5794	6.63821	6.31665	6.24003	2.15205	1.66938
Manes.17G100600	PR-2j2	20.5199	23.0706	51.534	65.0484	22.3202	47.6112	21.6232	20.9405	28.6524	17.2595	27.6451
Manes.15G163900	PR-2j3	9.17448	15.2251	35.285	68.4703	22.8538	22.8257	22.3371	15.2551	8.2255	1.68489	3.87227
Manes.01G173700	PR-2j4	3.90191	14.6425	32.7062	30.7048	52.9013	146.142	3.82871	21.493	90.5444	106.522	98.5268
Manes.10G030200	PR-2j6	2.55842	1.37504	0.263436	0.0850918	0.629406	0.558904	0	0.128456	0.814831	0.704582	0.0252591
Manes.05G192000	PR-2j7	0.268797	1.20595	0.5225	0.581235	0.269352	0.413565	0.0693541	0.201929	0.0916754	0	0.0075266
Manes.01G040000	PR-2j8	0.738807	3.05238	1.59255	2.28627	0.344462	0.220427	0	0.987594	0.197854	0	0
Manes.05G125000	PR-2k1	0	0.405643	13.7648	22.4691	5.99178	58.839	3.09443	7.17139	4.70012	14.363	1.59619
Manes.16G107700	PR-2k2	4.99253	9.63282	28.8122	34.1189	53.5966	152.955	10.8417	4.79751	16.9268	27.8659	10.4761
Manes.03G028200	PR-2k3	5.71935	6.07406	8.66467	9.97942	27.1873	38.5565	20.4799	11.1609	18.1716	31.217	3.11043
Manes.12G113200	PR-2l	1.88236	6.6582	21.0932	12.5257	74.4806	153.554	0.638038	1.92479	20.5737	105.586	142.196
Manes.04G065700	PR-3a	0.0439217	0	0.0345763	0.080464	2.92424	1.20956	0.055256	37.9838	8.26836	0.0220488	0.0730718
Manes.04G065900	PR-3bL	0	0	0	0	0	0	0	17.1991	1.50794	0	0.0215197
Manes.11G106100	PR-3d	16.9058	15.4647	2.40308	1.15659	4.67042	0.373812	0.103586	1.21788	0.173227	2.95106	0.426973
Manes.05G008400	PR-3e	0.0472087	1.33703	1.15253	0.57324	0.100365	0.0462267	0.461261	3.41244	2.7597	0.640478	2.35445
Manes.15G006000	PR-3f2	3.15769	19.6865	282.443	222.206	2.43864	2.74288	518.963	47.5002	1.13153	0.458868	3.29431
Manes.S045100	PR-3g1	52.1684	20.7307	8.85376	45.099	7.91212	0.278918	8.54281	41.0231	30.0539	18.843	11.6418
Manes.11G130700	PR-3g2	12.7024	5.60428	0.273088	0.905211	16.7845	0.218268	0	24.2333	0.955115	3.11047	3.63839
Manes.04G065800	PR-3h1	0	0	0	0	0.235838	0.107335	0	4.0029	1.9067	0	0
Manes.04G066000	PR-3h2	0	0	0	0.049578	0.069794	0	0	1.32105	0.270599	0	0
Manes.08G078600	PR-3i1	23.7422	25.7865	32.2195	26.1723	14.1008	2.8132	0.938473	19.8367	0.186536	0	0.0326484
Manes.18G145000	PR-3i2	0.997554	2.73592	7.58333	23.5274	12.0602	0	12.3077	23.687	0.0839623	0	0
Manes.S012500	PR-3i4	138.971	306.126	338.224	594.582	250.181	12.6851	27.7518	108.649	1.04878	0.182709	0.348161
Manes.11G080900	PR-3i5	0.151972	0.308899	1.29145	2.87962	2.12378	5.88333e-07	1.79991	2.59706	0	0.0349898	0.0177905
Manes.S029100	PR-3i8	0.148089	0.369035	1.3038	2.75423	2.46715	0	0.888831	3.61349	0	0	0
Manes.08G135200	PR-4c2	0.137752	1.25236	0.126134	0.164492	12.5834	0.770609	0.411872	6.98089	4.86726	73.0205	25.5228
Manes.08G135100	PR-4c3	46.0012	68.0101	54.4894	47.1753	26.2224	1.10278	3.74559	64.0678	2.83141	2.01977	0.515488
Manes.01G146900	PR-5a	6.69259	9.04329	9.21002	20.8842	2.41354	3.87647	133.913	3.7779	0.623758	8.62161	3.80843
Manes.02G105400	PR-5b	40.1534	73.5173	29.268	36.7295	9.91908	5.61567	70.889	32.2032	1.84914	0.417067	0.23617
Manes.11G095900	PR-5c	2.42161	24.3333	157.247	126.938	102.857	307.884	38.7129	26.0285	37.2729	53.2929	6.54174
Manes.05G146000	PR-5d1	2.36926	0.696468	3.93977	4.37623	0.243511	0.52945	4.91947	2.00669	1.20146	1.02445	0.225252
Manes.18G012600	PR-5d2	3.70003	2.78457	9.67398	2.93535	0.37737	4.27311	0.690358	2.41915	13.5219	0.227203	0.0235639
Manes.01G050400	PR-5e	0.787122	1.47414	1.39291	1.70601	0.439649	0.159417	0	1.02934	0.0383123	0	0.0748361
Manes.08G013800	PR-5fL	0	0	0	0	0	0	0	0.289701	0	0	0.0348763
Manes.13G003800	PR-5g2	0	0.046845	0	0.0418107	0	0	0	0	0	0.0369057	0.0510414
Manes.13G003900	PR-5g3	0.0789607	0	0	0.0460927	0.0296916	0	0	0	0.0420197	0	0.356607
Manes.06G007400	PR-5h1	10.6276	14.6579	65.7187	83.3123	33.0064	170.999	116.055	30.1613	361.874	3.07605	3.17682
Manes.14G170800	PR-5h2	3.17984	5.76097	68.0134	59.4542	95.8417	511.382	5.96073	14.3449	142.652	92.1437	10.2242
Manes.02G025200	PR-5i1	0	0.349005	0	0	17.8741	0	0	2.86066	0.149334	0.174351	0.786738
Manes.01G064400	PR-5i2	0	0	0	0	0	0	0	0	0	0	0
Manes.01G064200	PR-5i3	29.6187	31.3271	16.2137	9.8031	10.1508	0.140533	0.253834	16.6262	1.95387	0.799223	0.308832
Manes.01G064300	PR-5i4	8.6419	7.50085	1.50918	1.05369	1.30489	0.516892	0	2.4816	1.02603	0.0942233	0.182406
Manes.02G028400	PR-5i5	1.27114	0.809058	0.081744	0.052833	0	0	0	0.041738	0.0666257	0.0263437	0.111391
Manes.02G025100	PR-5i6	6.99697	7.14079	5.54649	7.27713	4.47834	0.572452	2.15216	0.376253	0	0.350687	0.87916
Manes.02G028300	PR-5i7	0	0	0	0	0	0	0	0	0	0	0
Manes.02G160200	PR-5j1	1.63903	5.42933	3.29566	3.43556	1.02387	0.792273	0	1.51735	0.670692	0	0
Manes.02G160300	PR-5j2	0.354683	1.54253	1.32592	1.89103	0.196082	0	0	0.772181	0.171941	0	0.0133354
Manes.04G072700	PR-5k1	10.9381	23.2906	8.02051	8.37095	8.01876	10.0443	6.55711	7.70383	4.55565	5.0719	3.30584
Manes.05G146200	PR-5k4	5.24693	5.88257	8.13924	9.93019	13.4869	15.6192	3.78913	16.1411	21.8359	65.2441	36.8937
Manes.18G012700	PR-5k5	15.2213	36.9178	41.806	65.1279	12.3872	7.60387	4.68325	23.1674	10.83	6.16104	10.9201
Manes.S049600	PR-5l	0	0	0	0	0	0	0	0	0	0	0.0216323
Manes.02G199600	PR-5lL	0	0	0	0	0	0	0	0	0	0	0
Manes.11G132100	PR-5m1	45.5594	149.672	439.681	411.566	1359.25	3701.61	13.6366	127.042	539.847	493.505	38.7181
Manes.15G175600	PR-5m2	0.270896	1.41475	8.55785	7.68212	0.0916103	0.356381	9.40991	12.9864	1.38632	0.0219434	0
Manes.18G030000	PR-5n	0.643662	2.26634	25.1102	21.9397	2.04709	7.14658	8.33658	6.83432	25.5893	1.26801	10.365
Manes.12G003800	PR-5o1	0.090123	0.411238	0.387115	0.0302438	0.0395793	0.240864	0.00376014	0	0.122705	0.321064	0.23628
Manes.07G118500	PR-5o2	0.318842	3.69648	4.41519	4.7662	2.41741	13.2547	0.0541635	1.66336	19.0157	1.20137	0.361957
Manes.09G094100	PR-5o3	1.38726	10.5171	11.1465	14.0356	3.113	3.63964	0.236959	9.97491	3.06777	0.0659598	0.527967
Manes.01G200000	PR-6a	20.8784	8.75594	0.773938	0.558351	4.42965	0.768186	0.238137	16.7577	4.51266	35.9556	22.6769
Manes.09G094800	PR-6b	0	0	0	0	0	0	0	2.25396	2.48549	2.38975	0.469093
Manes.04G150200	PR-7a	4.64865	20.2249	38.3258	29.0127	62.6073	75.5334	27.057	40.5921	17.0712	27.6848	2.17908
Manes.11G013600	PR-7b	9.10725	13.8485	21.5859	14.9693	20.654	27.0463	1.54988	15.644	25.3599	0.151358	0.0334296
Manes.04G074500	PR-7c	41.3678	74.6017	127.389	132.433	114.178	207.241	87.5088	93.0426	41.0887	27.7462	10.2756
Manes.01G222700	PR-7d	0	0	0	0	0	0	0	0	0	0.0299345	0.101656
Manes.05G041400	PR-7e	2.47706	11.7605	26.4995	16.3084	5.21896	5.26816	1.57627	4.60609	3.44894	1.34472	0.147786
Manes.01G070400	PR-7f1	0	0.015755	0.0113926	0	0	0	0	0	0	0	0.00523737
Manes.02G028900	PR-7f2	0	0.0237665	0	0.021647	0.03065	0.020091	0	0	0	0.0276749	0.0146621
Manes.16G106100	PR-7f3	19.5921	25.7456	4.1884	0.599252	0.155342	0.0367553	0.087735	3.87499	0.278046	0.0138816	0
Manes.01G070600	PR-7f4	0	0	0	0	0	0	0	0	0	0	0
Manes.12G038100	PR-7f5	0.171689	0.206017	0.034178	0.0250255	0.278438	0.419687	0	0	0.122987	0.52786	0.018998
Manes.13G039400	PR-7f6	0.468496	0.243863	0.336678	0.306744	2.5018	2.67015	0.0557048	0.0646183	0.0232299	0.680945	1.17022
Manes.01G070500	PR-7fL1	0.0222306	0.0352593	0	0.00951297	0.00854743	0.0353577	0	0	0	0	0
Manes.02G029000	PR-7fL2	0	0	0.0163409	0	0	0	0	0	0	0.0105352	0.0377597
Manes.04G005700	PR-7g3	0	0	0	0	0	0	0	0	0	0	0
Manes.08G023600	PR-7g4	0	0	0.0462391	0.0150951	0	0.24307	0.122012	0.169954	0.038531	0	0.0432377
Manes.09G057300	PR-7g5	0	0	0	0	0	0	0	0	0	0.010011	0.0972033
Manes.01G167600	PR-7g6	0	0	0	0	0	0	0	0	0	0	0.0158509
Manes.01G069200	PR-7g7	0	0.0778807	0.128377	0.0224342	0.0311317	0.0303504	0	0.0576745	0.0696133	0.0540601	0.232102
Manes.02G030800	PR-7g8	0.0182098	0	0	0	0.0193261	0.0175991	0	0	0	0	0.00474247
Manes.10G021800	PR-7g9	0	0	0	0.0112982	0	0	0	19.1405	0.0375173	0.0273161	0.0460454
Manes.10G021700	PR-7g10	0	0	0	0	0	0	0	2.50861	0	0	0.0154137
Manes.10G021400	PR-7g11	0	0	0	0	0	0	0	0	0.0178047	0.028154	0.0567209
Manes.01G167700	PR-7gL1	0	0	0.0267387	0	0	0	0	0.0294457	0	0	0.122147
Manes.01G069100	PR-7gL2	0	0	0	0	0.00904303	0	0	0	0	0.0158622	0.00478957
Manes.07G122300	PR-7gL3	0	0	0	0	0	0	0	0	0	0	0.0873165
Manes.18G010600	PR-7h1	2.33045	37.9778	30.5445	25.7094	1.21987	2.5935	58.7994	26.2334	2.92463	0.802893	0.583472
Manes.11G010200	PR-7h2	5.47046	29.7775	9.20704	5.30565	1.69511	1.50433	0.0113845	10.6378	1.45222	0.0114798	0.0253642
Manes.04G153200	PR-7h3	2.45036	8.21715	8.19153	4.45654	3.62827	0.967384	0.076424	1.43723	1.0731	0.20094	0.288289
Manes.11G010100	PR-7h4	7.04461	11.2126	5.87651	4.46685	0.499265	0.268483	0.168991	3.72915	5.69015	0.0248201	0.0924122
Manes.01G158500	PR-7h5	13.1712	14.1313	17.8702	18.7782	18.0598	59.8403	17.8593	6.00752	22.5116	1.83372	0.827015
Manes.04G005200	PR-7hL	0	0	0.0126373	0	0	0	0	0	0	0	0
Manes.03G086500	PR-7i1	0	0.0683384	0.337814	0.162627	0.143621	0.353191	0	0.110177	0.0133029	0.0143974	0.0087727
Manes.S089000	PR-7i2	0.07442	0.267805	0.0510537	0.120674	0.318507	0.064858	0.0234202	1.98469	0.2683	0.589151	1.21955
Manes.17G062600	PR-7j1	1.28082	1.33626	3.6845	1.82085	5.65174	1.4879	1.01903	21.634	0.578889	0.0472914	0.0176542
Manes.01G267200	PR-7j2	11.5038	12.143	12.6466	3.61461	15.3472	8.63569	0.0445442	0.237252	0.0562611	0.132373	0.0585292
Manes.16G104900	PR-7j3	4.64665	1.54312	0.710129	0.151348	0.184581	0.312192	0	1.21905	10.2917	0.103684	0.155773
Manes.09G072100	PR-7j4	0.0456931	0	0.0113764	0	0.0098712	0.0633812	0	0	0.0166822	0	0.0697477
Manes.05G206800	PR-7j5	0.812065	2.82228	3.48251	2.66348	0.367122	0.847604	0	0.441855	0.0484285	0	0.297221
Manes.12G081800	PR-7j6	0.299374	5.42563	5.19068	4.35427	1.49157	1.85755	0.100483	0.987078	0.182802	0.0357194	0.171266
Manes.12G067800	PR-7j7	6.99546	2.83163	1.69432	1.80287	7.44428	10.246	0.0245029	12.4756	51.3783	52.5696	7.904
Manes.13G059200	PR-7j8	8.30841	1.78556	0	0.019431	0.0168763	0.0174551	0	0.780918	0.0166695	0	0.0297869
Manes.05G206600	PR-7jL	0	0	0	0	0	0	0	0	0	0	0.0058693
Manes.18G039200	PR-7k1	73.2795	34.9238	7.62586	10.7619	4.93583	0.140879	0.218581	1.83649	0.0488577	0.00660657	0.0204382
Manes.13G123200	PR-7k2	0.198917	3.75839	7.40501	2.59397	0.231914	0.485279	0.532493	0.776067	0.164354	0.027047	0.100328
Manes.05G175300	PR-7k3	45.053	54.5396	13.9807	11.907	7.40991	2.1025	5.70087	13.8637	14.0629	0.141138	0.944354
Manes.18G039000	PR-7k4	3.0439	3.8774	3.3172	2.10958	0.318524	0.0215203	20.8356	14.8631	1.09661	0.0377902	0.00943537
Manes.05G175400	PR-7k5	0.178343	0.0734855	0.124872	0.202468	0.329869	0.187112	0	0.274794	0.114299	0.00741917	0.0249078
Manes.01G088700	PR-7k6	0.242007	0.425197	0.569381	0.84251	0.457664	0.956921	0.823119	0.596732	0.711604	0.136564	0.172226
Manes.17G027600	PR-7k7	0.021692	0.0279648	0.0395845	0.103206	0.0254541	0	0	0.420757	0.532051	0.0354924	0.250096
Manes.06G020400	PR-7k8	16.7444	27.6815	37.0292	43.0995	24.0055	34.3071	28.9647	29.4054	35.8258	11.6788	4.99765
Manes.14G157400	PR-7k9	10.4616	49.8037	100.792	113.761	28.2263	18.0966	72.2947	43.2847	22.0414	8.6689	3.80563
Manes.03G066700	PR-7k10	2.93441	3.58423	3.70282	3.66249	13.4482	13.7852	0.433719	4.73039	10.1814	6.31406	5.2138
Manes.10G079600	PR-7kL1	0.0327305	0	0	0.0190027	0.0345467	0.0170589	0	0.0334055	0.014667	0.0193335	0.047742
Manes.18G039300	PR-7kL2	0	0	0.0416534	0.0113581	0	0.0210733	0	0	0	0.133097	0.0606071
Manes.04G146100	PR-7l1	37.5708	40.3741	45.4602	35.0112	11.7124	11.3247	13.8206	21.4605	38.6685	5.69099	6.89281
Manes.11G018900	PR-7l2	0.029626	0.120891	0	0	0	0	0	0.033952	0	0	0
Manes.16G094900	PR-7l3	9.10412	27.4443	107.385	80.3158	90.9593	139.732	37.0388	62.8192	65.0296	43.7217	13.6579
Manes.14G164700	PR-7l4	0	0	0	0	0	0.0200036	0.0255133	0.0275486	0.0363164	0	0.0483129
Manes.06G139800	PR-7l6	32.7257	12.6857	8.77716	5.62899	6.5373	21.5693	0.0178975	0.0193652	0.0232674	2.0688	0.973303
Manes.13G113900	PR-7l7	22.2234	17.4069	23.9826	20.572	23.8037	59.3901	18.1598	11.8555	31.0125	6.99051	3.85567
Manes.18G044300	PR-7l8	47.4541	41.5395	103.148	96.2856	17.3713	3.20966	114.809	47.2266	18.7814	0.633412	0.419167
Manes.06G013400	PR-7lL1	0	0	0	0	0.0095312	0	0	0	0.0444153	0.00983693	0.00530503
Manes.18G101100	PR-7m	87.8554	98.5957	110.406	126.601	65.4687	59.6672	91.8522	128.138	47.5705	45.6211	137.837
Manes.04G153100	PR-7mL1	0	0.0767347	0	0	0	0	0	0	0	0	0
Manes.10G048400	PR-8aL	0	0	0	0.109135	0.058444	0	0	0	0	0	0
Manes.10G048500	PR-8bL	0	0	0	0.0671987	0	0	0	0	0	0	0.0156057
Manes.10G048300	PR-8cL	0	0	0.103446	0	0.0331531	0	0	0.155793	0.040589	0	0
Manes.07G097300	PR-8d	0.53354	0.685907	0.910027	1.30933	0.787308	1.49181	0.741588	1.09398	1.08722	2.0377	1.54108
Manes.02G188800	PR-8e	1.20986	0.71449	0.405211	0.594	0.34036	0.794248	0.138053	0.812325	0.63881	0.483766	0.587894
Manes.06G155300	PR-8f1	2.03827	5.27506	9.77654	19.2803	3.35728	0.986901	21.4417	41.5118	41.1348	51.1145	13.2263
Manes.06G155600	PR-8f2	0.150729	0.197101	0.127247	0.238233	0.231186	0.206957	0.07479	1.92201	23.2448	2.07725	2.46751
Manes.05G027700	PR-8f3	0	0	0	0	0	0	0.986359	0.247525	0	0	0.273301
Manes.06G155400	PR-8f4	0	0.0328518	0	0	0.085037	0	0.125821	28.7316	3.02297	0.0510347	0.112695
Manes.06G155500	PR-8f5	15.042	12.4494	7.97287	13.4384	4.91151	0.713482	0.565531	23.4768	4.24784	2.77407	21.6442
Manes.03G089700	PR-9d	0	0	0	0.0545277	0.0245991	0	0	0	0	0	0
Manes.12G130800	PR-9f1	1.15306	10.2872	10.5242	6.04855	8.14734	0.649454	7.91252	11.7863	0.303803	0.745415	0.205971
Manes.13G096100	PR-9f2	3.37514	7.34296	4.13849	3.88922	4.80853	2.10756	19.5964	7.07454	0.462327	62.7279	37.3925
Manes.14G093400	PR-9g1	0	0.0236283	0	0	1.2289	0.364679	0.0434266	9.39948	1.53639	4.44966	7.48827
Manes.06G077600	PR-9g2	0	0	0	0.0200019	1.36734	0	0.0890265	19.8249	1.04839	0.0140232	0.563972
Manes.08G172600	PR-9h1	0	0.0349897	0	0	0	0.130191	0.055849	39.0081	1.04812	0.0829286	0.165999
Manes.09G115400	PR-9h2	0	0.012644	0	0	0.0107908	0	0	3.21646	1.32228	0.0850556	0.251217
Manes.07G138800	PR-9h3	31.0414	214.921	187.115	226.004	60.7397	3.35314	1.65392	4.15421	1.11105	0.0292493	0.0792581
Manes.10G006000	PR-9h4	0.311134	0.124988	0.394931	0.565308	0.106393	0.243957	0.074964	0.525615	0.271356	0.154809	0.170383
Manes.18G144800	PR-9h5	24.3739	62.2855	32.562	16.2401	13.4906	0	0.230158	19.0396	8.52843	0.341034	0.467844
Manes.07G138600	PR-9h6	0.559097	2.17258	7.95163	11.5057	26.1604	0.440407	57.3197	115.111	20.9406	1.20823	9.13848
Manes.10G005800	PR-9h7	1.57461	1.45407	7.75146	11.053	9.7957	6.83175	0.238428	5.80904	0.17356	0.0197313	0.0178421
Manes.18G140400	PR-9h8	0.225715	0.205898	0.239968	0	0.247472	0	0.382922	0.252859	0.155933	0.181233	0.205544
Manes.09G115300	PR-9h9	1.37457	2.98828	9.43944	3.40468	0.279818	0	0.833804	3.55275	0.162555	0.0157716	0.0182663
Manes.15G142000	PR-9h17	0	0	0	0	0.0227355	0	0	0.387061	0.106303	0	0.028807
Manes.01G065500	PR-9h21	0	0.0446407	0	0	0	0	0.0491041	2.66352	2.69917	0	0
Manes.16G007300	PR-9i3	1069.87	691.469	572.457	781.884	367.837	242.29	380.492	494.819	174.936	181.211	47.8208
Manes.17G038800	PR-9i4	0	0	0	0	0	0	0	0	0	0	0
Manes.16G048800	PR-9i5	0	0	0	0	0.0266641	0.052885	0	0.04089	1.23693	0	0
Manes.16G058800	PR-9i6	0	0.0671717	0	0.0278837	0.0290099	0	0	0.59079	3.99901	0.143812	0.36398
Manes.02G184800	PR-9j1	0	0.050127	0.0346853	0.0823119	0.0886601	0.705401	0.903526	6.20433	281.909	1.30165	0.077042
Manes.02G185000	PR-9j2	0	0.0308304	0.0799927	1.00069	0	0.0468337	0	3.89107	40.5624	0.041812	0.0207279
Manes.02G184700	PR-9j3	0.0268885	0.0267359	0.187323	0	1.01809	1.0089	0.0492988	13.7734	477.802	12.4588	0.0829444
Manes.02G184600	PR-9j4	0.0805654	0.108478	0.0653803	0.0316207	0.0211726	0.0418847	0	13.0581	398.815	1.63091	0.0183718
Manes.02G184500	PR-9j5	0.104097	0.040848	0.0338017	0.0566437	0.0298435	0.19233	0	0.608704	8.66659	0.427752	0.419725
Manes.18G095800	PR-9j6	0.025748	0.169081	0	0.0522735	0.197662	0.117288	0.148102	23.0283	659.612	0.481805	0
Manes.02G182500	PR-9j7	111.893	124.837	306.464	296.822	514.625	368.421	80.0276	779.58	418.047	12.3665	1.55467
Manes.18G094100	PR-9jL	0	0	0	0	0	0	0	0.422243	0	0	0
Manes.14G132500	PR-9k1	6.3877	18.3248	43.6984	27.0811	1.64167	0.0492387	3.42689	2.33514	0.977194	0.0246822	0.143628
Manes.03G084300	PR-9k2	0.518111	16.3306	32.0969	90.6268	21.7681	0.319728	8.26957	28.7221	28.4504	23.5984	7.67527
Manes.01G030800	PR-9k3	0	0	0.0709197	0.0857254	0	0	0.104102	86.888	3.60679	0.518224	0.0224979
Manes.05G107200	PR-9k4	0.413837	0.111826	0	0.138157	0.231864	0	0	1.03426	6.03508	0	0.0293039
Manes.02G174500	PR-9kL	0.678688	1.08285	0	0.213691	0.0481758	0.28311	0	0.0345683	0.248537	0.0245631	1.1263
Manes.08G152000	PR-9l1	0	0	0	0	0	0	0	0.0322817	0.452479	0.0543805	0
Manes.06G129000	PR-9l2	0	0	0.0419733	0	0	0	0.134503	0	0.394541	0	0.836593
Manes.11G126600	PR-9l3	0.0301846	0.129254	0.054842	0	0	0.442367	0	5.20393	47.0373	37.259	5.39428
Manes.11G163100	PR-9lL1	0.0509332	0.0135009	0.0442569	0.108399	0.121505	0.0300509	0.0109916	0.0296016	0.263394	0.636284	0.209245
Manes.11G045000	PR-9lL2	0.0320681	0.0642662	0.179403	0.0833883	0.0173501	0.0310759	0	0	0	0.137407	2.63843
Manes.11G046500	PR-9lL3	0.240303	0.148715	0.0306554	0.0670243	0.0914722	0.194279	0	3.31693	1.31271	0.439741	2.50762
Manes.16G132400	PR-9m1	0.0218712	0.228368	3.08793	0.989119	3.70721	1.11332	0	0	0.0537219	0.933717	4.47374
Manes.16G034800	PR-9m2	3.50399	1.82097	0.725299	1.34386	0.396438	1.35183	0.321355	4.06708	7.8138	2.47721	1.07429
Manes.17G118100	PR-9m3	6.4497	55.7721	150.375	120.937	14.3919	24.1531	13.2104	15.7786	50.1606	21.0546	19.5304
Manes.S057800	PR-9m4	6.43067	20.7391	57.0299	62.4054	10.6918	20.2608	14.5287	12.5647	48.3554	20.9208	12.9765
Manes.05G091500	PR-9m5	0.0336443	0	0	0	0.025162	0	0	0	0.0357537	0	0.0225993
Manes.06G101200	PR-9m6	0	0	0.0855063	0	0.0246911	0	0	0	0	0	0.0995111
Manes.15G161900	PR-9m7	0.0274285	0.0546823	3.93571	3.37394	1.56946	0.0831293	2.03759	51.2739	3.13853	0.292364	5.63584
Manes.S063900	PR-9m8	0.426199	0.140147	0.132694	0.829768	3.63632	0.62761	0.979633	14.1188	69.4709	6.30404	0.79004
Manes.12G111100	PR-9m9	2.87542	16.1501	30.4051	15.2786	8.16124	1.01502	53.8288	14.3093	64.9571	3.69251	0.462518
Manes.13G113300	PR-9m10	0.317553	0.526677	1.77998	1.52243	2.11469	1.77939	0.28494	0.456156	0.213383	3.53615	1.87185
Manes.14G069900	PR-9mL1	0	0	1.86084	0.432404	0	0	0	0.0391963	0	0.0260289	0.0596948
Manes.06G022100	PR-9mL2	0	0	0.661598	0.584422	3.85731	0.166572	0.0509815	9.1739	124.519	11.5613	2.31976
Manes.01G044000	PR-9n1	0	0	0	0	0	0	0	0	0	0	0
Manes.04G107600	PR-9n2	0	0.0733928	0	0.0762777	0.0245991	0	0	0.208308	0.104917	0	0.0135471
Manes.04G107800	PR-9n3	0	0	0	0	0	0	0	0.0389033	0	0	0
Manes.15G018500	PR-9n4	0	0	0	0	0	0	0	1.39563	1.61981	11.0203	7.87555
Manes.03G189800	PR-9n5	0	0	0	0.114843	0.0284501	0.0649823	0	4.59327	31.9032	2.99171	6.06226
Manes.15G018400	PR-9n9	0.0701729	0.0294749	0.115138	0.0880039	0.15452	0.072624	0.772629	64.6855	325.457	0.346814	0.435395
Manes.12G076300	PR-9n10	42.729	39.228	48.8334	42.0579	21.4172	25.4035	9.42621	35.1621	122.298	3.46134	2.10519
Manes.13G072600	PR-9n11	1.80408	6.48642	45.1488	59.0609	21.5928	8.29881	4.09821	2.17329	1.66616	0.0915407	0.028928
Manes.17G029100	PR-9n12	0	0	0	0	0	0	0	0.110691	0.689626	0	0
Manes.12G076200	PR-9n15	0	0	0	0	0	0	0	6.73956	4.76081	0	0.0172773
Manes.13G153900	PR-9n16	7.56854	25.4538	29.6647	22.7518	0.380993	0.0819263	20.7594	16.4468	18.9555	0.171413	1.12554
Manes.05G143900	PR-9n18	0.0820643	0.178825	17.538	13.6537	0.0490753	0	6.30978	3.31631	1.22701	0.0166065	0.0943272
Manes.01G150200	PR-9n19	2.21263	4.49834	71.9983	28.5112	0.919066	0.538208	16.4322	5.73409	5.60327	0.302651	0.292072
Manes.02G109400	PR-9n20	0	0	126.031	93.857	0.134033	0.068897	1.92349	0.201181	0.0457317	0.0274441	0.0529049
Manes.04G107900	PR-9nL1	0	0	0	0	0	0	0.159199	0	0	0	0
Manes.15G018600	PR-9nL2	0	0	0.030423	0	0	0	0	0.736967	6.21982	5.36938	8.89878
Manes.03G189900	PR-9nL3	0	0.0621223	0	0.0207931	0.140067	0.049168	0.0494306	48.7441	7.75893	1.47881	16.9489
Manes.13G103100	PR-9nL4	0	0	0	0	0	0	0	0.599445	4.5028	0	0
Manes.15G001400	PR-9o1	0	0.202338	0.450347	0.0452166	0	0.00500037	0	0	0	0	0
Manes.01G140100	PR-9o3	0	0	3.73975	10.8426	0.0894313	0.165843	0.745948	2.96659	1.62142	4.90641	9.89725
Manes.02G098400	PR-9o4	0.190025	0.0655651	2.06312	0.610884	0.42208	7.00621	0.506912	41.3965	93.7741	1.16148	1.43254
Manes.13G125300	PR-9p	0.374132	1.46325	1.06489	0.555654	0.188649	0	0.810149	42.4302	0.358386	0.0363811	0.0583014
Manes.15G103900	PR-9pL1	0	0	0	0.0362387	0.0510835	0	0.147693	111.729	2.72379	0	0.158123
Manes.15G143300	PR-9pL2	0	0	0.0228481	0	0.0189293	0.149069	43.9489	81.6606	1.11728	0	0.0104663
Manes.08G043700	PR-9q	0.122665	0.728383	2.45119	5.70431	2.11411	0	0.495392	19.2039	40.004	1.93624	4.08526
Manes.01G147300	PR-9r1	6.47617	18.8625	7.73181	10.9739	3.45296	4.43696	0.220422	3.00715	2.35144	0.930934	11.9209
Manes.18G078800	PR-9r2	22.4091	17.0994	24.0505	26.8228	16.1707	25.6153	23.7749	22.5536	46.3085	13.1508	10.7341
Manes.02G165100	PR-9r3	58.5073	23.4699	2.74359	4.42215	7.60806	3.4844	0.585629	0.400942	1.82901	4.3326	4.62035
Manes.08G002700	PR-9r4	1.33032	3.30626	0.581378	0.712477	2.95684	0.089775	0.452475	0.287333	0.0274178	0.389048	1.94877
Manes.16G121900	PR-9r5	30.0919	16.2236	3.56162	6.17012	6.95263	2.98609	4.82304	3.80628	2.16711	3.13563	1.23191
Manes.11G139700	PR-9r7	232.349	160.019	110.032	85.01	275.759	310.943	47.1816	98.0536	140.92	114.699	309.122
Manes.07G135200	PR-10a	4.10999	3.48952	1.67005	3.30171	2.06774	1.89442	32.2777	75.6946	26.67	14.8994	0.329543
Manes.10G007900	PR-10b	2.10757	0.853275	0.417801	1.53059	0.149015	2.52214	9.09661	40.0397	24.4022	12.2777	3.17162
Manes.03G115300	PR-10cL	0.0304951	1.06986	1.22538	0.865277	0	0.252897	0.103834	0.948237	4.66561	0.496452	5.30091
Manes.15G007700	PR-10d	1.35452	0.713568	0.670325	0.822002	5.64985	0.932374	0.527843	20.256	9.48453	5.68896	17.9201
Manes.03G200600	PR-10e	0.897371	0.370318	0	0	0	0	0	6.46678	14.6779	1.61604	0.130585
Manes.15G008000	PR-10f4	0.275725	0.266696	1.08757	1.958	1.46895	1.3991	7.58478	974.173	70.9171	149.115	74.0919
Manes.03G200500	PR-10fL	0.0242469	0.100923	0.082023	0	0	0	0	2.52781	3.06388	12.8743	0.857914
Manes.15G008500	PR-10g1	118.769	61.5838	104.739	115.341	19.4784	1.9575	1.3077	0.092916	0.171997	0.465598	0.105357
Manes.15G008600	PR-10g2	1.52294	1.05184	2.35819	1.35283	0.99915	0.364611	1.22413	0.427751	0.140312	0.0461719	0
Manes.15G008700	PR-10g3	0.0685623	0.132285	0.0399883	0.456583	0	0	0	2.01611	0.162561	0.0257743	0.320461
Manes.15G007800	PR-10h	0	0	0	0.0345837	0.0338583	0	0	1.73599	0.264394	0.159669	0.0642303
Manes.15G007900	PR-10hL	0	0	0	0	0.0489583	0	0	0.395792	0.05846	0	0
Manes.05G089900	PR-10i1	210.949	1599.73	2.54932	2.98534	0.566839	0.0675713	0.422014	0.400602	0.158538	0.0690277	0.1202
Manes.05G090000	PR-10i2	1007.66	445.958	336.811	275.533	197.691	126.51	0.704959	0.843618	0.488171	1.24597	2.21429
Manes.15G130100	PR-10i3	2.57092	26.9571	18.8252	104.07	1.71287	0.552179	0.258248	100.356	0.0720573	0	0.102593
Manes.08G096200	PR-10j1	0	0.0591273	0	0	0	0.0912667	0	0	0	0.572113	0.113595
Manes.09G110800	PR-10j2	17.4548	16.4691	3.38818	15.9126	13.6877	7.86724	2.24885	56.463	13.8888	25.0544	8.6215
Manes.14G141000	PR-11a	20.0826	9.19843	4.28644	19.7643	7.62598	34.7516	5.07972	41.2102	7.45541	0.384701	1.37192
Manes.16G127400	PR-11bL	0	0.058666	1.23822	0.855907	0.269056	8.87679	3.37528	0.155223	0.132226	0.697534	0.102434
Manes.14G144300	PR-11c	9.04112	6.02025	1.11829	1.29591	1.36773	1.48192	0.591564	0.457011	0.678345	1.8404	6.80332
Manes.08G171800	PR-14a	780.282	605.744	696.931	593.565	952.732	498.519	52.2129	28.8677	18.6769	188.096	6303.07
Manes.08G171900	PR-14b	1878.44	981.418	1823.58	1557.65	1655.81	978.756	150.837	42.5563	5.25105	381.417	4044.37
Manes.09G117300	PR-14c	11.0192	3.25466	0.604795	0.127618	4.3925	1.09383	0	0	0	0.192299	3.24278
Manes.14G166500	PR-14d	5285.39	6614.2	5382.92	7737.21	2207.4	12.3124	3.32207	3.5366	2.67173	2.10134	5.09058
Manes.05G054000	PR-14e	0	0	0	0	0	0	0	0	0	0	0
Manes.01G272800	PR-14eL1	0	0	0	0	0	0	0	0	0	0	0.189991
Manes.05G054100	PR-14eL2	0	0	0	0	0	0	0	0	0	0.092421	48.192
Manes.02G187100	PR-14eL3	0.17377	0	0.256468	0.676224	1.17733	1.32515	21.3394	37.3483	51.0646	5.81214	1.92862
Manes.05G053900	PR-14eL4	0	0	0	0	0	0	0	0	0	0	0
Manes.05G053700	PR-14eL5	0	0	0	0	0	0	0	0	0.650963	0.26434	0.185715
Manes.05G053800	PR-14eL6	0	0	0	0	0	0	0	0	0	0	0
Manes.06G145100	PR-14f	0.155179	0	0	0	0	0	0	0	0	0	0
Manes.05G079400	PR-14g1	0	0.350722	1.75305	0.855135	5.81907	0	4.9566	69.5353	3.31223	0.0320678	0.742663
Manes.03G176600	PR-14g2	0.291579	0.35845	1.56141	1.1569	3.35755	0.519415	1.15183	2.82113	1.48808	0.418088	1.39112
Manes.15G030500	PR-14g3	1.17758	2.30796	2.24514	2.54046	6.6001	1.98559	4.48368	9.21129	2.36853	4.38842	3.5517
Manes.14G126100	PR-14h	0	0	0	0	0	0	0	0	0	0	0
Manes.06G051500	PR-14hL1	0	0	0	0	0.0966423	0	0	0	0	0	2.94587
Manes.06G051600	PR-14hL2	0	0	0	0	0	0	0	0	0	0.141208	1.80891
Manes.12G089100	PR-14i1	0	0	0	0	0	0	0	0	0	0	0
Manes.13G143800	PR-14i2	0.244089	0	0	0.460619	0	0	0	0	0.217134	0	0
Manes.13G144000	PR-14i3	0	0	0	0	0	0	0	0	0.192402	0	0
Manes.13G059000	PR-14j1	0	0	0	0	0	0	0	0	0	0	0
Manes.16G001900	PR-14j2	0	0	0	0	0	0	0	0	0	0	0
Manes.12G053100	PR-14jL1	0	0	0	0	0	0	0	0	0	0.13217	0.185715
Manes.12G053200	PR-14jL2	0	0	0	0	0	0	0	0	0	0	0.066096
Manes.01G246800	PR-14kL	0	0	0	0	0	0.210525	0	0	0	0.123345	0
Manes.13G030000	PR-14l	0.187349	0	0.253731	0.465204	25.8778	0.468478	4.18198	480.127	4.94121	0.192157	1.36431
Manes.08G171700	PR-14m1	279.226	154.298	168.622	246.697	1404.16	1246.53	0.696393	0.79206	1.59166	84.933	96.0365
Manes.S095100	PR-14m2	0.411725	0.278224	0.0540007	1.35886	36.6581	0.239778	0.582909	6.95951	2.34522	11.774	7.81256
Manes.01G236500	PR-15/16a	10.3402	61.5036	182.841	154.236	3.45298	3.19246	84.0788	49.5207	1.9909	0.100479	0.139823
Manes.05G006700	PR-15/16b	5.15252	22.72	120.683	80.5033	2.1547	2.86511	47.0921	26.474	2.01513	1.38739	1.83549
Manes.14G072500	PR-15/16c	2.89529	1.84441	1.77752	0.866463	3.95086	0.1155	0.439433	70.4898	2.47901	0.290934	0.271279
Manes.03G039900	PR-15/16d1	433.195	145.196	8.25178	14.3476	1.58648	0.568306	0	0.124608	0	0.0285196	0.0802431
Manes.16G096200	PR-15/16d2	1490.85	701.118	15.038	10.1223	3.45982	1.832	0.374777	0.699117	0.313731	0.293541	0.086107
Manes.04G144900	PR-15/16d3	622.643	126.067	11.0453	6.58119	13.3749	19.8234	12.7514	6.283	12.5571	7.41478	4.00487
Manes.11G020100	PR-15/16d4	219.177	67.1801	1.06554	0.52886	0.876192	2.48785	0.097867	9.77483	0.903408	0.772161	0.804517
Manes.01G089400	PR-15/16e1	0	0	0	0	0	0	0	0	0	0	0
Manes.01G089300	PR-15/16e2	0	0	0	0.0620546	0	0	0	0	0.115271	0	0
Manes.04G002400	PR-15/16e3	0.119275	0.0710577	0.0499193	0.136536	0.218706	0.0618773	0	0.226575	0.161793	0.0235074	0.049907
Manes.01G089500	PR-15/16eL1	0.116814	0.131089	0.151425	0.0527377	0	0	0	0	0.478832	0	0.0398313
Manes.02G045600	PR-15/16eL2	0	0	0	0	0	0	0.074953	0.119786	0	0	0.027899
Manes.04G002300	PR-15/16eL3	0	0.169367	0.0775027	0.178164	0.111653	0	0.117604	0.150009	0.065954	0.121958	0.025691
Manes.08G024600	PR-15/16f1	6.99869	4.30402	18.3137	18.9047	22.108	26.849	2.73701	28.6731	20.5502	0.728463	0.34884
Manes.10G061300	PR-15/16f2	0.835189	2.01538	13.0467	8.11434	0.842592	0.518847	2.24647	3.67224	2.97285	0.292325	0
Manes.17G113900	PR-15/16g1	0	0.182279	0	0.0658088	41.2786	0	0	27.5483	1.37781	1.74923	7.37179
Manes.17G114000	PR-15/16g2	15.8744	38.4975	86.4829	38.9972	102.23	49.9235	0	1.12215	0.547289	0.044517	0.632737
Manes.17G113800	PR-15/16g3	0	0.147617	0.0955593	0	0.0320102	0.0565973	1.18841	459.15	36.2095	0.417507	5.87406
Manes.08G142900	PR-15/16hL1	0.070632	0.0445913	0.142672	0.160461	3.79222	0.285913	3.92181	167.105	3.61522	0	0
Manes.08G146500	PR-15/16hL2	0.204211	0	0.126606	0.273808	1.53676	0	2.81713	115.852	3.28884	0	0
Manes.08G131400	PR-15/16iL1	0	0	0	0	0	0.0824633	0	5.10045	0.468633	0.146172	0.176392
Manes.08G130600	PR-15/16iL2	0	0	0	0	0	0	0	3.99772	0.0758513	0	0.272429
Manes.08G130800	PR-15/16iL3	0	0	0	0	0	0	0	0	0	0	0
Manes.08G131500	PR-15/16iL4	0	0	0	0	0	0	0	2.85189	0.0579893	0	0.111995
Manes.08G146700	PR-15/16iL5	0	0	0	0.044894	0	0	0	0.758199	0	0	0.0737943
Manes.08G143200	PR-15/16iL6	0	0	0	0	0	0	0.244174	20.9892	0.209635	0.0281058	0
Manes.08G130000	PR-15/16iL7	0	0	0	0	0	0	0	0	0	0	0
Manes.08G130500	PR-15/16j1	0.078379	0.098644	0.0723907	0	0.0902937	0.0794123	0.755149	199.649	36.7224	0.391219	0.330639
Manes.08G131800	PR-15/16j3	0.156997	0	0	0	0	0.0607157	0.079716	73.0988	44.0804	0.547728	0.0443138
Manes.08G130300	PR-15/16j4	0	0	0.0721733	0.0820257	0.0647627	0.0604497	0.545295	136.771	43.0608	1.13022	0.783568
Manes.08G131700	PR-15/16j6	0	0	0	0	0	0	0	20.8709	15.7085	0.69418	0.950991
Manes.08G129900	PR-15/16j8	0	0	0.0470287	0	0.039863	0	0	18.2812	4.34356	0.162129	0.288895
Manes.08G130400	PR-15/16j9	0	0	0	0	0	0	0.244916	27.8568	20.7042	0.793409	0.588204
Manes.08G130200	PR-15/16j11	0	0	0.112131	0.034401	0	0	0.0822355	34.9815	6.9933	0.3949	0.192632
Manes.08G131300	PR-15/16j12	0	0.0477733	0	0.172162	0.382358	0.0768073	0.519309	15.7099	2.35661	4.62172	1.92747
Manes.08G130700	PR-15/16j13	0	0	0.395889	0.463643	0.491162	0	0.769274	8.21455	0	4.49098	2.53169
Manes.08G130900	PR-15/16j14	0	0	0.16613	0.186879	0.846969	0.128996	1.45276	19.9289	2.86041	9.28608	5.40417
Manes.08G130100	PR-15/16jL2	0	0	0	0	0	0	0.222129	6.65417	0.547175	0	0
Manes.08G143000	PR-15/16jL4	0.0830607	0	0	0.070561	0.0326745	0	0.32124	191.282	5.59658	0.721132	2.72441
Manes.08G131200	PR-15/16jL5	0	0	0	0	0	0	0.223433	13.2987	4.67075	0	0
Manes.08G143400	PR-15/16jL6	0	0	0	0	0	0	0.314943	40.126	5.20757	0.115075	0.503891
Manes.14G124400	PR-15/16k	0	0	0	0	0	0	0	0.757824	0.0447497	0	0.780998
Manes.06G058500	PR-15/16kL1	0	0	0	0	0	0	0	0	0	0	0
Manes.14G124500	PR-15/16kL2	0	0	0	0	0	0	0	0.222779	0.05716	0	0
Manes.06G058400	PR-15/16kL3	0	0	0	0.0342823	0	0	0	0	0	0	0.083816
Manes.01G194800	PR-15/16l1	1.13801	10.1463	14.9352	12.7185	1.071	0.810568	7.68509	8.97448	1.99442	0.337956	0.125372
Manes.06G128500	PR-15/16l2	1.74055	5.50313	6.76507	3.88477	0.545062	0.171177	5.19827	3.4295	2.58372	0	0.0280183
Manes.14G042800	PR-15/16lL	0.0874273	0.476915	1.69106	2.75631	0.0430643	0	3.52054	2.48229	0.120339	0.155651	0.147474
Manes.08G106400	PR-15/16m1	15.0101	28.5384	35.5793	37.76	23.6264	23.8172	7.49873	28.7145	84.8155	8.55264	15.8273
Manes.09G182300	PR-15/16m2	2.24068	6.54629	7.57599	6.1909	49.9193	56.6062	5.49332	3.62294	12.6538	2.10352	0.67474
Manes.11G141600	PR-15/16n	0	0.0262814	0.055331	0.0994974	0.0659263	0.0739376	0.117084	1.1934	0.0537876	20.7354	20.5386
Manes.S013800	PR-17a	47.8465	41.0205	34.7922	67.9558	6.91811	1.4075	1.05774	1.25021	5.44789	1.69654	0.930572
Manes.S020200	PR-17b	0.165734	0.131869	0.048745	0.0479207	0.047599	0	0.201658	0.92127	0.079448	0.21028	0.0221508
Manes.07G071700	PR-17c	87.1706	35.5715	2.18712	1.52561	2.01426	0.120088	0.386374	1.83126	3.15826	1.40641	25.9036
Manes.S020100	PR-17d1	5.60122	2.67522	3.55354	1.57285	0.977814	0.440941	0.10274	25.8348	25.4579	5.894	6.98576
Manes.02G084700	PR-17d2	14.8094	11.7705	7.85252	6.3897	1.61172	3.17553	2.24431	9.72084	4.89328	2.45256	0.424267
Manes.07G071600	PR-17dL	0	0	0	0	0	0.109913	0	0	0	0	0.0368957
a 378 of the 447 cassava PR genes were detected in the data set reported by Wilson et al (2017). Data are presented as the mean FPKM, which represents the average FPKM values of all alternative transcripts.
