# Supplementary material for: Genome-wide analyses of cassava Pathogenesis-related (PR) gene families reveal core transcriptome responses to whitefly infestation, salicylic acid and jasmonic acid
Source: BMC Genomics. 2020 Jan 29;21:93. doi: 10.1186/s12864-019-6443-1 (PMC6990599; doi:10.1186/s12864-019-6443-1)
Supplement: Supplementary file 19 — Additional file 19. qRT-PCR primers. [file 12864_2019_6443_MOESM19_ESM.xlsx]

## Sheet: Additional File 10
Additional file 19. qRT-PCR primers
Locus	Gene Name	Primer Name	Primer Sequence (5' → 3')
Manes.08G073400	PR-2e8	MePR-2e8_F	GGAGCAAAGAGCACACTTCC
Manes.08G073400	PR-2e8	MePR-2e8_Rev	TCAGCCACACACCACCTAGA
Manes.11G128300	PR-3g4	MePR-3g4_F	CTACAACTATGGAGCAGCTG
Manes.11G128300	PR-3g4	MePR-3g4_Rev	CAACAGGATTAATGGCTCTG
Manes.12G038100	PR-7f5	MePR-7f5_F	CAGTCCCCAAGAAATGGAGA
Manes.12G038100	PR-7f5	MePR-7f5_Rev	TCCTGAACGGTGTTTGATGA
Manes.16G094900	PR-7l3	MePR-7l3_F	ATGCGCGAGTAGAGAAGGGTG
Manes.16G094900	PR-7l3	MePR-7l3_Rev	CCACCAATTCCTCACCGCTC
Manes.15G104300	PR-9e	MePR-9e_F	GGAGGCCATGCTTACTGATC
Manes.15G104300	PR-9e	MePR-9e_Rev	CTCCATAGTAGGAGTAGTGTC
Manes.10G122600	UBQ	MeUBQ_F	CGACTACAACATCCAGAAGG
Manes.10G122600	UBQ	MeUBQ_Rev	TTGTGTCGGAACTCTCCACC
